# Supplementary material for: Transcriptomic profiling of Indian breast cancer patients revealed subtype-specific mRNA and lncRNA signatures
Source: Front Genet. 2022 Oct 25;13:932060. doi: 10.3389/fgene.2022.932060 (PMC9641000; doi:10.3389/fgene.2022.932060)
Supplement: Supplementary file 3 [file Table6.XLSX]

## Sheet: Sheet1
id	EPH_P1_2	EPH_P3_4	EPH_P23_24	EPH_P44	EP_P7_8	EP_P42	EP_P43NT	EH_P15_16	Hmod_P21_22	Hmod_P25_26	TNBC_P5_6	TNBC_P17_18	TNBC_P27_28	ER_P11_12	ER_P9_10	ER_P29_30
A1BG	0.134867	2.5962	2.17123	2.85263	1.90148	2.40386	1.95926	-0.202113	-1.97641	2.8264	-0.156468	1.73767	3.18198	0.530565	1.73208	1.22212
A1BG-AS1	0.953838	2.05378	0	2.65845	1.22913	-0.550948	1.59727	0.404268	-1.23865	2.55102	2.07552	-0.117701	1.07348	1.26183	2.29028	0.355238
A1CF	-2.60295	-0.672048	-2.59496	-6.46224	-3.35805	-0.290212	-4.769	0.0977887	2.97126	-0.37618	-4.18329	0	3.42991	-5.02189	-4.5623	-5.8502
A2M	1.28508	-0.939681	0.385357	-0.698519	-0.376476	-1.79837	-1.3203	0.208697	0.600194	2.67702	0.189166	0.59334	-1.11541	-0.723051	-0.265821	3.71982
A2M-AS1	-1.44733	-0.934868	0.555304	-3.46066	-0.569466	-0.197254	-1.89397	-2.26164	-0.216922	7.58391	-2.45926	0.00883157	0.753577	-2.43783	-2.48496	0
A2ML1	-0.720272	-0.166813	0.797357	-3.38283	-2.4942	1.54114	-1.97199	-1.76471	0.498106	2.25462	3.44947	0.63032	1.19544	3.34552	-1.42563	-3.09787
A2MP1	0	0	0	0.142125	-3.12102	2.09042	-0.065095	1.23529	"""NA"""	0	2.70767	"""NA"""	2.10129	-2.67793	-2.80527	0
A3GALT2	0.213358	-4.10787	-0.953709	-3.71254	-2.45731	-0.483595	-3.3505	-0.902211	-0.19592	-1.01414	-0.448896	0	0.0859539	-0.753641	-1.18526	-2.62726
A4GALT	-0.0971638	-0.787525	0.0412552	0.348644	0.808414	-2.43561	-0.816	0.862537	-1.60937	-0.692076	-1.56434	-1.78326	0.466567	-0.498135	-0.713742	0.482526
A4GNT	0	-1.34447	0	0	-2.96578	-0.385846	-3.44013	0	2.7284	0.123365	-1.57172	0	0	-0.44698	-1.09729	0
AA06	-1.98432	0	0	"""NA"""	0	-1.03962	-2.81998	2.97226	"""NA"""	0	-1.99973	0	"""NA"""	0	0	-6.92682
AAAS	1.06315	-0.0535946	0.534471	0.610451	1.89401	-0.603314	0.897606	0.686921	-3.06393	0	1.17062	-0.554411	-0.606966	0.813043	0.588005	0.663436
AACS	-0.452367	-0.587823	-0.187816	-0.890635	-0.186604	0.480193	-0.147557	2.39168	-0.454863	1.19112	0.147025	-1.58616	-0.56858	0.518255	0.146859	-0.0888772
AACSP1	-1.84109	-0.120806	-0.216037	-4.57037	-2.59913	-0.00658818	0	3.09327	1.57111	-0.956779	-2.86269	0	4.42991	-5.05874	-4.60436	-4.59013
AADAC	1.246	-2.66829	-4.09586	0	-6.35535	-2.77778	-6.16049	-0.764708	3.97513	-2.8413	-2.18322	0	-2.83697	-7.0054	-5.24888	0
AADACL2	-1.35629	0.0523174	-3.42319	0	0	-1.04184	0	1.23529	2.3823	-5.01123	-4.67848	0	1.05907	0	-3.68498	-3.25104
AADACL2-AS1	-0.468871	-2.46332	-1.55513	-3.08302	-3.83815	-0.943302	-3.16852	-0.817322	2.15531	-0.00297594	-1.60308	-0.047752	-2.80984	-3.88524	-2.68086	-1.56176
AADACL3	-4.00563	-0.993976	0	0	0	-0.744161	0	5.14218	1.03653	-1.32673	-4.37035	0	0.633442	0	-4.22751	-1.44877
AADACL4	-1.69039	-2.25701	-0.598405	0.241661	-1.57635	0.193778	-4.31302	3.3873	0.526331	0.0876146	-4.22826	0	2.34745	-6.16123	0	-4.99897
AADACP1	0.401736	-1.1031	-1.98119	-4.66523	0	1.63435	0	-0.880185	0	-1.13081	-1.67241	0	1.23399	-2.93883	-3.10895	-2.8841
AADAT	-1.30625	-1.58999	-0.511802	-3.75638	-1.03513	0.108998	-3.01929	-1.41021	0.957772	1.10512	-0.316112	-0.0752327	-0.389066	1.765	1.70734	-1.80455
AAED1	0.410669	0.227852	-0.579373	-0.887802	-0.932313	-1.56434	-0.978383	-2.72818	-0.719055	0.924232	0.650169	2.56374	0.53741	1.52193	-0.901354	-0.435834
AAGAB	0.598262	1.50313	0.259265	1.22194	1.20425	0.466805	1.10342	-0.759219	-2.47078	-0.707001	1.50188	-0.51092	0.547516	0.800203	1.10943	2.44558
AAK1	-1.45527	-1.00302	0.16302	-1.05745	0.896492	1.03975	0.895564	-0.616054	0.415891	0.671	-1.7573	-4.0983	-0.776738	-1.55032	-0.205176	-0.368656
AAMDC	-0.909775	-1.87091	0.739761	-1.40716	-0.479867	0.0123869	-0.0513156	-1.06727	0.302618	2.90081	-2.11458	0.941568	0.365156	-2.50747	-1.19842	0.410834
AAMP	0.169335	-0.0681333	0.148566	0.45614	1.96536	-1.70984	1.00322	1.76514	-1.64954	0	1.67969	-0.463585	-0.229542	1.69823	0.147477	5.15977
AANAT	0	0	-2.42319	0	0	0	0	0.55722	0	"""NA"""	2.40739	0	0	-0.627552	-0.0874165	-1.81134
AAR2	1.82154	-0.0802779	1.7378	0.815353	1.9275	-1.41358	0.572335	1.17069	-0.471373	-0.593375	1.02981	-1.65282	-0.572854	1.16645	0.340684	2.06127
AARD	0	6.37235	-2.53706	2.35714	1.36592	1.64619	-1.0651	0.457685	0	0	5.1624	5.42592	6.95765	6.57368	6.98363	0
AARS	0.242272	0.236763	0.894546	0.479803	0.916459	-0.564966	0.932094	2.00481	-1.34239	1.35748	1.86506	-0.981799	-1.09356	2.3731	0.709428	1.64192
AARS2	1.35797	-0.104181	-0.786056	1.78089	1.53996	-0.112438	0.554365	-0.520586	-4.7139	1.37371	1.77811	0.266328	-0.081681	0.963029	1.47141	2.58983
AARSD1	0.940802	-0.472662	1.4091	0.943648	1.34449	0.635213	0.835049	0.664773	-0.404984	0	-0.0205628	-1.11403	0.551654	-0.284034	-0.205612	-0.262181
AASDH	1.52851	0.15954	1.58192	1.36923	0.584418	0.525454	1.46237	-1.35766	-0.0659214	2.60578	0.564427	-0.938701	-0.284156	0.677793	1.4215	0.923169
AASDHPPT	1.89801	0.875093	0.48673	0.63832	1.6866	-0.651722	0.907837	-3.98112	0.316048	0.972479	2.08455	0.679302	-1.41516	2.71719	1.66113	1.72782
AASS	1.02945	-2.09545	-0.105563	-2.56204	-1.01027	-0.927452	-2.33396	-3.09274	0.487187	-0.759963	-0.704248	-3.2084	-1.15376	-0.464189	-1.3748	0.486906
AATBC	0	-0.530029	-0.793838	2.1592	-0.536053	0	0	0	1.5984	0.0655883	1.08997	0	0.564838	1.90666	1.4991	0
AATF	-0.315105	0.87544	0.464	1.43	0.922495	1.07469	0.947218	1.68231	0.346694	-0.671377	-0.146003	-1.81899	0.513324	0.289112	0.728742	-0.25867
AATK	-1.39561	1.21813	-1.27986	-1.16642	-2.14344	1.69216	-1.84011	-0.448234	-1.93499	0.52548	-1.19333	0	-0.107401	-1.43808	-0.820553	-0.594567
ABALON	3.2374	2.2143	1.27598	3.22734	0.897262	-1.49939	-0.301162	1.01591	-0.343465	0	4.22629	-1.04207	-1.57992	2.15724	1.37522	2.3398
ABAT	-0.858791	1.86714	-0.957814	0.175165	0.0764307	0.539632	-0.266729	0.655624	-0.442943	-1.20257	-1.5533	1.16083	-0.703022	-1.72794	-0.498641	0.63869
ABCA1	-0.822535	-1.61026	0.249336	-1.03211	-1.31205	0.250443	-1.31206	-2.40947	1.09304	-0.855802	-0.151232	0.51184	-2.27258	-1.37045	-1.69675	-0.214036
ABCA10	0.670859	-4.59433	-0.568443	-4.78366	-2.04268	-2.26015	-4.04547	-2.54507	0.0661917	-1.86865	-3.15995	0	0.17726	-3.40618	-1.9017	0.0495272
ABCA11P	-1.30803	-0.945067	0.422158	0.229505	0.328908	1.77926	0.985531	-2.42493	-0.314549	-0.176038	-1.58889	1.22779	-0.431371	-0.727599	-0.0881279	1.38563
ABCA12	-2.0771	0.920988	-0.619902	-3.22594	-2.62591	2.08813	-4.26056	1.69924	1.67136	-0.485081	-2.50105	0	0.49981	0.0685391	1.55744	-0.828362
ABCA13	-2.78953	-0.628105	-1.34062	-5.95801	-2.78395	0.175938	-4.14375	0.889796	1.72454	-0.0180119	-5.89534	0	2.80337	-2.57626	-4.4083	-3.69007
ABCA17P	-2.21954	-0.573133	-0.608422	-1.51041	-1.80623	1.03345	-2.01684	2.15867	1.24458	-0.79561	-1.25501	-5.03775	2.30438	-0.94948	-1.36061	-2.28149
ABCA2	0.927562	-0.879772	-0.503128	-0.332372	1.94006	-0.25761	-0.501657	1.50599	-1.59694	0.646984	0.573753	-1.86777	-2.05882	-1.62625	-0.362307	2.30407
ABCA3	-0.299715	0.491329	0.796518	2.05746	1.16862	-0.261406	1.88875	2.90595	-2.06557	0.408418	-0.110045	-2.0243	0.580687	0.363305	1.22078	2.32245
ABCA4	-2.26823	0.558996	-1.62569	-4.44133	-2.0003	0.817797	-2.48831	0.961841	1.44334	-1.19411	-5.0281	0	2.17837	-3.97902	-1.81853	-1.95542
ABCA5	0.313489	-1.38339	0.0686586	-1.82712	-0.571416	0.111347	-1.22537	-2.92692	-0.48464	-1.38536	0.424261	0	-2.75922	-0.265689	-0.804896	1.41509
ABCA6	0.0754065	-3.52021	-1.15938	-1.22943	-2.23352	-2.18964	-4.18864	-2.65673	1.93364	0.458258	-3.5309	0	-1.29322	-5.6758	-1.87934	0.398344
ABCA7	-0.690963	-0.730134	1.57666	1.40204	2.88224	3.03264	2.18809	0.39744	0	0.155385	-0.0488844	-3.23656	-0.873641	-1.4097	1.02171	-0.250197
ABCA8	0.239795	-3.92706	-0.204558	-6.25488	-1.13902	-3.39274	-4.3211	-1.81112	1.41239	-0.600674	-5.06788	-0.694775	-1.2942	-4.36311	-3.88373	-0.816204
ABCA9	1.4178	-4.27557	-1.64164	-5.66379	-2.06258	-2.32583	-5.51466	-2.11709	1.41454	-0.637589	-2.29795	0	-1.03601	-6.75714	-2.12725	-0.544216
ABCA9-AS1	0	-3.32549	-2.5752	-1.92826	0	-1.40252	0	-1.6127	1.85322	"""NA"""	-4.31302	0	-2.20817	-4.69491	-2.08742	-1.22638
ABCB1	-0.820978	-0.794039	-0.827203	-1.17619	-1.62328	0.916904	-0.712579	-2.44763	1.34757	0.320554	-3.75475	-1.2542	0.898139	-5.91794	-1.63002	-2.24121
ABCB10	0.476322	0.572663	1.14203	0.782962	0.243943	0.0415353	0.307099	-2.17709	0.138474	0.267819	0.942738	1.82826	-0.192402	1.32785	1.37008	1.63896
ABCB11	-2.21019	-0.588632	-1.18991	-4.26216	-2.5429	-0.305011	-5.12579	0.802333	2.00687	-0.949158	-5.11958	0	1.23726	-4.73731	-4.46885	-2.53909
ABCB4	-2.36781	-0.720257	-0.892769	1.38661	0.149724	-0.263576	-1.10565	0.0180615	0.744922	-0.478067	-4.42659	0	-0.0503568	-3.13628	-1.56993	-3.33921
ABCB5	-2.34626	-1.87716	-1.11372	-4.3433	-3.40711	-0.391916	-3.97057	0.357406	1.92634	0.632926	-4.46547	-1.15037	1.942	-2.38809	-3.33288	-2.49062
ABCB6	0.273542	-1.08908	1.83015	-1.82629	0.0605326	0.241912	-0.546747	1.4066	-1.6034	1.61082	0.77477	-1.45536	-1.5837	-1.16729	-0.2079	0
ABCB7	1.03402	-0.543655	0.319019	0.239192	-0.290595	-0.248419	0.123592	-0.862494	1.32898	0.25103	0.0753257	-0.529837	-0.116961	-0.272695	-0.592683	-0.817827
ABCB8	-0.348399	0.603069	0.932144	0.534302	1.32441	2.23743	0.876229	1.09313	-2.15964	0.696794	1.02823	-0.903474	-0.530001	-0.0517871	0.109488	5.46959
ABCB9	-1.17032	1.67077	0.987739	2.42037	0.223957	1.72721	0.297475	1.4804	-2.75702	0.935679	0.146411	-0.94879	1.01248	0.824737	2.74023	2.47052
ABCC1	-1.88621	-0.049106	0.207864	0.822521	0.0502837	0.617002	0.253136	0.37441	-0.00844488	0.407097	-0.267579	-0.612445	-0.11847	0.839834	-0.205126	-1.83786
ABCC10	1.45711	0.607271	0.339429	2.44097	1.38707	-1.0004	0.143147	-0.203841	0.244331	-0.244061	1.85991	-0.0790259	-1.32498	0.504633	1.98288	0.923534
ABCC11	-1.94069	0.175949	-1.25327	-3.91099	-3.02987	2.28733	-5.245	5.43986	-1.8456	0.671252	-3.16678	0	1.67448	-4.07391	5.21114	2.6069
ABCC12	-2.74564	0.340443	-2.41963	-6.26811	-3.23042	-0.210273	-5.58866	2.48683	-0.255655	-1.18234	-4.3604	0	2.82223	-7.92878	0.697632	0.025759
ABCC13	-3.06266	3.1215	-1.2148	-4.19416	-2.34252	2.56588	-2.76553	1.1649	1.94906	-2.20808	-4.95156	0	1.25998	-2.57626	-2.2907	-3.3619
ABCC2	-2.59817	-0.762246	-1.96109	-2.7559	-2.21556	1.64816	-0.413018	-0.304582	1.29368	1.3066	-1.99468	0.523405	0.139393	-3.3693	-2.73565	-2.82106
ABCC3	0.428867	1.9922	0.963048	0.241661	0.682602	1.77593	1.60271	1.54005	-2.72901	0.534065	-0.560347	0	-0.94042	-2.7335	1.46179	-1.53793
ABCC4	-2.4597	-0.568955	0.0634409	-1.93125	-2.44867	0.0734931	-1.82107	-8.5847e-05	0.571489	-0.473357	-3.54925	-0.115497	1.84495	-2.70308	-3.05111	-3.37741
ABCC5	2.33606	0.41172	1.16863	-0.882723	0.0436138	1.72514	-0.427194	-1.93463	-1.12506	0.361573	0.256294	-0.719866	0.250202	1.76723	2.69854	-0.121411
ABCC5-AS1	-2.94625	1.18356	-0.668307	0	-0.745785	6.0006	2.89426	0	0	3.91359	-3.70183	0	0.166874	-2.68645	-2.4282	-2.03794
ABCC6	-0.356291	-1.72733	0	0	0	-3.93551	0	0.972258	0.621488	0.0331669	0.74443	0	-1.21395	-2.11683	-1.57645	0
ABCC6P1	-0.0287165	-0.623954	-0.31467	-4.93683	-3.97728	0.372325	-3.52453	1.1702	-0.282004	0.635136	-2.21163	0	-1.91912	-4.32962	-0.517755	-1.87274
ABCC6P2	-1.18072	-1.33501	-1.5752	-4.12466	0	-2.45311	0	"""NA"""	0	0	1.15947	0	-1.11199	0	-1.64684	"""NA"""
ABCC8	-0.995751	0.883013	-1.66366	0.181851	-1.27597	-0.433166	-2.36685	0.660725	0.875349	1.22774	-0.465459	-3.34167	-2.10259	0.108182	0.978198	-1.37146
ABCC9	-2.02375	-1.72936	-1.47566	-4.6789	-2.35504	-0.669679	-3.13205	-2.31177	1.27525	-0.411141	-4.59028	1.77203	-2.91929	-6.3418	-3.14831	-1.36928
ABCD1	-0.512846	0.265877	0.222069	0.0248762	0.935003	2.25853	-0.071336	1.56836	-1.41451	0	0.688109	-1.40981	-2.09104	-1.17436	0.503776	2.39192
ABCD2	-1.68752	-2.43684	-0.414632	-1.61441	-1.53665	-0.113174	-0.170314	-1.11206	1.58855	-0.653369	-1.53266	-0.698988	-4.15535	-4.24356	-2.4402	-1.97777
ABCD3	-1.16946	-0.65187	-1.35013	-0.919162	-1.58673	1.45202	-1.63043	-0.930046	-0.0154688	-0.831904	-1.74815	0	-1.278	-1.48345	0.0407132	-1.93758
ABCD4	2.15005	-0.968384	1.86567	0.666454	1.69129	-0.992611	0.0592757	-1.47299	-0.161553	6.21398	1.31294	0.774366	-0.270531	-0.90517	0.732231	0.358582
ABCE1	2.24164	1.42424	1.14353	0.99075	1.50556	-1.1726	1.33273	-3.06644	-0.292423	1.6612	2.18974	1.33862	-1.04096	3.92545	1.26052	1.43788
ABCF1	0.214986	-0.0932304	1.05707	0.681789	1.68823	1.86477	0.956931	1.13949	-3.30743	3.53374	0.476446	0.843978	0.0207957	1.09454	0.191524	1.14708
ABCF2	1.49006	0.952139	1.79404	0.617528	1.58006	0.179488	1.84911	0.923933	-1.39309	2.39136	1.43294	-0.798523	-0.637371	2.26723	0.0446735	0
ABCF3	1.61454	-0.0359495	2.10469	1.81202	2.63881	-0.825875	0.922818	0.989096	-1.14801	0	1.18925	-0.627264	-0.502635	1.27078	0.56053	4.0151
ABCG1	0.332635	1.43736	2.43603	1.84066	1.21289	0.643702	0.464275	0.045604	-0.611539	1.03671	0.189786	-4.67823	0.0993284	-0.926364	1.49444	1.48432
ABCG2	0.28371	0.0281466	-0.173167	-0.390168	-2.71145	0.121447	-2.66872	-1.88865	1.79959	0.74366	-3.28064	0	0.141339	-3.75612	-1.23695	-3.50608
ABCG4	1.32884	-0.546517	-1.06062	-4.83515	-6.09672	3.73265	0.934905	0	-1.96347	0	-3.96155	0	0	-4.68402	-1.86186	-2.44877
ABCG5	-2.13181	-1.30008	-0.55283	-4.07122	-2.06301	-0.295824	-4.68715	1.1649	1.85085	-8.59619	-4.16966	0	0.507911	-2.25433	-2.06089	-2.67537
ABCG8	-3.53436	-1.74244	-1.35281	-4.59123	-3.13841	0.0976307	-2.75936	1.31621	1.28008	-3.99722	-4.36409	0	-0.292558	-4.10805	-2.9816	-3.6643
ABHD1	-0.0461616	-0.845785	4.13905	-1.40957	0.367732	1.21308	0.454576	-2.66517	-1.41093	0	-2.16902	-2.77776	-0.463807	-1.58448	-1.29327	3.30344
ABHD10	2.38466	0.158027	1.74201	1.34033	1.53314	-0.738814	1.99119	-3.44944	-1.00119	-0.656878	1.79913	-0.0417945	-0.430609	2.16441	0.748749	3.26133
ABHD11	2.19554	2.67896	-0.213192	0.169541	0.17228	4.23336	1.08292	2.72192	-2.45472	0	1.09735	-2.30847	0.944949	1.75123	2.652	6.53579
ABHD11-AS1	-3.76568	0	0	1.26675	-2.35755	1.51887	2.58698	0	-3.96347	0.00669465	-0.821591	0	-0.89202	-0.923418	-4.77613	0
ABHD12	-0.532819	0.235247	-0.397479	-0.364183	0.151736	0.930682	0.0440492	0.315943	-0.601827	0.459867	-0.314427	-1.32745	0.0553523	-0.236121	0.114609	0.678541
ABHD12B	-2.70983	-1.5997	-0.65329	-5.53313	-1.7109	2.22837	-2.72806	-1.01264	-0.856559	0.955711	-3.09809	0	-1.30657	-5.6782	-2.62085	-0.402704
ABHD13	3.0298	0.682091	1.1205	1.85027	1.37096	-1.53679	1.54259	-3.30317	-0.621242	-0.25634	2.23879	1.43713	-0.400138	2.28773	1.07053	2.43267
ABHD14A	-0.226311	-1.1871	-0.363973	0.594979	0.975699	-0.453733	1.26694	0.276264	-1.3894	5.36815	-1.77171	-4.8139	0.320801	-2.71066	-2.26949	2.14664
ABHD14A-ACY1	0.0955498	-0.560577	0.0365204	0.113516	0.368595	0.572656	1.03878	1.84171	-2.95207	1.05992	-1.18988	-3.08904	-0.17844	-2.05654	-1.39902	3.28128
ABHD14B	-0.22076	-1.53179	0.882082	0.358343	1.33677	0.0353697	1.30493	1.37409	-2.25125	0.560414	-2.66339	-1.29573	-0.635167	-3.56594	-2.35788	5.35909
ABHD15	-0.534075	-2.06593	2.54348	-0.343951	1.99291	-0.125315	0.755849	0.391087	-8.28089	0.328623	0.507613	-3.7699	-1.96421	-1.5616	-0.802852	2.71958
ABHD16A	0.61283	0.583791	1.24923	1.27784	1.21759	-1.80305	0.337342	1.45534	-1.37851	0.406625	1.60931	1.34725	-0.400964	2.87104	0.972884	2.96344
ABHD16B	-0.657879	-0.160125	-0.472582	1.84008	2.46291	4.03127	2.62824	0.106559	0	0	1.22273	-0.197619	-0.464382	1.07949	2.55801	4.88562
ABHD17A	1.85129	0.0457791	0.385195	2.29943	2.50225	1.17863	2.01771	0.32571	-2.77561	2.00353	1.38794	-1.11103	0.319315	-0.392943	0.202114	9.37121
ABHD17B	1.11248	-0.339473	0.277698	0.335497	-0.156551	-0.398816	0.723401	-2.51126	0.412225	2.80255	1.09272	0.686903	-0.502733	2.06795	0.234884	-1.58128
ABHD17C	-0.242863	2.53794	0.445864	1.97482	-0.204092	0.5842	1.48136	-0.456326	-0.653635	0.0133584	1.79248	1.80952	0.669374	3.17633	0.998319	1.01932
ABHD18	-1.69607	-0.324809	0.951608	0.135161	0.726982	3.45004	1.68948	-1.82049	-0.33216	0.981111	-1.96814	0.595857	0.193041	-1.16278	0.426733	0.0592632
ABHD2	1.90462	1.30655	0.597066	1.38785	0.89028	0.4559	0.62634	1.25681	-1.59668	-0.25634	2.05108	-0.176989	-0.759592	2.4202	1.22115	2.72548
ABHD3	0.269242	0.273401	0.427414	0.375227	0.266663	1.93901	0.414483	-2.4373	-0.671119	-0.841302	0.666706	1.79733	-1.37484	0.612351	1.26082	2.01327
ABHD4	0.584988	-0.693482	-0.793838	-0.597023	0.359605	-1.66278	-0.285542	1.28388	-0.142883	0	0.772121	-1.76263	-1.34171	0.0878739	-0.0194923	0
ABHD5	-0.645388	-1.2795	-1.04177	-2.6253	-0.856922	-1.29544	-1.50946	-2.19068	-0.898934	-0.245069	-0.305875	1.44179	-1.86564	1.28388	-1.26425	1.63616
ABHD6	-0.610641	-1.11523	-0.571831	0.885409	-1.02487	1.14163	0.375853	-1.53191	-0.838516	0.17909	-3.03097	0.67125	-1.33514	-1.62185	-1.50187	-1.00726
ABHD8	1.41513	-0.238102	1.43443	2.09269	1.23408	1.33197	1.89528	1.94055	-2.98732	3.82403	0.687529	-1.67486	0.0268664	1.38579	1.51049	0.173935
ABI1	1.16181	0.866757	0.618778	0.994636	1.15461	1.43916	1.28221	-2.32827	0.700084	0.275355	1.69716	1.8889	-0.55341	1.81201	1.04186	1.16791
ABI2	0.370504	0.669752	-0.202025	-0.191769	-0.953913	1.38154	0.0319113	-0.939704	0.602123	0.248553	0.244632	-0.282706	0.796036	1.76921	0.833257	-0.506316
ABI3	0.500807	2.91291	1.25972	8.01946	3.91754	0.0820094	3.27164	-0.321201	-0.723523	0	1.15426	0.193256	0.366737	0.0400905	1.38758	-0.534503
ABI3BP	0.0378121	-0.982156	1.36081	-1.06633	0.180797	-2.62748	-1.0117	-2.5221	1.83816	-0.731678	-3.74258	-3.33458	-0.190942	-4.62036	-2.64059	-1.39751
ABL1	0.510289	-0.577869	-0.333339	0.376179	-0.293451	-1.6734	-1.1058	0.573954	-1.30526	0.264165	-0.301284	-3.5113	-0.790733	0.233671	-0.837024	0.401573
ABL2	-1.72142	-0.0793707	-0.552641	-0.726227	-0.866057	0.989752	-0.740501	-2.7866	-0.909624	0.336341	-1.36062	1.4621	0.975688	0.396414	0.202098	0.971731
ABLIM1	-1.01281	-2.22141	-0.872292	-0.936518	0.766991	-1.44661	-0.104856	-1.63208	0.476002	-0.452004	-2.85847	-0.537875	-0.320871	-2.07075	-1.6472	-0.324265
ABLIM2	-1.94074	0.262508	-0.90296	0.0765367	-1.32292	1.53261	-0.982377	-0.75408	-0.533417	-1.13041	-2.70813	0	1.01602	-1.52717	-1.73913	-2.47103
ABLIM3	-0.32118	-1.87981	-2.33409	-0.908339	-1.27402	-2.17683	-1.22658	-0.509347	1.01373	-0.717567	-3.70459	0	-0.998919	-5.17339	-3.26691	0.781465
ABO	0.565348	-1.14925	-1.38451	-3.20837	-0.292027	-1.36271	-1.82638	-3.6102	-1.30164	1.52127	-1.89808	0	0.105473	-3.4804	-1.74114	-2.07438
ABR	1.06001	-0.249142	0.14746	1.06474	1.68493	-0.557715	0.149218	0.380093	-1.08063	-0.393156	0.602392	-2.6331	-0.30994	0.510674	0.499926	0.402485
ABRA	-1.61368	-2.75951	-2.44591	-2.92826	-2.90689	-1.42626	0	0.972258	0	-1.00373	-4.15419	0	2.16687	-5.1749	-1.27689	-5.31384
ABRACL	2.95405	3.60472	1.46989	2.93021	2.43038	-0.517411	3.73009	-0.83817	1.38522	-0.497348	2.36248	1.23045	1.06014	5.99205	3.75181	1.29499
ABRAXAS1	1.33241	0.14652	-0.292352	0.781372	1.19774	-0.45279	1.22079	-3.33355	0.0408132	6.69008	0.424521	-0.00266407	-0.523493	0.565873	0.0490027	-0.226381
ABRAXAS2	-0.2752	-0.316882	0.528196	0.557741	0.0940599	1.25838	0.692048	-1.40755	0.335671	1.25491	-0.669444	1.20229	-1.45373	0.930256	0.745211	1.40726
ABT1	2.28076	1.11659	0.216419	2.81282	3.04206	-2.43479	2.06773	0.00885496	-4.73791	"""NA"""	2.8863	0.804141	0.819959	2.62672	1.3602	8.03454
ABTB1	0.973209	-1.90541	0.703938	0.894009	2.45705	-2.50163	-0.303756	0.570759	-4.21185	0	-1.05997	-4.36505	-0.154641	-1.18082	-0.942289	5.6007
ABTB2	-0.0120779	0.52376	-0.118457	1.44942	-0.170869	0.448746	-0.171294	-0.941708	0.574888	-0.880142	1.432	-0.409177	-0.249753	1.51074	0.736026	-0.66437
ACAA1	0.662119	-0.591655	0.0577703	0.0968801	1.71478	-2.65598	0.690461	0.714241	-1.58767	-1.43322	1.32368	-0.181398	-0.752167	0.792153	0.112854	4.29678
ACAA2	1.75141	-2.18697	-0.935093	-1.66854	-0.0869591	-2.86808	-0.241848	-1.13278	-4.77377	-0.643856	0.584016	0.832982	-1.17161	0.161226	-2.07458	1.1282
ACACA	-2.08552	-1.46836	0.127568	-2.39641	-1.30335	1.5272	-0.750371	0.559295	0.0491862	-0.0248832	-1.67697	-0.728134	-1.66178	-1.23821	-0.734064	-0.903193
ACACB	-1.59074	-4.89848	-0.860669	-4.74141	-1.27374	-2.58506	-3.33536	-1.07587	-0.750577	-1.07926	-5.25257	-3.64795	-1.77807	-6.25695	-3.01679	0.985887
ACAD10	0.295505	-0.301438	-0.0451268	-0.422954	0.308298	0.677897	0.335798	0.736597	-0.844074	0.85748	-0.802283	0	-1.04791	-0.323405	0.34309	-0.365893
ACAD11	-0.293262	-1.9192	-0.590045	-2.36324	-0.205565	-1.29187	-1.68171	-2.91081	1.68848	-0.142858	0.448824	0.383227	-1.03364	0.0201905	-0.953523	-0.837757
ACAD8	1.45189	-0.323485	0.190681	0.0230936	2.06199	-1.84295	0.424074	0.688007	-1.69251	3.85914	2.26973	-1.41783	-0.32679	2.56101	1.33251	1.41105
ACAD9	-0.746515	-0.371082	1.03349	-1.00829	0.567509	1.21884	0.298496	0.570336	-1.65969	0.537209	-0.0889417	-2.12555	-0.998522	0.462134	0.423161	1.73454
ACADL	-2.39245	-4.22541	-1.40824	-5.5858	-2.40234	-1.7993	-7.38702	-1.19767	1.03986	-1.5301	-3.43007	1.91572	-2.52646	-2.65734	-4.43488	-0.889346
ACADM	1.85213	-0.44254	0.307939	1.027	0.203424	0.386869	0.618373	-1.4803	-0.699455	-0.363893	1.83526	1.46721	-2.02211	1.94682	-0.0419579	3.50885
ACADS	-2.04175	-2.27964	1.06777	-1.68307	-0.413834	-0.793	-0.32377	1.16691	-2.89335	-0.117633	-3.44754	-0.0681909	-1.29966	-3.91157	-2.3459	1.95184
ACADSB	1.2157	-0.655052	0.761743	-0.490747	0.649247	-0.564895	-0.208317	-1.95936	-1.69151	-1.26399	-0.360629	0.0767704	-2.08167	1.84575	2.16715	3.78857
ACADVL	0.708982	-1.18786	1.41681	-0.993129	0.316027	-2.08516	-0.45502	1.22771	-3.3662	0.680466	0.305855	-2.71097	-0.95232	-1.15498	-0.213682	6.44493
ACAN	-1.71912	-0.143006	-0.198445	-4.22245	-3.88954	-0.429199	-2.55506	2.49582	0.973831	-1.13503	-2.40585	-1.06156	1.77095	-1.49405	-3.39408	-2.14392
ACAP1	-0.029837	1.10289	2.69775	4.9437	3.63038	2.20947	4.13462	-0.813306	0.562715	2.6452	0.389037	-2.51473	0.0331496	-1.94828	1.40476	0.775739
ACAP2	0.29	0.102352	1.53379	0.864425	0.418852	1.75772	1.02365	-2.68709	-0.654667	0.920186	-0.258651	2.28708	-1.28208	-0.247453	-0.225547	-0.172726
ACAP3	0.0719974	-0.702611	0.346281	0.465755	1.4289	2.05713	-0.393421	0.215235	-3.0374	2.06788	1.06981	-2.28741	-0.166214	-0.331261	1.24509	3.6339
ACAT1	1.26602	-1.36963	0.807466	-1.87146	-0.34388	-1.49656	-0.559591	-2.13925	-1.17768	0.223653	-0.888647	1.18967	-0.486891	0.395079	-1.40513	3.73337
ACAT2	1.36164	0.225171	0.106906	0.43965	1.00448	-0.374154	0.928836	-0.801282	-1.08234	5.90689	1.05397	1.89219	0.505071	1.93225	0.409307	4.29462
ACBD3	0.862285	1.12195	1.01377	0.666645	-0.738754	2.72379	1.36653	-1.98893	-0.562779	0.252357	1.18047	1.81642	-0.529324	2.42642	1.17398	2.46179
ACBD4	-1.39645	-0.956333	2.54483	0.0141042	-1.87258	4.12521	1.815	0.0462584	0	1.86518	-3.56186	-3.29373	-0.642436	-2.91407	-0.895786	1.54906
ACBD5	1.95417	-0.0630914	0.515281	-1.16759	-0.0829296	1.69612	0.00453916	-3.08365	0.1676	-0.332529	0.700749	1.32142	-1.8271	0.518688	0.857231	2.49517
ACBD6	-1.30073	0.543454	-0.366403	0.255982	-0.336212	0.32669	0.139154	0.475651	0.533865	-0.892244	-0.658303	-0.411443	1.02016	0.821244	-0.0413767	-1.12949
ACBD7	1.80417	3.4592	-0.990235	-0.463596	-0.5025	0.474019	-2.87245	-0.880185	-1.05094	-0.591076	0.829319	5.04125	3.79396	3.25982	1.30673	2.88053
ACCS	2.00714	-2.51754	0.772883	-2.14422	1.82209	1.05171	-1.28571	-2.76471	0.607482	-1.02573	1.51969	0	-0.254877	-1.07755	0.723106	-1.04782
ACCSL	0.556246	4.78738	-1.08554	0	0	-1.05152	-3.68715	0.972258	1.03653	-2.64866	0	0	2.84495	-4.90641	-4.68498	-0.138918
ACD	0.490793	0.141487	0.540581	1.86106	2.40252	-0.0203709	1.25245	1.36885	-0.589448	0.0712349	1.0006	-4.35106	0.733053	-0.205818	1.30431	0
ACE	1.21075	-1.05911	-1.42517	0.575435	-0.780943	-1.20931	-0.65703	1.66493	0.58235	-6.67419	0.79647	-2.62207	0.105956	-0.715711	-1.00331	1.10906
ACE2	-1.2695	-4.41352	-2.16307	-6.70085	-4.80655	-1.01389	-4.63495	-0.501673	1.73697	1.32862	-1.23719	-1.52722	0.540091	0.796291	-2.79613	-4.76554
ACER1	-1.00318	-0.783079	0.502805	0.0142503	-1.03777	0.733161	0.120461	0.65033	-0.415348	1.85119	-3.76308	0	1.86879	-3.44698	-2.1829	-6.56211
ACER2	-0.791285	-1.74244	-0.838232	-3.0326	-1.18731	1.55468	-2.04237	-1.94661	0.303127	-1.85724	-2.59007	0	-2.47377	-2.51646	-2.76971	-1.98492
ACER3	-1.44068	-0.94416	0.39376	-0.700176	-0.811692	1.19196	0.120786	-2.36622	0.580558	1.22351	-1.43772	0.752492	-0.655977	-1.76764	-0.611055	-1.46378
ACHE	-0.321763	3.81015	1.6171	4.8003	3.93666	3.32093	4.81943	0.901868	1.38702	-1.03395	-1.51574	0	-0.412852	-1.05466	-0.161417	-0.781596
ACIN1	2.14026	0.169644	1.39625	1.16415	2.26547	-0.0267223	0.940865	-0.374173	-1.0057	-0.147255	1.76277	-1.11698	-0.682554	2.12371	1.95507	2.33347
ACKR1	2.03213	-2.67366	2.98139	1.7498	2.18262	-2.75418	1.65414	-0.716883	-0.364377	0	-5.09771	-4.22894	0.53728	-8.05906	-1.52552	9.68576
ACKR2	-2.0472	-0.0139677	-0.982226	-3.22866	-3.12084	1.12481	-2.26149	0.509915	1.24088	0.618129	-2.38864	3.45105	-0.376133	-3.294	-1.83166	-2.22122
ACKR3	1.41276	-0.959304	-0.531571	-2.96538	0.129847	-3.9734	-4.11117	-1.73331	-0.989237	-5.7955	-1.56192	-5.0024	0.0669893	-1.23302	-1.59783	2.93801
ACKR4	0.138895	-1.06658	-1.238	-1.60426	-0.0981343	-2.54077	-0.44901	-2.52493	2.32193	0	0.848538	0.65128	-0.362091	-0.98855	-2.40934	0.0712998
ACLY	1.08106	0.67121	0.50872	0.716061	1.51639	-0.303999	0.230602	1.09105	-0.277274	-0.715771	1.58395	-0.485814	-0.911668	1.29343	0.573613	1.24587
ACMSD	-1.34114	-0.219536	-1.51342	-0.810807	-1.20214	0.0799426	-0.781302	-1.6127	0.799723	-0.0757675	-2.20744	2.57403	0.429908	-2.6358	-0.656828	-2.38071
ACO1	0.37672	-2.35737	-0.533219	-3.38574	-1.0486	-2.79024	-2.04658	0.110294	-0.0664583	0.568421	-0.983446	0.532635	-1.99394	-1.72604	-3.13991	1.88137
ACO2	0.152613	-0.803691	0.718671	0.0848131	1.242	-0.271019	0.503516	1.28639	-2.57716	0.94126	-0.499209	-0.489108	-0.954047	0.0175179	-0.870795	1.70334
ACOD1	-1.61368	0	-2.34073	0	-0.786596	1.42388	-1.15256	0	4.56009	6.12448	-1.9207	0	0	-4.49137	-1.21453	0
ACOT1	-0.31595	-2.1884	-0.171475	-2.78141	-0.0482845	-3.15222	-2.40673	1.20108	-3.66008	0	0.490403	-2.42413	-1.48563	-1.79563	-2.05447	9.75661
ACOT11	-2.16332	0.910368	-0.127739	1.78598	0.506185	-0.0761106	-0.325367	1.04888	-0.515572	-0.293291	-1.8629	1.91226	0.699095	-1.22728	-1.46008	-2.72992
ACOT12	-3.06188	0.550344	-1.15287	-3.80273	-3.10852	0.114483	-3.05945	0.703071	1.24983	-0.658649	-6.22366	0	4.03081	-6.07997	-5.17264	-3.00696
ACOT13	0.595548	0.41531	1.79006	-0.156402	1.03331	0.354534	1.21604	-2.48527	-0.49613	3.13455	0.524042	2.33596	-0.0815736	0.14561	-0.112991	4.50075
ACOT2	0.270128	-1.57126	-0.411532	-2.10639	0.339749	-2.21355	-1.52105	1.62475	-1.47444	-4.10434	0.437174	-1.59329	-1.57746	-1.06666	-1.57812	4.53832
ACOT4	0	0.527963	1.63426	-1.79253	0.106915	0.76463	0.265054	0.820255	-0.525353	5.18107	0.903419	-1.42413	-2.0987	-1.353	-0.97204	0
ACOT6	0	-0.312506	0	-5.86686	0	-2.58546	-5.07632	"""NA"""	0	0	0.732934	0	-2.06579	-5.90641	-3.43444	-0.333296
ACOT7	-1.88704	0.806433	-0.676311	0.574979	-0.330823	-0.080931	0.345593	1.82955	-0.640482	-0.399704	-0.191996	-2.66642	0.559011	0.764619	-0.227531	0.339409
ACOT8	0.50708	-0.760714	0.273478	0.0607252	0.587241	0.940556	0.61347	0.518892	-4.50896	1.21497	-0.833571	-0.0834021	0.260615	-0.544121	-0.224565	3.58827
ACOT9	0.576146	-0.770555	0.453147	-0.0635886	-0.423014	-0.43932	-0.357305	-1.60043	0.398624	-0.00573963	0.425542	0.401149	-0.328386	-0.0709878	-0.0342937	-0.444879
ACOX1	-0.504305	-0.871582	0.283584	-1.09124	0.334197	0.580944	-0.649378	-0.472527	-1.52232	2.11534	0.777406	0.383655	-1.61677	0.0588893	-1.40267	1.36247
ACOX2	0.284889	2.75964	-1.04122	-2.44874	-1.39444	0.911115	-1.60783	1.66257	-0.65427	-0.189226	-2.65631	0	-1.39046	-1.78672	0.930667	1.25868
ACOX3	0.996977	-0.28134	-1.14068	-0.121239	-0.422129	0.697815	-0.722874	0.152079	-0.836394	0.624079	0.1964	-2.17825	-0.319777	-0.554849	1.14147	0.865542
ACOXL	-1.53147	-0.0958255	-1.38588	-0.877099	-1.84331	0.270887	-2.26617	-0.127278	1.34723	-0.202737	-2.34015	-0.571943	1.324	-0.749393	-2.23379	-3.2871
ACOXL-AS1	-0.66846	-2.65694	-2.0743	-1.17338	-3.53067	0.781908	-2.97199	0.0336584	0.817213	3.55102	-4.59999	0	1.67502	-2.00769	-3.42194	-3.62197
ACP1	0	2.15287	-0.977635	4.26242	0.926847	0.173962	1.16439	-0.700577	0.532053	-2.95678	5.06349	0.305225	-0.261505	1.82387	1.93274	-0.180577
ACP2	0.704443	-0.27243	0.463622	0.614138	0.573941	0.835074	0.399411	0.751162	-2.98258	0	0.918999	0.439206	0.00303808	-0.832956	-0.243988	8.81801
ACP4	0	-0.479403	-2.63178	0	2.33258	0.0213737	0.10483	0	0	-1.32673	-2.34868	0	0	-0.572511	-0.828842	-2.82248
ACP5	3.85411	2.72167	3.01634	2.88324	2.05635	0.889397	1.76262	-1.82035	-1.19156	3.55287	0.186753	1.7531	0.098455	-1.3697	2.28908	3.87243
ACP6	-0.590088	0.588104	1.34664	0.56192	-0.289507	-0.318416	-0.868322	1.70712	-0.832688	-2.28876	1.19345	-1.6286	0.0465797	0.897897	0.933048	-0.0497362
ACP7	-4.19711	-0.315904	0.724478	-4.3433	-2.74819	1.84808	-1.43765	1.26176	1.47541	-1.35192	-0.799787	0	3.09287	-1.43566	3.28789	-4.37613
ACPP	0.270492	-0.437583	-1.20483	-3.06319	-2.18081	-0.344805	-1.91198	0.932729	-5.32103	-0.510096	-3.32964	0	1.14263	-2.30043	-1.64562	-2.01802
ACR	0	0	0.249231	-2.23639	0	-2.09584	-2.6798	-0.690707	2.69474	0	-0.789459	0	-0.00305108	4.01245	-2.66392	0
ACRBP	0	0.983304	0.483696	2.59888	0.601049	-1.5599	-0.851691	0.742252	0	-0.472068	0.900413	2.53325	-0.592634	-0.773084	0.0841601	0
ACRV1	-3.65788	1.74299	0	0.211287	-0.449499	6.41196	2.9349	0.65033	-0.682061	3.08944	-0.267954	3.46826	0	2.50966	0.731668	-1.74639
ACSBG1	-1.46083	-2.82663	0.220662	-2.57007	-2.04303	-0.0490523	-2.46053	0.309293	1.75058	-0.361693	-5.60607	0	1.18598	-4.52323	-3.14893	-3.39077
ACSBG2	-2.33896	-0.201939	-0.429347	-1.11032	-2.43501	1.04963	-1.59987	0.0977887	1.44786	0.144001	-2.08811	0	1.25658	-1.18828	0.129632	-3.26911
ACSF2	0.677996	-1.57877	0.139984	-0.901692	0.449559	0.120093	-1.56194	2.57174	-0.339245	0.874	-0.0211051	-2.75735	-0.990008	-1.31508	-1.16977	0.867907
ACSF3	-0.299788	-0.0148726	0.0968635	1.58223	1.52669	1.4994	1.22897	0.680576	0.21601	0.16604	0.187712	0.535298	-0.225444	0.0546454	0.821013	-0.291396
ACSL1	0.643185	-3.40938	-1.02748	-4.25667	-1.49993	-2.13602	-3.73402	-2.59432	-0.744289	1.25583	-0.317343	2.24577	-2.20716	-1.92828	-3.85242	2.85467
ACSL3	0.695902	0.692855	-0.804679	-0.712139	-0.734106	1.56947	-0.363649	-0.387953	0.484815	0.434233	1.69863	1.48703	-1.3815	1.19733	2.1798	0.694388
ACSL4	-0.346072	-0.812574	0.337711	-0.0554776	-0.385613	-0.676396	0.59672	-4.71113	0.13835	-0.0397922	1.72264	1.67575	-2.44887	0.283413	-1.08046	-0.434527
ACSL5	1.60331	-0.0363032	1.08517	1.36499	1.13042	-0.848198	0.744612	-2.21314	1.55271	0.962231	0.720536	1.85033	-0.671845	0.410196	0.0421163	-0.834063
ACSL6	-1.41205	1.17041	0.607903	-0.550993	-0.0413759	0.363953	0.677107	1.62232	1.26919	0.289327	-1.65246	3.38521	0.453367	0.911474	-2.46259	-3.08568
ACSM1	-1.91769	-0.125766	-1.79548	-1.20837	-1.89743	1.42515	-0.814033	2.30196	1.76677	0.507665	-1.79776	-2.09551	1.62418	-1.07852	-0.948568	-1.66765
ACSM2A	-4.10933	-0.759511	-1.53338	-3.2975	-3.45533	-1.28072	-4.88952	1.76075	1.76055	-1.25634	-6.52983	0	1.65758	-7.28303	-4.47732	-3.89881
ACSM2B	-3.92769	-1.57894	-2.0107	-4.43076	-4.43671	-1.79153	-4.24997	-0.652233	1.01596	-2.6893	-6.18749	0	1.69642	-6.30496	-3.94516	-3.201
ACSM3	-0.528524	0.117767	-1.67568	-0.817744	0.0505079	-0.0621847	0.0656394	-1.86424	-0.12184	0.107299	0.801763	0.015718	0.130442	1.34352	0.150527	0.949985
ACSM4	-1.79523	-0.0754038	3.91666	-2.88762	-3.11746	-0.713573	-2.87245	-0.250135	2.73042	0.589748	-4.28348	0.745797	0.514797	-1.59993	-1.05071	-3.82056
ACSM5	-0.396448	-3.62507	-1.84256	-3.42339	-2.94377	-1.94523	-2.7974	-1.99575	-0.170916	-3.09612	-3.86347	0	-2.51277	-6.67098	-2.54062	-1.29522
ACSM6	-2.22694	-3.04709	0.987739	-4.3433	-2.83044	-0.735518	-4.92928	-1.05749	3.68966	-1.48423	-5.18749	0	1.24934	-6.89268	-3.21204	-4.35809
ACSS1	1.48583	0.864234	0.660239	2.54209	2.27844	1.77883	1.82776	1.42497	-0.811682	-0.829714	0.418201	-0.930588	-0.266779	0.467162	1.47355	1.67203
ACSS2	-1.06924	-3.25864	-0.0379756	-3.07534	-0.648136	-1.20433	-1.01472	0.624704	-2.05759	0.148051	-3.01994	-0.726956	-1.7147	-3.02081	-2.04255	3.7854
ACSS3	-1.67527	-1.41679	-1.23906	-3.95837	-2.17802	0.13749	-2.65975	-1.63918	1.36647	-0.0262529	-4.12434	0	-2.09409	-1.95507	-1.58137	-1.1797
ACTA1	-2.68595	2.74299	3.50162	-0.205798	-0.140481	-0.264029	-2.3505	2.55722	0	0	-12.5111	2.43767	1.01487	5.99596	1.29496	0
ACTA2	1.72565	0.935895	1.69405	-0.238212	0.082982	-2.83384	0.23844	2.78486	-0.296998	-0.0428255	-1.45845	-1.39366	2.21697	1.66926	-0.210217	2.50685
ACTA2-AS1	1.64113	0.915647	2.33276	-1.02722	-0.0391474	-2.95	0.118646	2.48902	-1.18886	5.20309	-2.015	-2.20218	2.94991	1.53444	-0.678901	9.33459
ACTB	0.360847	1.88819	1.95835	2.28991	3.08945	-1.27992	2.49612	0.959674	-0.702356	3.85728	-0.0092742	-1.15287	0.451914	0.884204	-0.514669	9.11988
ACTBL2	0	0	"""NA"""	"""NA"""	0	0	"""NA"""	"""NA"""	0	0	0	0	0	5.50722	-4.33134	"""NA"""
ACTC1	0.35802	1.39069	1.85776	-0.493719	-1.41785	-2.22617	-1.51795	5.06275	-2.1334	0	-1.84053	0.253316	2.50791	2.19938	0.0201897	0
ACTG1	1.3281	1.28482	0.963436	1.96859	1.90538	-1.76775	1.87409	1.66882	-1.56943	4.78562	0.949079	-1.20337	1.27864	2.50349	-0.00820062	8.97954
ACTG1P17	-1.6364	-0.738137	0.923608	-1.057	0.295038	-0.819929	-0.828395	2.09779	-0.942716	-0.750154	0.262755	2.12431	0.0024871	-1.81263	-0.107836	-2.92966
ACTG1P20	1.47331	1.45088	0.819848	3.30247	2.12703	-3.95803	1.63534	1.39032	-1.73762	"""NA"""	1.89763	-1.61423	0.772121	5.60793	0.0886935	9.98915
ACTG1P4	1.86143	0.742989	-0.606906	4.49212	1.46688	-0.950612	1.1573	2.07964	-2.96347	"""NA"""	3.14597	1.0353	-0.0800921	2.58277	0.28219	0
ACTG2	1.12762	0.838016	3.21922	-2.93093	-3.3076	-2.02838	-2.49084	5.70406	-1.00844	1.15338	-1.06901	3.68029	5.06135	3.50334	-0.8142	1.58803
ACTL10	0.473784	2.64054	0	2.74681	1.1321	4.90024	3.66153	3.52685	0	0	2.13267	-0.313097	2.14451	2.36038	1.04957	0
ACTL6A	0	1.22692	0.446126	1.6304	0.981427	-0.696025	0.991736	-1.64767	-1.74159	0.577923	3.17511	1.44174	0.25467	4.91969	1.86372	2.4538
ACTL6B	-3.58126	-0.157475	-1.95144	-3.3877	-2.74339	0.89663	-2.26477	1.14218	-5.48704	1.32862	-4.563	"""NA"""	3.42991	-5.37179	-4.39024	-3.40695
ACTL7A	0	"""NA"""	0	"""NA"""	0	0	"""NA"""	0	0	"""NA"""	-3.68853	0	"""NA"""	"""NA"""	0	0
ACTL7B	"""NA"""	0	-3.95371	0	0	0	"""NA"""	0.55722	"""NA"""	"""NA"""	0	"""NA"""	"""NA"""	0	0	0
ACTL8	-2.64244	0.800705	-0.415406	-4.92826	-3.53591	0.262196	-4.37343	0.448696	1.3484	0.0161861	3.25361	0	2.31888	4.15751	-0.547929	-4.33235
ACTL9	"""NA"""	0	0	"""NA"""	-0.906891	-3.83162	0	"""NA"""	"""NA"""	"""NA"""	-0.518605	"""NA"""	"""NA"""	"""NA"""	0	"""NA"""
ACTN1	1.63614	0.40002	0.191049	0.216448	0.963315	-0.733293	0.0280144	0.989584	0.513294	0.0387371	1.9392	0.283748	-0.854145	0.866814	-0.010281	1.18566
ACTN1-AS1	-1.03567	-0.150095	-0.385373	-3.43076	1.01168	1.45998	1.68337	-0.835097	-0.197939	-1.11091	-1.4079	5.65269	1.09287	-2.95943	-1.65967	-0.184561
ACTN2	-1.4501	-0.271961	-0.881536	-3.4022	-2.6944	-0.105083	-5.29391	0.615323	1.50047	-0.324385	-5.38885	0	4.79136	-3.52985	-1.8849	-1.81708
ACTN3	-0.991242	1.60097	0.687837	-2.54494	-3.46538	-0.0660892	-1.92308	0.618621	0.611641	-1.8413	-6.6602	0	2.00249	-1.9913	-3.04406	-4.2682
ACTN4	-0.013648	0.927731	0.262309	-0.226858	0.927355	2.43391	-0.202599	1.19506	-1.27398	2.93036	0.588606	0.345139	-1.01328	-0.543382	2.78541	3.39295
ACTR10	1.11512	0.278721	-0.442747	0.160843	0.0776909	-0.130852	0.0676262	-1.62429	0.0681441	0.684908	0.333594	0.633588	0.177304	1.68674	-0.170541	1.52904
ACTR1A	0.503102	-0.147766	0.478695	0.587814	1.71687	-0.0821817	1.05701	1.18899	-0.807556	2.89824	0.173294	-0.639425	-0.651517	-0.0660929	-0.569788	2.24399
ACTR1B	1.52303	0.335994	0.898896	1.3089	1.92027	-2.67069	0.559228	0.887466	-1.59631	1.85914	2.00617	-0.571785	-0.360773	1.67024	0.159139	3.24408
ACTR2	2.7027	1.39677	1.88246	2.20061	1.97581	0.459079	2.29126	-2.64346	0.227125	0.182721	2.62843	1.26331	-0.569345	3.0125	1.55507	3.20808
ACTR3	0.528738	1.33495	1.51614	2.44105	0.581838	3.11977	2.34065	-2.39132	0.289678	1.18924	1.36455	2.21042	0.183008	2.56839	0.836822	1.9514
ACTR3B	-1.59066	0.541831	0.0863273	-0.864911	-1.18393	1.00177	-1.35869	-0.131917	0.237478	0.205798	0.125634	1.43487	1.24234	2.45146	0.281761	-2.07765
ACTR3BP2	0	0	-5.77683	0	0.830075	-1.86256	0	"""NA"""	0	"""NA"""	-1.21904	0	1.84495	-5.53444	2.16051	0
ACTR3BP5	-2.22136	0	0	0	0	-0.218092	-0.387023	1.05472	0	0	0.558017	0	1.42991	2.21599	0.95406	0
ACTR3C	-1.75266	1.37979	-1.45562	0.0222156	-0.62799	0.484108	-1.15422	1.48245	0.58235	-0.392974	0.570456	-1.71363	-0.636587	0.928812	0.0267054	-0.661428
ACTR5	0.677083	-0.449656	0.741781	0.901934	1.22396	-1.49664	-0.796037	-1.03573	0.130308	-0.482221	1.6808	1.22967	0.743066	0.753173	1.39993	0.0792455
ACTR6	2.36908	1.21828	1.50043	2.04285	0.592013	-0.633922	0.918171	-2.6127	-0.433673	0.47172	2.74355	1.4686	-0.132112	3.94113	1.73905	2.2587
ACTR8	0.92548	-0.732501	0.737685	0.282842	0.765658	0.371261	0.7793	-0.800928	-0.831371	1.74366	0.655236	1.28129	-0.305179	0.735944	0.287642	-0.118772
ACTRT1	0	"""NA"""	"""NA"""	"""NA"""	0	"""NA"""	"""NA"""	0	0	"""NA"""	0	"""NA"""	"""NA"""	0	"""NA"""	"""NA"""
ACTRT2	"""NA"""	0	0	0	0	0	"""NA"""	"""NA"""	0	"""NA"""	0	"""NA"""	"""NA"""	0	0	"""NA"""
ACTRT3	0	-0.784748	0.398807	-1.01573	-1.60935	-2.83427	-1.24832	0.802333	0	0.0655883	1.60784	1.59379	0.130037	3.62251	-1.00941	0
ACVR1	-0.690803	-0.203257	-0.451112	-0.960531	-0.869025	0.55277	0.0383759	-0.375317	0.308438	0.384085	-1.06695	-1.50672	-0.475992	-0.254096	-1.49244	-1.23775
ACVR1B	-1.38016	0.106096	0.473247	-0.951639	0.0337235	0.107279	-0.685391	0.583326	-0.274403	-0.0280708	0.290501	-1.58213	-1.47554	0.534914	1.4798	-0.133614
ACVR1C	0.0895398	-4.01238	-1.85214	-5.9376	-1.28872	-0.939509	-2.73437	-3.48717	0.713349	-0.468195	-5.53183	0	-3.5208	-5.80336	-5.07516	0.0485189
ACVR2A	0.173607	-0.497171	-0.33315	-0.603127	0.229958	0.441439	-0.351912	-2.13964	0.806167	-0.10995	0.459114	1.31214	-1.01242	0.622681	-0.458483	-1.18244
ACVR2B	1.42789	0.180327	-0.809663	-0.0516982	-0.584963	-0.265277	-1.30868	-1.46578	0.524662	0.530667	-0.953719	1.27187	-0.619001	0.991031	1.52061	2.20658
ACVR2B-AS1	0	-6.22664	-2.5752	-1.3433	0	-2.26487	-4.72331	-1.02774	0	0	-0.393074	-0.254203	-0.292558	3.32309	0.219673	0
ACVRL1	1.08969	-1.14436	0.304013	1.58648	0.648618	-2.46985	-0.245811	0.14291	0.719336	-7.48516	-1.30856	-2.82257	-0.137279	-3.55518	-1.48263	3.60766
ACY1	0.521351	0.00688794	0.772494	-0.619547	-0.581767	1.24142	0.57461	2.75852	-4.66391	-0.157776	-0.60028	-2.7567	-0.90875	-1.41575	-0.711223	4.64865
ACY3	1.25669	4.32795	0	3.35998	1.47673	4.26184	5.74226	0.709223	0	0	2.3034	0	0	0	-0.335447	-2.03374
ACYP1	0.530251	-0.19155	0	0.768207	0.725303	-0.276382	-0.553595	-2.15385	-6.30332	1.29255	1.96465	0.433207	0.820833	3.12418	1.7672	2.86108
ACYP2	-1.68827	-0.788214	-0.138386	-1.35613	-0.73298	1.88704	-0.0544776	-0.735333	0.614572	-0.909511	-2.30587	-1.89531	-0.143206	-0.699195	-1.18482	-1.71979
ADA	-1.13308	-0.235949	-0.983662	1.6818	1.02509	-1.51087	0.628948	0.0614102	-1.62467	0.279713	-0.533971	0.118709	0.0371236	-0.154529	-0.664122	-0.0604356
ADA2	1.53868	1.0275	1.28107	3.11879	2.83017	1.37241	2.8735	-0.467896	0.428213	0.812973	1.37885	1.13484	-0.759982	-0.0853164	1.70172	-0.78826
ADAD1	-2.61368	1.0036	-1.46501	-3.78809	-2.74987	-0.00388277	-4.093	0.784631	2.17038	-0.240038	-4.95416	0	1.96042	0	-3.80046	-2.19381
ADAD2	-0.829044	1.98003	0	-0.758339	0.0740006	0.37001	-0.152558	0.69215	-0.0703893	0	-1.91092	0	0.207516	-0.768908	-3.96877	-1.22638
ADAL	-1.2398	-0.212616	-0.82031	-0.170662	-0.416363	-0.313798	-0.944241	-1.43373	0.131683	-3.3438	-1.17483	-2.50213	-0.856769	-1.93602	-0.339103	-1.6134
ADAM10	1.13758	0.90718	1.09422	1.14122	0.301098	0.819682	0.658587	-2.80758	-0.235526	0.777243	0.716392	0.529626	-0.714411	0.660393	1.50497	0.614685
ADAM11	-2.44375	-0.309478	-1.50481	-1.21004	-2.97102	0.579627	-3.01929	1.60302	-1.68337	0	-2.10771	0.904495	-0.0909238	0.186238	-1.59752	-3.84305
ADAM12	-1.2774	0.879194	-1.17948	-2.2115	-4.70578	-0.0559032	-0.972538	1.1649	1.53417	-0.80141	-1.00041	-1.15868	-1.50973	-2.28779	-0.989148	-2.88816
ADAM15	1.20028	1.01184	0.887261	1.07213	1.36267	0.270254	-0.100538	0.845337	-1.41623	1.75774	1.32122	-1.03328	-0.17824	0.972798	1.17507	5.32238
ADAM17	-0.608081	0.0174676	1.13139	-0.498293	-0.611915	1.43092	0.780669	-2.27567	0.842465	1.01953	0.428046	-0.272383	0.516349	0.879793	1.01921	-0.0345132
ADAM18	-4.70362	-0.598048	-1.73132	0	-5.31288	-0.104563	0	1.55722	1.94342	-1.11338	-4.72806	0	3.30438	-2.44698	-2.80527	-3.58393
ADAM19	-0.611939	1.05943	1.72885	4.0333	1.65053	0.869395	1.71784	-0.94528	0.629515	0.78518	-0.0260773	-1.38733	-0.934762	-1.74654	0.780043	-2.09393
ADAM1A	0	0.667438	-1.71048	0.464053	1.11338	3.3433	2.9349	-1.74656	0	"""NA"""	6.52579	1.16083	0.626306	1.81398	2.894	0.651941
ADAM2	-3.5784	-1.76449	-1.74942	-3.43076	-3.31677	0.650457	-4.01151	0.533374	1.3181	-0.506663	0	0	2.25998	0	-3.77121	-2.93349
ADAM20	-0.569285	-0.894441	0	0	-3.76818	-0.90997	0	-0.612705	0.836227	0	-5.35571	0	-1.74002	0	-2.21586	-4.74994
ADAM20P1	0.275064	-0.141533	2.68533	-1.87935	-0.729734	-1.01474	-3.17362	-2.48717	1.17038	0.057551	-1.35655	0	2.6523	-3.1749	0.825872	-1.01993
ADAM21	0	0	-2.34073	1.24166	-1.26946	-0.750887	-3.49136	-1.14322	0	0	-0.164968	0	0	-1.66937	-1.26095	0
ADAM21P1	0	0	0	0	0	0	"""NA"""	0	"""NA"""	0	0	"""NA"""	-1.15505	0	0	0
ADAM22	-1.71219	-1.16456	-0.639588	-3.18397	-2.11977	0.165167	-2.0297	-1.18458	1.39489	-0.539033	-3.52897	-0.0615578	-0.832446	-3.46507	-1.40153	-2.59336
ADAM23	-1.91095	-0.204194	-0.925907	-1.40438	-0.855723	-0.408156	-1.51613	-1.09622	1.99289	0.650551	-4.18578	0	1.44145	-4.82833	-3.3379	-2.66558
ADAM28	0.699204	2.13464	2.17059	2.98176	1.84556	2.27513	3.08496	-2.33923	1.0681	0.30964	0.405675	0.909296	0.159819	-0.152496	2.2476	-3.16257
ADAM29	-4.57777	1.60097	-0.142238	-2.92826	-3.61029	-0.374555	-4.70895	0.298486	0.849757	-0.262853	-4.77442	0	1.39514	-8.13348	-3.56514	-1.71181
ADAM30	-4.31822	0	0	0	0	0	"""NA"""	"""NA"""	3.12399	0	0	0	0	0	0	"""NA"""
ADAM32	-1.67822	-1.64034	-1.21757	-4.09332	-2.87751	1.40322	-3.17844	-1.15899	1.57222	-0.764609	-2.98878	0	0.673179	-2.18319	-2.2178	-2.87605
ADAM33	0.77049	-4.16979	-1.09345	-2.31508	-0.981941	-4.42892	-2.49549	-0.683434	-0.784671	-0.808135	-2.08404	0	-0.0346574	-4.09185	-1.79426	0.191684
ADAM3A	-2.57249	-0.841973	-1.31994	-3.88762	0	0.615381	0	0.879148	2.52609	-0.52382	-6.40938	0	0	0	-5.28657	-2.32724
ADAM5	-3.70009	-0.284491	-2.88931	-4.42012	-4.17659	-0.263832	-6.40495	1.85678	2.63214	1.59832	-4.95823	0	1.01487	-5.83068	-4.51191	-2.71513
ADAM6	-5.25111	"""NA"""	0	"""NA"""	0	-2.28848	0	"""NA"""	0	0	0	"""NA"""	"""NA"""	0	"""NA"""	0
ADAM7	-3.91174	-0.627379	-0.807326	-5.59123	-5.71425	-0.421837	-5.25162	0.294186	1.68273	0.637866	-5.854	0	3.71002	-6.63186	-4.80527	-3.93404
ADAM8	-0.324374	1.38742	2.16081	4.00274	2.26447	-1.45675	0.440006	0.426824	-2.67032	0	3.20959	0.912258	-0.811646	2.6045	4.06721	1.74901
ADAM9	0.103057	-0.370304	-0.197158	-1.13827	-1.12053	1.08791	-1.07312	-2.45997	0.0779899	-0.0790994	0.85654	0.0772185	-1.46043	0.77814	1.03803	0.683421
ADAMDEC1	0	3.48208	-0.346929	4.51073	0.207638	-0.645383	2.26815	-4.10099	0.957091	-0.494499	3.7394	4.4883	2.75184	3.80968	5.13779	-4.35566
ADAMTS1	4.38482	-1.61788	-0.030877	-3.73214	-0.0653361	-7.21226	-5.63495	-3.06109	1.05167	0	1.89034	-0.960472	0.298502	1.30083	0.0381223	8.51761
ADAMTS10	1.7235	-2.31275	2.74673	-0.756073	1.45221	-2.35637	-1.09461	-0.208314	-1.25406	-0.770913	0.554005	0	-1.28738	-3.69908	-0.433296	1.44011
ADAMTS12	-2.14947	-2.26842	-2.04215	-5.19255	-3.85882	-0.175935	-3.18116	0.298631	1.56717	0.280066	-3.82672	-3.43079	-0.383237	-5.0075	-2.74475	-2.78303
ADAMTS13	-0.0188687	-1.90337	0.667296	-1.29845	-1.30886	0.0158325	-1.73347	-0.147041	-0.901782	-2.32673	0.377059	0	0.493234	-0.204053	-0.298284	-1.93831
ADAMTS14	-1.04121	0.196162	-1.89804	0.428892	-2.69262	0.263218	-1.70664	0.898729	0.48089	-2.33607	0.0734646	-1.73533	1.97423	-1.21453	-0.707292	-3.58371
ADAMTS15	0.264459	-2.06259	-0.489778	-3.74886	-1.60343	0.951066	-3.18749	0.496866	-3.05026	0.0494687	-3.2849	0	-1.83774	-5.12592	2.73355	1.97695
ADAMTS16	-2.18193	-0.788815	-1.4972	-3.68034	-3.09583	-0.546179	-4.24343	0.766674	1.14216	0.280492	-2.4598	0	0.370166	-4.63199	-2.53458	-2.80047
ADAMTS17	-2.65389	-0.480707	-0.841758	-2.37893	-2.41876	1.24557	-2.06169	0.74202	0.776641	-1.18923	-3.30498	0	1.8983	-2.05275	-1.91714	-3.18768
ADAMTS18	-1.56646	-1.23973	-1.50139	-5.75269	-3.85288	0.335009	-3.43796	-1.58342	1.91197	-0.260898	-4.94604	0	-1.50835	-6.27987	-0.12415	-3.23096
ADAMTS19	-2.59443	-0.172477	-1.1678	-5.07462	-3.71893	1.28939	-4.76923	0.972258	1.30108	-0.703799	-6.13215	0	2.78876	-3.62732	-1.8434	-3.43369
ADAMTS19-AS1	-5.02872	3.64988	"""NA"""	"""NA"""	0	0	"""NA"""	"""NA"""	"""NA"""	0	"""NA"""	0	"""NA"""	"""NA"""	-0.576455	"""NA"""
ADAMTS2	-2.01223	-1.08876	-1.5282	-3.18141	-2.77591	-0.976851	-2.80304	1.04197	0.558636	-0.855912	-0.0557087	-2.20729	-1.22103	-2.90667	-1.55249	-1.85212
ADAMTS20	-2.20885	0.577124	-2.00267	-4.71399	-2.69408	0.449793	-2.91595	1.11981	1.86969	-0.114068	-5.65384	0	3.6523	-5.81439	-3.94671	-2.58156
ADAMTS3	-2.22389	-0.754244	-1.51228	-3.15368	-2.74111	-0.535769	-3.41509	-0.720764	1.46257	-0.106097	-4.55674	-0.565405	2.45713	-3.11961	-3.92341	-3.23825
ADAMTS4	2.15576	1.57504	-2.02126	-2.82873	-1.03076	-3.38802	-4.19438	-2.56647	0.433597	0	3.00896	-2.98212	1.04002	3.21727	1.43707	1.27885
ADAMTS5	2.83347	-2.06753	-0.871707	-3.94062	-2.37791	-2.56792	-2.78096	-4.26551	1.66688	-0.876801	-1.49382	-0.0318104	-2.46898	-2.65903	-3.99792	1.41303
ADAMTS6	-2.4704	-0.0689806	-1.04797	-3.25437	-2.45849	0.535259	-2.23641	-0.834417	1.69706	-0.637987	-3.99209	-1.65413	2.17052	-3.85802	-3.16679	-2.90542
ADAMTS7	-0.307719	0.363357	-1.4475	0.0225697	-1.65691	-0.322865	-1.7813	1.12183	0.251539	-0.21452	-0.708757	-1.23112	-0.966221	-2.70701	-1.87721	-2.58638
ADAMTS7P1	-3.37866	-0.344473	-1.20436	-0.715271	-1.85656	-0.551516	-1.58294	1.17871	0.0365259	-3.36486	-3.01918	0	-1.15505	-6.30496	-1.96877	-3.72115
ADAMTS8	0.112639	0.194369	-0.225255	-0.60046	-6.5779	0.595835	-2.08499	1.71768	0.653197	-0.289507	-2.57544	0	0.545386	0.243336	-0.939025	-3.78826
ADAMTS9	-0.510399	-1.88191	-0.974379	-2.63859	-1.71584	-0.509299	-1.96774	-2.82963	0.650932	-0.247121	-2.68802	-1.68419	0.375267	-2.43277	-2.70509	-1.82105
ADAMTS9-AS1	-0.0538075	-3.26247	-1.34073	-5.57212	-4.24079	-1.51429	0	-2.48426	0.901298	-0.485822	-5.10231	0	-0.968176	-3.24345	-2.73127	-2.28188
ADAMTS9-AS2	-1.44676	-2.99535	-0.849612	-4.44247	-2.72518	-0.390006	-1.86848	-1.83	1.23068	-0.690179	-6.12441	-3.07012	0.225036	-4.80264	-3.93209	-2.72707
ADAMTSL1	-1.30853	-2.01705	-0.922676	-3.96275	-2.8441	-0.159886	-3.37675	-0.711108	1.32436	-0.560803	-3.67296	-3.61955	0.190322	-4.57305	-2.85676	-3.12933
ADAMTSL2	0.425849	0.246971	1.17151	1.92712	0.989946	-0.145739	0.588845	0.968777	-0.0229751	-0.543622	-2.61781	-4.78038	-7.95154e-05	-1.41014	-0.147388	-1.46085
ADAMTSL3	-3.07195	-1.39799	-0.716293	-2.10571	-2.52968	-0.247236	-2.94443	0.51629	1.07462	-1.23927	-2.88812	0.33076	0.033829	-2.55488	-2.55255	-2.90584
ADAMTSL4	0.0950264	-4.01035	-1.51177	-2.23947	-0.774886	-4.2306	-3.50894	-0.108161	-1.05658	-4.42626	-1.28279	0.991958	-0.246292	-3.47244	-1.80298	1.64969
ADAMTSL4-AS1	-4.15667	-1.62245	1.60361	-3.49014	-1.52012	0.534957	-0.69607	-1.12226	0	1.52995	-3.78099	0	2.84677	-4.17442	-2.4427	0.604338
ADAMTSL5	0	1.32795	-0.537062	2.0588	-0.177085	-0.036032	0.452512	2.26771	-1.40954	-1.50688	-1.88906	0	1.61277	-2.44698	-0.106555	0.864473
ADAP1	0.818341	1.62322	-2.27586	0.910047	0.92805	1.93942	0.121836	1.49529	-1.89546	0.508338	0.870397	0.346879	0.621651	-2.54035	-0.380519	-0.857396
ADAP2	0.337285	-0.102628	0.883666	1.54432	0.376998	-0.0168317	1.42123	-0.132509	0.743479	-0.143486	0.0870982	1.13257	-0.225876	-1.75191	0.41384	-1.16858
ADAR	2.07273	1.11935	1.27914	1.67886	2.48591	-1.47121	1.42394	-0.118379	-0.735019	1.31857	2.60922	1.09888	-0.753204	0.787241	2.40465	4.46019
ADARB1	0.171954	-0.966208	0.102035	-0.348802	0.86238	-1.00869	-0.477638	-0.621525	0.350599	-0.121196	-0.500617	0.0577412	-0.992184	-0.421553	0.421961	-1.20292
ADARB2	-3.13416	-1.14928	-2.0673	-2.8293	-1.54856	-0.0133929	-2.66051	1.65823	0.848576	-0.413988	-4.70936	-2.45714	1.81285	-4.42791	-1.14701	-3.5974
ADARB2-AS1	-3.0404	0	-1.23019	0	-2.92481	-0.351491	0	1.44174	-0.343063	-0.915303	-6.02243	0	5.77568	0	-2.8307	-4.89881
ADAT1	-0.198048	0.894078	1.51846	1.10921	0.458488	2.50101	0.664376	-0.976478	0.0257191	3.90401	-0.0834569	1.468	-1.02657	-0.330444	0.955199	0.659448
ADAT2	7.1204	-0.464756	0.353194	0.128203	0.317301	-0.0948482	0.387417	-3.89399	0.679204	-0.5559	0.765188	1.28013	1.08595	2.54916	1.42071	-1.9604
ADAT3	-0.985355	-0.0822557	-0.411222	2.25699	1.32882	3.8983	1.04026	1.38072	-3.51987	1.84675	1.53689	-4.61761	0.834453	0.837164	0.834502	0.485694
ADCK1	-1.21918	-0.991386	-0.435972	-1.11941	-1.00657	0.599991	-1.59897	0.849401	0.154236	-0.831106	-1.71649	0	0.398724	-1.78941	-1.30291	-1.89634
ADCK2	0.588762	1.13023	2.37519	1.62991	1.67807	-0.539474	0.505737	1.45493	-2.07212	2.22047	1.49467	-2.36112	-0.168074	2.24509	1.1552	2.94275
ADCK5	0.349317	0.203843	1.58761	1.42379	1.1535	2.18239	0.913843	0.742935	-0.342215	1.43383	1.88792	0.058442	0.0555906	2.21205	2.77452	1.48827
ADCY1	-2.38814	-0.771584	-1.25	-3.67772	-1.40665	0.0348576	-3.57024	0.0977887	-0.0897906	1.02345	-3.65977	0	1.6523	-1.55928	-3.00714	-0.286237
ADCY10	-1.81379	0.705022	0.213752	-2.07481	-2.58668	-0.183902	-2.81105	-0.533633	0.10364	-0.567338	-1.62756	1.07837	0.379282	-2.0752	-1.29848	-2.03894
ADCY10P1	-0.714781	0.0157828	-0.0635243	-1.60982	0.13493	-0.00642627	-1.92468	-1.28177	-0.0984037	-0.37618	0.0528619	-1.74606	-0.0859617	0.705023	0.990901	0.247106
ADCY2	-2.88102	-1.06785	-1.55996	-4.8511	-2.78875	0.480491	-3.2534	0.398958	0.885108	0.246161	-3.461	3.01019	1.8062	-1.51261	-3.5866	-1.72338
ADCY3	0.498959	-0.68691	0.199243	0.102216	0.47537	0.622313	-0.159613	0.937394	-0.187655	1.53869	1.19753	-1.78133	-0.330326	2.28747	-0.199125	-0.332585
ADCY4	3.45356	-2.73179	1.22981	-0.569015	-0.0826329	-1.18327	-0.971986	-1.957	0.279485	-0.976957	-1.75828	-4.07012	-1.07108	-5.03243	-0.555117	-0.358396
ADCY5	-0.615935	-2.20573	-1.36491	-2.16175	-1.11443	-0.0376776	-1.36086	2.5997	-1.00118	0.7606	-3.63981	0	-1.863	-6.50883	0.73181	0.242027
ADCY6	0.246613	-2.0013	0.19959	-3.58735	-0.819428	-0.856193	-2.48385	0.948624	-1.75506	0.213606	1.72082	-1.29781	-1.96763	-1.61092	0.290016	2.80597
ADCY7	1.8104	0.582476	2.91481	2.30015	2.4787	-1.70275	0.76713	-1.42416	0.770936	-0.338802	2.39836	1.23868	-1.70283	-0.57048	1.29554	1.5965
ADCY8	-2.94942	-0.655654	-2.04136	-5.02342	-3.10119	-0.194225	-3.67314	1.48905	1.30004	-1.00386	-4.91786	-1.62344	4.02817	-5.86382	-4.53971	-3.66558
ADCY9	-1.32187	-0.824776	0.350309	-1.3117	-1.65603	2.66812	-0.426668	0.630552	-0.568268	0.0737282	-2.28099	-0.00143677	0.0535005	-2.41503	-0.207776	-0.329861
ADCYAP1	0	3.80908	-4.09457	1.43859	0	-0.398665	-1.15256	0	3.12399	0	5.62824	-0.128672	-2.21395	0	-1.39846	0
ADCYAP1R1	-1.18072	-3.74692	-3.12043	-5.13542	-2.88643	-0.471288	-2.89376	1.51415	0.905281	-2.27602	-5.88784	0	-1.23213	-3.24102	-3.9607	-2.16584
ADD1	0.592495	-1.3433	0.45512	0.308327	1.82971	-1.85248	0.135281	0.805509	-0.898183	-0.279423	-0.389026	-1.09692	-1.32894	-1.41501	-1.76346	1.83509
ADD2	-1.62807	-0.0355953	-1.32198	0.371404	-0.928549	-0.149207	-1.15117	-0.163978	1.17059	-0.114068	-3.18233	0	0.00022405	-2.98207	-3.76448	-3.10995
ADD3	1.59438	-0.491008	-0.113187	1.25915	0.685607	-0.847962	0.572206	-3.36899	0.511366	0.610159	0.345398	1.60218	-0.743972	-0.784283	-0.875288	1.12715
ADD3-AS1	0.0373727	-0.886173	1.68679	-1.76225	-2.6022	0.424942	-1.89107	0.394949	1.48938	-0.8477	-4.15467	0	-0.14077	-4.25433	-3.75597	-2.11516
ADGB	-1.35629	0.106337	-0.513251	-0.821893	-2.171	0.10663	-1.49567	-1.36244	0.868041	-0.386429	-1.08566	0.610868	-1.18938	-0.444799	-1.08278	-1.68995
ADGRA1	-0.903186	-1.05056	-4.7344	-3.36122	-3.04751	-0.952198	-4.60942	2.3873	0.88663	-2.9153	-3.82967	0	3.93241	0	-6.04406	-2.61104
ADGRA1-AS1	"""NA"""	"""NA"""	0	"""NA"""	0	0	"""NA"""	0	0	0	"""NA"""	"""NA"""	"""NA"""	"""NA"""	0	0
ADGRA2	1.15219	-0.523365	-0.107028	-0.990703	0.243615	-2.69277	-0.531695	0.0172453	0.379363	0.995724	-0.491374	-6.08128	-1.85619	-2.00187	-2.23302	0.788513
ADGRA3	-0.142387	-0.909224	-0.585527	-3.08027	-2.2714	0.331052	-2.05232	-0.356524	0.175536	-0.999154	-0.961917	2.18851	-0.521418	0.164312	-1.66164	-2.10284
ADGRB1	-0.448054	-0.286157	-2.74054	1.58548	-1.17402	-0.302772	-2.45741	0.512826	-0.4441	-0.72225	-0.676841	0	0.728132	-0.77238	-2.04406	-1.94986
ADGRB2	-1.30696	0.0969617	-3.46626	-1.50721	1.00252	-0.167195	-2.51722	4.41724	-1.12536	-1.64866	-0.239673	0	-1.25659	-0.893166	-0.110686	0.766746
ADGRB3	-2.56638	-1.1199	-1.44287	-4.73984	-3.5157	0.262511	-3.5169	0.404221	1.93263	-0.495728	-5.30247	0	1.99734	-5.01785	-4.788	-3.19842
ADGRD1	-1.88247	-1.82959	-1.49314	-2.28237	-2.19566	-0.345352	-3.93063	0.47362	1.05914	-2.22165	-3.73777	-0.115497	0.338847	-4.12368	-2.79598	-2.47382
ADGRD1-AS1	"""NA"""	"""NA"""	-0.253269	0	-0.584963	0	0	3.55722	0	"""NA"""	-2.5186	0	0	"""NA"""	-3.80527	0
ADGRE1	-2.62099	-0.000102315	-0.565792	0.422664	-0.331147	0.801234	0.671871	1.46411	0.765364	-0.322492	0.297866	0	0.82292	-3.39102	0.37346	-1.57328
ADGRE2	-0.306956	0.633578	-1.17141	1.48081	-0.462589	-1.05975	-1.11028	-1.85053	-0.675129	0.449375	1.52877	1.48034	-0.918907	0.0463683	1.4684	-0.783079
ADGRE3	2.81199	-0.158112	-0.0146474	-1.66855	0.297145	-3.34424	-1.23282	-1.54101	0.25474	1.96954	1.45019	-0.269051	-1.97352	0.119577	-1.20341	3.71208
ADGRE4P	-2.69652	0.424167	-1.04487	-0.767109	-0.705665	1.78441	-0.29956	0.740084	1.2772	-0.421977	-1.78747	0	1.70744	-4.3269	-0.52599	-4.50216
ADGRE5	-1.09408	-0.108804	0.890051	1.90719	2.50879	-1.13856	1.28399	1.02022	-1.63807	-0.0823104	-0.789689	1.7458	-0.329663	-1.83566	-0.264702	2.29199
ADGRF1	-2.68079	-0.394514	-1.77522	-4.59123	-1.96683	2.25754	0	1.74987	1.85415	-0.133483	-3.57027	0	0.166874	-4.27141	-2.50858	0
ADGRF2	-3.80342	-0.00219672	0.331693	-3.04374	-4.55766	0.968142	-4.5327	1.64468	1.50748	-0.56223	-6.70843	0	2.30438	-6.88577	-3.65327	-2.71283
ADGRF3	-2.73326	-3.42694	0	0	-1.99678	0.333841	-0.913092	-1.96634	0.0365259	0	-0.872242	-0.476595	0.523018	-2.10409	0.031228	-1.07438
ADGRF4	-4.54455	0.742989	-2.50961	0	-2.76818	-0.481127	0	-0.966342	0.358454	-1.25634	0	0	1.30438	-3.90641	-2.90166	-2.67889
ADGRF5	1.69824	-1.12683	-0.25034	-1.76841	1.03638	-0.889567	-0.32364	-3.80371	2.06197	-0.463739	-1.35228	-0.713634	-2.04646	-3.7623	-2.20614	-0.000849998
ADGRG1	1.10879	2.05173	-1.33075	-0.751179	-1.04172	1.40019	-2.14558	1.71849	-0.378512	0.522892	3.29573	-0.18728	-0.30671	1.63722	2.90164	1.72053
ADGRG2	-1.56779	-1.83175	0.296069	-0.958012	-2.26122	0.336277	-0.680052	-1.12158	-0.678293	-0.981258	-3.36331	0	-0.673872	-1.98372	-2.46354	-2.12122
ADGRG3	-0.877407	0.681589	-0.668307	2.30579	-2.81137	-2.89836	-2.85282	0.0717935	-2.29589	-2.19745	-1.27141	0	-0.091489	-5.40118	-1.92088	0.482191
ADGRG4	-2.90319	-1.49761	-1.57358	-3.38144	-3.09985	-0.233655	-3.9982	0.309293	1.54728	0.540127	-4.63309	0	2.25094	-4.57869	-4.64408	-2.55863
ADGRG5	-1.05398	2.06691	0.460591	3.94557	1.04744	0.389709	1.8588	-0.0515889	0.743885	-1.56407	0.929045	0.0577412	0.490029	-1.34292	1.06301	-4.61508
ADGRG6	1.28721	1.05049	-0.266607	-0.453219	-2.68345	-0.0350326	-2.40669	-2.89865	0.593542	0.472735	-1.12908	1.61054	-0.724327	0.412803	2.1021	-0.231434
ADGRG7	0.665954	0.00602379	-0.964764	-0.372013	-2.56071	-0.150358	-3.78961	-4.11756	1.73202	-1.08292	0.589233	1.29514	-4.66747	-1.15428	1.00028	-3.96229
ADGRL1	-1.14739	-0.90117	-0.437329	-1.47068	0.640841	0.481427	-0.538181	0.570819	-2.58541	0.0925554	-0.0333828	-0.757969	-1.24324	-0.850786	0.549697	2.69913
ADGRL2	0.13601	-0.720142	-0.37095	-1.43309	-2.69966	-0.395506	-1.72901	-2.0489	1.86489	0.882514	-1.57254	0.0816274	-1.49535	-1.58166	-2.02723	-2.20169
ADGRL3	-2.68	-1.09831	-1.52032	-4.05107	-2.94023	-0.420027	-3.26434	0.158575	2.01181	-0.529257	-5.86181	-1.54576	1.68023	-4.53929	-4.70873	-3.36145
ADGRL3-AS1	-1.58176	-0.911624	1.14577	-2.8997	-2.23494	-1.35462	-2.7037	-0.686705	0.433628	-0.0859581	-3.3825	0	0.17646	-1.89783	-3.83761	-3.09837
ADGRL4	1.53076	-1.71285	-0.405273	-1.63167	-1.70659	-1.86533	-1.34479	-5.20275	1.68249	-0.872463	-1.48638	0.234835	-1.90433	-3.67993	-1.75322	0.916369
ADGRV1	-2.52672	-0.0782451	-1.40251	-3.50035	-3.34495	0.682616	-4.23593	1.71437	1.63288	-0.0634932	-4.39537	0	2.03912	-3.67871	-1.67619	-2.69991
ADH1A	0.322476	-2.83889	-2.09956	-3.72097	-3.33539	-1.43058	-3.49136	-2.08664	-1.04887	0	-5.99973	0.871328	-1.74616	-4.7471	-3.43876	-0.380891
ADH1B	1.89925	-4.22541	-1.33173	-4.29173	-1.44798	-7.95669	-2.76117	-3.29541	-1.49978	-1.05703	-6.6723	-0.707375	-1.68372	-12.9716	-5.24473	7.44001
ADH1C	2.50605	-3.86147	-2.77815	-3.84713	-4.53528	-3.78411	-4.08429	-4.28827	1.14466	5.34852	-4.57117	0.745797	-0.354287	-8.19013	-2.69812	0.795987
ADH4	-2.66615	-1.80133	-4.7127	-0.343302	0	-1.99719	-3.7813	2.85678	2.57709	-5.64866	-4.94487	2.7458	1.93241	-4.68947	-2.78591	-4.49206
ADH5	2.19169	-1.38823	-0.143645	-0.266404	0.310608	-4.43743	-0.330105	-1.3825	-0.0203424	0	0.996918	0.832053	-0.680675	0.247808	-1.42629	5.63103
ADH6	0	-0.520045	0.457224	-2.44284	-1.40808	2.81166	1.19794	-1.8351	1.51046	-0.092364	-0.933642	0	1.93514	2.37899	-1.44966	-4.29247
ADH7	-1.7144	-1.59805	-3.0005	-3.75834	-1.06443	0.324701	0	-1.14322	3.79141	-1.60029	-4.76653	0	1.06734	0	-4.71601	0
ADHFE1	2.5381	-3.14546	-0.657166	-4.37691	-0.699277	-0.239993	-2.09974	-2.45095	1.59652	0.60092	-0.960334	-1.91717	-1.86375	-1.33216	-1.92385	-1.00939
ADI1	1.04697	-0.746674	0.229541	-0.49008	0.870521	-0.83369	1.02885	-0.0314367	-0.694859	3.07756	0.354462	-0.535297	0.0238415	0.290264	-0.8149	3.50587
ADIG	0	0	-1.54278	-1.92826	-4.39232	-0.633978	0	"""NA"""	0	0	0	"""NA"""	0	0	0	-3.51589
ADIPOQ	-0.298813	-4.80562	-1.44923	-9.74028	-3.53011	-9.32339	-7.3224	-2.95136	-1.8999	-3.21981	-7.16114	1.3164	-2.75805	-9.13688	-6.23741	2.30141
ADIPOQ-AS1	1.60724	-4.34884	-2.15114	-8.14266	-5.0626	-7.28469	-7.37116	-3.57843	-0.752795	-3.18923	-6.47808	1.0981	-2.91355	0	-5.94554	5.94455
ADIPOR1	3.04422	1.42911	0.369083	0.70192	1.15188	-0.971407	-0.356447	0.133883	-1.2581	0.563452	1.18779	0.659042	-0.417917	1.60721	1.87542	4.65132
ADIPOR2	1.20208	-0.512749	0.0547403	0.0530259	2.21793	-0.620261	1.04734	-0.94862	0.452962	2.17122	1.88949	-1.07316	-0.66523	2.48817	-0.436953	1.29866
ADIRF	-1.09326	-2.06309	-1.38281	-4.33285	-2.728	-0.448134	-3.17036	0.144822	-2.64677	1.85108	-6.20548	-4.11185	-0.166775	-9.44958	-4.67307	11.6111
ADK	-2.38254	-0.129041	0.0476595	-0.593087	-0.447048	1.54815	0.040246	-0.0984315	1.09742	0.420287	-0.835558	1.56024	-0.347575	-0.219075	-1.21463	-1.03617
ADM	0.705438	-3.29796	-1.05852	-3.04385	-0.459432	-3.84471	-2.7495	-0.725868	-1.14244	3.80255	-0.713661	-4.49261	-1.16475	-1.17962	-3.10806	3.06858
ADM2	-0.406665	5.3173	4.27029	7.19844	3.97189	3.15233	5.31661	2.69808	-1.92695	2.60991	1.95902	2.39467	0.507911	0	3.70304	4.19988
ADM5	1.94382	-0.578939	-0.253269	2.60571	0.95109	-0.651052	0.63005	-0.0824481	-0.438013	"""NA"""	-1.4446	0	1.58519	-2.04313	-0.180526	6.63471
ADNP	1.60863	0.866027	1.39821	1.15288	2.0303	2.73789	1.17154	-1.13862	-1.44115	0.49702	1.3702	1.0679	-0.42969	1.7303	1.78926	3.57456
ADNP-AS1	1.96139	1.00976	0.761437	0.804875	1.60768	-1.52279	0.700601	-3.10475	-1.08795	0.320969	2.39993	2.30567	0.234316	4.38909	1.62684	8.38418
ADNP2	0.619346	-0.0609265	1.7102	0.181971	1.3682	-0.0997723	0.770518	-0.954186	-0.328047	1.76575	0.821446	0.385395	-0.718249	1.74046	0.466882	0.19702
ADO	4.58967	1.0032	2.05932	1.46284	1.17785	-0.82764	1.39736	-2.04926	-2.20974	0	2.60212	1.08485	-0.250344	2.39492	1.37915	2.37885
ADORA1	-1.64711	-0.729799	-0.461856	-2.3073	-0.467725	1.59999	-2.99109	4.71155	-2.70816	0.283393	0.695354	1.81474	-1.56934	0.508166	-1.58175	3.93038
ADORA2A	2.10314	1.7447	1.24093	5.26507	3.62073	4.44378	2.94024	3.25629	-0.391932	-0.895342	2.08086	-5.92151	-0.568192	0.614622	3.88531	-1.08394
ADORA2A-AS1	-1.45444	1.26072	1.49201	4.1158	2.2975	3.89029	2.38562	3.13563	0.561723	-0.593004	0.580389	-5.42317	-0.0175507	0.237686	2.86531	-1.39902
ADORA2B	1.27366	0.772984	0.756068	-0.718811	-1.86805	0.821276	-2.53048	0.674577	-4.05745	-2.77857	-0.52832	4.28496	0.521157	0.911594	-0.13322	-2.34094
ADORA3	2.94168	3.92999	-1.35761	1.89374	-0.124482	-0.824014	0.556393	-2.50691	-0.115477	0	2.86373	1.0241	0.195703	0.66943	2.47373	3.52851
ADPGK	0.333898	-0.197261	2.40629	1.43002	0.792544	0.563917	0.904838	-1.82625	-0.570132	0.786729	1.97376	0.831189	-0.302422	0.854951	1.28479	2.96165
ADPGK-AS1	1.19625	0.627512	-1.54545	2.41159	-2.96578	-1.34362	-1.2171	-0.583261	2.24164	1.00197	1.36919	1.39787	-1.37745	-1.51307	0.644314	1.77362
ADPRH	3.1045	-0.550058	0.631595	1.41991	2.34812	-0.63313	2.18066	-1.34258	1.61358	-0.00480099	0.610082	1.17643	-0.954581	-1.35067	-0.38381	5.81801
ADPRHL1	-2.49542	1.52362	-1.7159	-1.83363	-1.47805	0.852483	-2.71215	1.63522	-0.313806	1.25062	-1.48823	0	-0.00715548	-0.756835	-1.46692	-0.554831
ADPRHL2	0.158487	0.356781	1.75249	1.13386	2.07934	0.224566	1.6677	1.0973	-1.87908	2.80735	1.18705	-1.11814	0.188498	1.02426	0.427854	6.7944
ADPRM	5.81363	-0.571843	0.694948	1.10335	2.48796	-0.50628	1.80646	-0.697921	-0.138308	-0.00841224	0.947899	1.91572	0.0111381	0.750809	0.197664	1.76692
ADRA1A	-3.15513	-1.94364	-0.988813	-2.21529	-1.2106	-0.295176	-1.31991	1.83552	1.03021	-0.131752	-5.54097	0	-1.52478	-5.1327	-4.27689	-1.5398
ADRA1B	-1.33265	0.31254	-0.516906	1.26878	0.00754869	1.54762	1.63911	1.30445	0.451563	1.34792	-2.34097	-2.26618	0.827344	0.74185	-1.01375	0.38108
ADRA1D	-0.373365	-0.208101	-1.07548	-2.36977	-2.17624	0.393342	-1.69736	1.4763	0.913143	0.219239	-3.03984	0	1.92295	-2.28828	-4.09215	-3.50437
ADRA2A	0.272453	-2.06784	0.968327	-2.08027	2.45695	-4.18552	1.34598	0.598568	-0.617978	0	-3.02405	-3.87381	-1.71028	-8.01227	-2.67454	7.74373
ADRA2B	-0.799898	-2.23683	-0.323659	-1.94737	-4.5157	-1.56069	-2.15961	2.2093	1.22095	0	3.17566	0	0.192869	1.12527	-1.6339	0
ADRA2C	2.49171	0.435146	1.80118	0.0103352	3.45519	-0.868737	-0.436351	0.679349	-0.634166	"""NA"""	-1.13214	0	-0.0634237	-4.26618	1.32638	0
ADRB1	4.1856	-4.76144	0	-3.17619	1	0.535649	-1.89799	0	0	0	-4.3811	0	-1.58801	-5.07634	-4.17902	0
ADRB2	6.32443	-2.97632	2.83419	-0.335418	0.888969	-2.85459	-0.768702	-1.75484	-0.84262	0	-1.76995	0.39216	-0.92632	-2.80574	-1.8172	0
ADRB3	0	0	0	-4.60286	-1.08746	0.592874	0	2.14218	"""NA"""	0.158698	-3.94487	0	-0.508691	0	-2.23181	-3.33072
ADRM1	0.371459	0.376114	0.813316	1.25864	2.05367	1.43162	2.0625	1.31771	-2.13474	5.65055	1.26116	0.53301	0.078657	0.711506	1.22874	6.84841
ADSL	0.682003	-0.0342061	1.46573	1.80947	1.12901	-0.674017	1.85537	0.493858	0.372929	0.56469	0.620651	0.506331	0.205348	1.89584	0.430941	1.15193
ADSS	1.6351	2.16271	0.521354	1.35781	1.31753	0.938887	0.0326356	-2.15954	-0.270965	-1.1399	1.29233	1.34733	0.662449	3.1375	3.01875	2.75583
ADSSL1	-0.884327	-1.29897	-3.73709	-4.14604	-1.55766	-1.88425	-2.13118	0.524799	1.06567	-0.25634	-3.77634	0.274176	-1.14782	-3.12633	-2.02201	-0.495567
ADTRP	-2.14243	0.411008	2.7102	1.10135	0.802827	0.408381	1.65832	-1.78855	2.9701	0.667711	-2.17137	2.43264	0.10798	0.448551	-1.15868	-3.53557
AEBP1	-0.0308743	-0.959649	0.22957	-2.34672	1.43287	-0.044514	-1.33358	1.59274	0.14521	5.20777	-1.30002	-4.47193	-0.384454	-1.65345	-0.499522	4.50456
AEBP2	0.860027	0.0979914	0.523748	1.48622	0.078043	0.030564	0.461522	-1.54873	0.419165	-0.437086	1.0858	2.18843	0.130118	2.35758	0.0164083	-0.676867
AEN	3.41936	2.20639	1.93621	3.52736	1.943	-0.313182	2.40884	0.378281	-0.891549	3.79894	2.22938	-0.0287615	1.2255	2.88343	1.20145	1.71639
AES	-0.213754	-0.265592	0.694104	1.00166	2.58044	2.24284	1.66207	1.11477	-2.30495	4.13848	-0.674215	-1.39366	0.545135	-2.07348	-1.17374	6.92317
AFAP1	-0.471569	-0.367222	-0.56048	-1.15199	-1.82473	1.60081	-1.39939	-0.406956	1.19624	-0.234989	-0.392149	-0.948877	-0.70635	-0.953911	-0.509164	-1.64977
AFAP1-AS1	4.81696	-0.00547185	0.109301	-0.586266	0.323557	0.243291	-0.463374	-0.507886	1.57595	-1.23819	1.96383	-1.53755	-1.16036	0.680458	0.286137	1.27848
AFAP1L1	1.0807	-1.14989	-0.0451613	-1.09252	-2.0613	-0.911367	-0.804331	-1.90537	1.26709	-1.43044	-1.30418	-0.54502	-1.19489	-3.44344	-2.81332	-0.407493
AFAP1L2	0.570601	0.104274	-0.137792	0.535089	-1.25727	-0.779645	-1.08344	-0.795525	1.12559	-0.773615	-0.75929	-1.15525	1.4018	-0.995062	-1.1253	-3.3071
AFDN	-0.101362	-0.191076	-1.17737	-1.4953	-2.65292	1.32135	-2.55128	-1.20503	1.44546	0.285102	-1.17876	-0.85057	-2.07238	-2.20602	1.36085	-2.05521
AFDN-DT	0	-1.51335	0	-2.66523	0	-2.06609	-2.58866	0.469757	0	"""NA"""	0.230852	0	2.63502	-0.359517	3.04022	0
AFF1	-0.951011	-0.864544	0.82753	-0.850061	0.29487	2.08972	0.955442	-1.41516	-0.261998	-0.137394	-2.30579	-1.54073	-0.903565	-1.79334	-1.03429	1.36776
AFF1-AS1	-1.50071	-0.819605	0	-1.39915	-1.09252	2.92504	-0.0370807	-1.82884	0	-1.48461	-3.01456	0	-1.87908	-2.45945	-0.427311	1.45812
AFF2	-2.16875	-1.05867	-2.21221	-2.18848	-2.05371	-0.326303	-3.55567	0.887369	2.15171	-0.700308	-5.17185	0	-1.30374	-5.52166	-4.02188	-3.70156
AFF3	-1.7435	0.434087	-0.00893324	-0.544793	0.298505	3.02774	0.68776	1.48287	-0.771756	0.335844	-4.79361	-7.12765	0.906233	-3.85887	-1.37517	0.115776
AFF4	-0.566918	0.146731	0.942078	-0.312692	-0.87686	0.822256	0.284381	-2.09114	-1.24508	0.710228	-0.9227	0.431287	-0.792484	-0.0467334	0.93565	2.59454
AFG1L	-2.92074	-0.233224	-0.588475	-2.35124	-2.735	-0.0353105	-1.49185	-0.10673	1.31337	-0.0938651	-2.63247	0	0.593407	-1.87296	-0.958355	-2.88986
AFG3L1P	-0.34356	-1.20939	1.36253	-0.124133	0.21463	0.956512	-0.175519	-2.90991	-0.529821	2.73505	0.538761	-0.0823163	0.918747	0.549183	2.52571	1.14888
AFG3L2	0.0702774	-0.927328	-0.0428905	-0.563897	0.742683	1.49568	0.205392	-0.119031	-1.19092	0.581107	0.85693	1.23678	-0.431195	1.03496	-0.156385	2.55683
AFM	-1.41133	-0.356546	-1.5163	0	-3.66818	-0.616958	0	0	1.00777	-0.551796	-5.30651	0	0	-4.30496	-2.97904	-2.47431
AFMID	0.278132	0.859523	-0.0995134	0.154864	-0.573334	2.60184	0.12423	-0.609253	-1.20233	0.700592	0.968043	-0.078353	-0.0185919	2.77278	0.862715	5.20082
AFP	0	-0.672048	-3.29766	0	-3.32643	-0.291856	0	1.29419	1.41646	-2.21411	-4.40125	0	4.36327	-1.76891	0.96898	-3.04016
AFTPH	0.66402	0.627951	2.01667	0.643496	1.90926	0.949533	1.44014	-1.64136	-0.175802	-1.22498	0.396579	1.70592	-0.588298	1.81657	1.58777	1.23515
AGA	1.8596	0.290727	0.181736	0.686042	1.44239	-0.297932	0.907882	-1.22705	-0.294119	-0.25634	2.74557	0.917684	-0.351691	1.09818	1.57981	2.53122
AGAP1	-0.462467	-0.206727	-0.0605426	0.75103	0.911662	0.0466946	1.51998	-0.370681	-0.0104218	3.24732	-0.348629	-0.844645	1.29087	-0.791413	-0.417699	1.50242
AGAP1-IT1	1.3636	0	-0.0417654	3.61089	0	0	"""NA"""	3.55722	0	0	0.555396	0.00883157	1.67502	-0.788017	4.00851	0.615438
AGAP11	1.85783	-3.38939	-1.23503	-4.39738	-1.79998	-0.644986	-2.87786	-1.68175	1.05127	-0.397084	-0.518605	-2.91717	-1.39275	-2.77635	-1.53543	-3.2443
AGAP12P	-0.666146	-2.17984	1.04286	-2.02137	-1.58782	0.186171	-2.49394	-1.70445	0.836756	-1.12437	0.22693	0	1.55864	-0.336797	0.722069	-1.47976
AGAP2	1.67788	1.82838	1.36458	3.80857	3.85193	1.98474	1.90689	1.40046	-1.1786	1.07624	1.50827	-1.5864	1.22366	1.24614	0.733445	2.27753
AGAP2-AS1	5.56187	1.86817	2.66812	2.86361	3.40921	1.71217	1.08065	1.81591	-1.62244	"""NA"""	1.39203	-1.79852	1.64352	2.24692	0.266265	5.11993
AGAP3	-0.468344	-0.643084	-0.632114	0.355733	0.485284	0.639334	-0.00161597	0.590979	-0.64991	0.274175	0.724136	-1.05774	-0.388838	1.80668	0.2274	0.405004
AGAP4	0.212228	0.112939	0.741255	0.309832	0.875436	1.11757	0.368926	-2.70644	-0.664712	-1.7673	0.797423	1.83599	0.236524	0.885096	1.84186	-1.04117
AGAP5	0.461919	0.424015	-0.0240234	-1.12091	0.541671	2.17585	0.214059	-3.01643	-0.0616545	-1.27055	0.458312	1.29123	-0.290938	-0.274143	1.5199	-1.47727
AGAP6	1.50641	-0.146775	1.45271	-0.720939	1.92027	-0.297715	-1.34619	-2.66715	0.147557	1.91359	2.11883	0.698491	0.279042	2.63588	2.52581	-0.299962
AGAP7P	-0.334978	-0.0146029	0.0968293	-0.578518	1.91488	0.710663	0.442624	-1.92928	0.345573	0.877961	0.272132	2.29123	0.377167	0.731357	1.12586	-2.6228
AGAP9	-1.03951	-0.47602	0.711397	-1.2536	-0.202105	1.7568	0.414073	-2.96634	1.10364	-0.143572	-0.114622	1.08283	-0.366558	0.714301	2.24352	-1.11568
AGBL1	-3.05715	-0.479747	-1.37459	-5.75622	-3.4693	-0.312826	-5.15342	0.946495	2.02932	-0.313267	-6.01122	0	3.128	-6.50681	-4.39339	-3.32259
AGBL1-AS1	-3.38717	0	0	0	-3.13412	-0.496724	0	0.0717935	5.29862	0.246161	0	0	0	0	-3.53646	-2.30167
AGBL2	-0.961885	-0.41313	-0.61674	-1.24545	-2.36457	0.76413	-1.65467	0.8293	1.13606	-1.69383	-1.82131	0	2.44534	-1.46584	-2.39258	-2.88497
AGBL3	-0.475172	-0.32163	-0.00316582	-0.445564	-1.34616	-0.159792	-0.609712	-0.918858	1.37771	0.426894	-0.309184	-2.76938	-1.24663	0.668176	-0.300729	-1.13987
AGBL4	-2.5049	-0.977727	-2.0665	-1.55229	-2.62535	0.0880492	-2.85887	1.03563	1.4417	-0.257361	-4.11657	-4.15708	1.89581	-3.88544	-2.9474	-2.68191
AGBL4-IT1	-3.23685	-0.310122	-2.10413	-6.55276	-3.30666	0.147268	-5.66872	-0.0277422	1.99032	0.327066	-4.25845	0	0.747649	-6.36882	-2.6764	-3.06718
AGBL5	0.166895	-0.445412	2.37721	0.162207	-0.425551	-0.77228	-0.349017	1.02316	-4.96347	1.55102	2.21533	0	-0.649941	2.32556	-0.286721	2.20383
AGBL5-AS1	0	0.590986	0	0	0	0	0	0	"""NA"""	"""NA"""	"""NA"""	"""NA"""	"""NA"""	-1.25433	-2.11561	-5.98127
AGER	-0.273829	0.0800244	1.6212	1.29141	3.10806	-2.92407	1.66189	-1.25013	0	"""NA"""	1.70379	0	-0.542077	1.93153	1.66866	1.47406
AGFG1	0.0748082	-0.241077	1.01416	-0.0491803	0.585016	0.666065	0.714022	-1.56869	0.773491	0.342898	0.75883	0.487023	-1.0181	0.977996	-0.233423	0.416052
AGFG2	-0.179842	0.997393	0.696607	1.85261	1.7885	1.8123	2.01106	1.30183	-1.14648	0.523982	-0.838814	-0.511425	-0.137536	-1.82549	0.74536	1.33656
AGGF1	1.85252	0.713371	0.780248	0.833369	1.11313	0.109068	1.01461	-2.87285	-0.804329	-0.0285338	0.900394	1.58511	-1.36624	1.6497	0.203155	1.16571
AGK	-0.32008	0.18135	0.374497	-0.146972	-0.107205	1.05349	0.507944	-0.488294	0.35284	-0.0662686	0.213334	-0.122413	0.0587527	1.14552	0.387056	-1.75659
AGL	1.16984	-0.668722	1.59863	-0.968241	-0.391806	-0.659098	0.133955	-3.17687	0.258197	-0.810084	-0.0824426	-1.89735	-2.69019	1.01913	1.09021	-0.101068
AGMAT	-1.1339	2.23383	3.27029	3.68173	2.02361	7.16342	6.79998	0.378883	-1.69283	-0.759772	0.134262	2.58452	1.59983	2.64924	1.66525	-1.48135
AGMO	-2.40147	-1.94889	-1.43018	-4.67829	-3.46442	-0.316573	-3.06717	0.201459	1.70805	-0.149552	-5.44845	0	-0.257455	-4.48428	-4.57961	-3.06183
AGO1	0.380074	-1.04781	0.476755	-0.0567712	1.32994	0.822954	1.00797	-0.318738	-0.22101	0.986231	0.107843	-0.66924	-0.558485	0.845143	0.503173	1.1532
AGO2	-1.35922	0.182706	-0.87776	-1.16557	-1.88651	0.749584	-1.27155	0.0537219	0.69794	1.08824	-0.868753	-1.72235	-0.130036	0.856874	-0.436456	-2.12612
AGO3	-2.38755	-1.06538	0.557171	-1.35193	-1.02693	2.03186	0.391256	-1.23534	0.464188	0.594517	-1.59614	1.54649	0.558738	-0.262153	-0.219824	-1.27247
AGO4	-0.114945	-1.85714	1.18167	-0.498024	0.0942053	1.56139	0.216365	-2.44804	-0.616148	1.6801	-1.12892	0.122488	-0.368707	-0.346066	0.11531	0.337068
AGPAT1	2.3488	-0.282511	-1.05814	1.02031	1.51866	-0.413594	0.539704	0.644683	-0.717564	0	0.964233	-0.36968	0.191271	0.625112	-0.0403708	4.04974
AGPAT2	-2.79801	-3.44327	-1.06062	-4.21657	-0.603291	-1.53175	-2.90522	0.697	-3.50275	0.722902	-3.74149	0.0951314	-1.41447	-4.76402	-4.21062	5.53579
AGPAT3	0.138564	-0.114902	-0.0529314	-0.0322198	0.936505	0.819357	0.419909	0.690879	-1.06622	0.423877	0.332796	-0.775112	-1.44593	0.69823	0.577352	2.04455
AGPAT4	-1.69652	-2.13768	-0.883388	-2.10317	-1.51516	0.0726468	-2.47609	-1.90696	0.975423	0.223146	-1.79957	-1.99117	0.948402	-1.31632	-0.710078	-2.32163
AGPAT4-IT1	0	-4.14237	0	-1.3433	1.12553	0	"""NA"""	-0.558257	3.39408	0	-5.49015	1.7458	5.16687	-1.5696	-0.805273	0
AGPAT5	0.563741	1.03103	1.06185	1.8781	0.421112	0.182913	1.1993	-2.84095	1.51394	-0.572116	1.95371	1.21528	-0.203148	3.34223	3.30529	1.22877
AGPS	0.908561	0.00355271	-0.746016	-0.586292	-0.422935	-1.07879	-0.799052	-2.68691	1.29297	0.407309	0.364514	1.25359	-1.02751	0.573831	-0.99589	-1.06351
AGR2	5.37344	7.39727	-4.08616	-5.2046	0.818499	7.7095	-0.837685	3.569	-4.32154	0	-1.98787	0	5.48252	3.30953	4.08742	4.9198
AGR3	2.39994	4.40772	1.95389	0.930346	-0.259941	4.09215	-1.1124	-1.20723	-4.02137	-0.104337	0.812368	-2.61254	-0.903125	2.38427	1.26198	3.62203
AGRN	1.34319	1.45764	-1.40679	-0.504614	1.17839	0.668602	-1.74396	2.29454	-1.9327	1.67895	2.9957	-2.04696	-0.65382	-0.42562	3.02664	3.42311
AGRP	0	1.74299	0	0	"""NA"""	"""NA"""	0	"""NA"""	0	"""NA"""	0.159467	0	0	0	3.64594	"""NA"""
AGT	-1.25007	-1.36219	5.93656	-2.45022	1.4258	-0.301193	-0.660946	0.740084	0.355208	-3.10434	-0.536092	0	-1.12937	2.30646	-1.90311	3.91317
AGTPBP1	-1.29505	-0.389026	-0.597969	-0.54532	-1.12831	0.303655	-0.274199	-1.08299	1.03508	0.523559	0.00855327	0.878247	-1.50981	0.410885	-1.01784	-0.873928
AGTR1	-1.06524	-4.10109	-3.24657	-4.81157	0.392719	-2.07354	-4.52899	0.305682	1.35845	-3.01533	-2.4519	0	-1.54645	-2.50876	-4.96243	-0.211492
AGTR2	0	"""NA"""	-4.00816	"""NA"""	1.41504	1.43641	0	0	"""NA"""	0	-2.5775	0	"""NA"""	0	0	0
AGTRAP	-0.0808443	0.62057	0.391177	1.00003	1.13423	2.2688	0.945712	0.785897	-2.81738	6.47007	0.533834	-3.55433	0.375348	1.33582	0.879394	5.73257
AGXT	1.41423	0.228416	-7.13591	0	-2.89077	-1.08762	0	0.55722	1.14695	"""NA"""	-4.36409	0	-2.13691	-7.27035	-3.18132	0
AGXT2	-3.10857	1.01414	-1.68278	-7.47258	-3.37069	1.46034	-3.68715	2.12659	2.33198	0.374087	-4.18749	0	2.42991	-3.42009	-2.70574	-3.58208
AHCTF1	0.495217	1.16231	0.495273	-0.0156144	0.46978	1.60703	-0.296825	-2.17728	0.250267	-2.38024	1.41214	1.55078	-2.02354	1.78734	0.985571	0.310478
AHCTF1P1	5.82303	1.7334	2.63426	0.221898	0.113009	-1.05015	-0.199396	-2.83223	0.308605	"""NA"""	3.40372	2.04697	-2.90178	3.03665	2.14271	6.91828
AHCY	1.82632	1.24268	0.514641	1.64665	0.937469	1.20791	1.51345	2.67764	-1.76663	2.94189	2.48099	-1.54789	0.211571	2.45901	1.84132	5.0921
AHCYL1	2.68483	-0.784915	0.621726	-1.00194	0.631705	-0.76955	0.394151	-0.74077	-0.807458	0.862791	0.533258	0.209009	-1.41672	-0.282329	-0.743005	3.07865
AHCYL2	-0.588693	-0.163216	-0.205242	0.747983	0.084029	1.04483	0.900635	-1.17415	0.74257	0.820932	0.234442	-1.82334	0.33379	0.842629	-0.15439	-0.546492
AHDC1	1.44412	-0.744693	0.918274	0.137787	0.228753	0.502939	-0.581441	0.712675	0.280577	0.945968	0.86046	-1.7861	-0.881149	-0.298515	0.459382	-0.86036
AHI1	-0.366111	-0.94134	-1.20165	-1.8202	-1.73338	0.412305	-1.77912	-1.95857	0.688467	-0.0333734	-0.671022	0.156622	-1.13651	0.143055	0.339462	-1.1468
AHNAK	1.21035	-2.78364	-0.622904	-2.86428	0.973935	-3.30875	-2.19952	-0.628151	-0.265318	-2.06515	-1.40176	-1.30217	-2.32338	-3.14926	-1.2057	5.62887
AHNAK2	-0.0319404	-3.20657	-0.830214	-2.142	-1.1462	-1.28971	-2.71927	-0.415194	-0.703411	-0.31664	0.273888	-5.54115	-0.484622	-0.976713	-1.30584	-0.443479
AHR	3.9295	1.4817	1.57193	1.19203	1.95911	-1.49571	0.22228	-5.39393	0.539971	-2.70855	1.64148	0.712114	0.0291546	3.14745	1.04576	2.63394
AHRR	0.507378	0.517299	-0.0768525	0.108803	0.854809	-1.17648	0.65103	-0.304541	-0.839107	0.204634	1.71397	-0.156366	0.751327	1.742	1.01605	1.76606
AHSA1	1.04934	0.563781	-0.527292	0.982559	2.47338	-1.1583	0.979708	0.915797	-1.71604	2.1587	2.02752	-1.33071	0.193887	2.19487	0.305151	2.86686
AHSA2P	4.41761	-1.38855	2.19025	-1.52741	2.51457	-0.443238	-0.90463	-3.29697	-1.89636	0	2.01764	-0.464176	-0.833126	1.54499	1.5587	5.44997
AHSG	-2.76568	0	-1.44591	0	-3.2854	0	"""NA"""	0	1.24598	0	-5.91948	"""NA"""	3.42991	-3.6169	-3.86186	0
AHSP	"""NA"""	0.899109	-3.68623	"""NA"""	0	-5.25196	-4.57289	0	0	0	0	"""NA"""	0.581911	-3.90641	0	0
AICDA	-1.15097	0.158027	0.706089	2.74416	2.58937	0.191709	-2.58866	1.55722	-1.42291	0.68226	-1.20043	0	4.01487	-5.29247	-2.62085	-3.63077
AIDA	1.31654	-0.457952	-1.05868	-0.375032	0.306288	0.357186	0.434531	-3.13778	0.281585	-0.725825	0.697406	0.480825	-0.459321	0.0768278	-0.471058	4.00055
AIF1	4.77541	1.37269	0	3.07372	1.47328	-0.874512	3.04182	-1.34967	-3.08901	0	2.4814	1.33076	1.28709	-1.58569	0.160511	0
AIF1L	1.41218	-1.44596	-0.669037	-1.76553	-1.04051	-0.0618846	-2.28591	0.482673	-0.0479982	1.79075	1.61956	1.26782	-0.927261	0.634739	2.10929	2.65114
AIFM1	-0.0361263	0.0644076	1.6212	-0.387092	1.71846	-0.964679	0.168244	1.72751	-1.78698	0	1.33557	-1.27472	-0.303577	0.330259	0.340865	2.15609
AIFM2	-0.741148	-3.07962	-1.10127	-3.81737	-0.290677	-1.36191	-2.27074	0.0533294	-2.30317	0.0666686	-0.727507	0.932729	-1.52858	-3.47817	-2.66383	1.67138
AIFM3	-1.50186	-1.07415	-1.91623	-0.434932	-0.868416	0.101206	-1.99583	1.04821	-0.554669	0.618129	-0.208537	-1.66924	1.4743	-1.23548	0.980877	1.81403
AIG1	-1.49015	-1.3941	-0.453628	-2.01404	-1.27284	0.641721	-1.16087	-0.0141142	0.662685	0.451082	-1.8828	-0.374716	-0.62086	-1.54763	-0.105719	-0.621757
AIM2	0.293212	1.73902	3.71482	0	1.50291	-0.575764	2.78417	-1.49053	0.825022	0	2.59757	4.46826	0.525877	3.90617	2.05158	-3.57688
AIMP1	3.46725	0.826489	-0.45905	0.834019	1.05115	-0.5958	0.93697	-2.57027	-0.716501	3.00717	2.21663	-0.54291	-1.03016	2.52429	0.849614	2.6868
AIMP2	-0.153535	1.71441	0.0534863	0.291605	0.461003	1.88944	1.57506	0.644683	-2.526	3.04134	0.248899	-0.646157	0.209986	2.96442	0.0804096	3.21858
AIP	-0.319307	-0.325351	1.17358	1.90403	2.83684	-0.250018	2.07591	1.30513	-0.477478	-1.61891	-0.960707	-1.65211	0.701932	0.500443	-0.806179	0
AIPL1	-0.858791	0.974315	-1.35711	0	0	-0.213843	-3.88527	2.55722	-4.42291	0	-2.1431	0	0	-1.88439	-5.26994	-3.47431
AIRE	-3.66615	1.01983	-1.38159	2.67576	0.0931094	-0.690878	1.00461	3.97226	1.11745	0	-0.840533	0	0	-4.73238	-3.18378	0
AIRN	0.726171	-0.157475	0	0	0	0	0	0	0	0	-1.21904	"""NA"""	0	"""NA"""	-1.48335	0
AJAP1	-2.13857	-0.2364	-1.92662	-1.83926	-3.25855	-0.547791	-3.81254	2.29783	1.18125	-0.358909	-4.53356	0	1.56741	-7.34785	-3.8232	-1.65569
AJM1	0	3.44343	0	3.41159	0.974465	0.108998	-2.01929	3.05972	0.0365259	"""NA"""	0.873713	0	-0.833126	-0.593821	3.62518	2.391
AJUBA	0	2.87815	-2.62524	1.95438	3	1.84585	-1.31302	1.19732	0	"""NA"""	3.57159	0.21855	-0.720117	0.40863	1.5711	-3.64142
AK1	-1.0626	-0.881314	0.976212	-2.66011	0.570978	0.59267	-1.20642	0.970666	-1.92811	2.23111	-1.69508	-1.2741	-0.64568	-2.08818	-2.34244	6.53279
AK2	1.6403	-0.250534	0.419489	0.805115	1.23532	-1.30899	1.26527	-0.883222	-1.65723	0.158698	1.57365	-0.536266	-0.268586	1.57335	-0.121794	2.07886
AK3	1.21308	-0.574843	1.23165	-0.685683	0.775167	-1.9249	-0.10625	-2.80373	-1.24779	-0.299044	0.741615	-0.141728	-1.09724	1.36596	-2.05546	4.4971
AK4	0.180818	-1.21637	-1.67108	-4.54161	-2.61203	-0.696347	-2.74167	0.617092	0.319781	-0.724489	0.536578	-1.32439	-1.29287	-0.290271	-0.882207	-0.778621
AK5	-1.16887	-1.32114	-1.24122	-1.59286	-1.10255	-0.344356	-1.79402	1.0255	0.383132	-0.0243428	-5.40478	-4.27287	4.22637	-3.44631	-3.32369	-1.18424
AK6	3.05246	0.241889	0.0114632	0.806019	0.776402	-2.11059	0.620844	-3.34587	-0.400817	1.95311	2.57374	1.77403	-0.0786648	3.01336	0.0354158	6.47493
AK7	-0.555399	-0.583114	-0.398671	-1.15278	-2.42507	1.05902	-1.79641	-0.358948	1.02883	-0.416526	-3.29339	0	2.3574	-2.34968	-3.50349	-1.70858
AK8	-2.39268	0.271684	-0.645897	-1.33976	-2.76248	0.116627	-2.5192	0.780892	0.779209	-0.0518248	-2.82989	-4.00909	1.74442	-2.77467	-1.41103	-3.06261
AK9	-1.68089	0.250646	-1.2953	-2.02734	-1.61669	0.453984	-1.59116	-0.50691	1.17422	0.496167	-2.78628	-2.28395	-1.28217	-1.84959	-1.23518	-2.19903
AKAIN1	-2.43126	-0.993976	-3.06884	-5.46076	-2.02926	-0.223236	-3.39217	1.69472	1.64594	-1.45385	-5.13147	0	-1.34268	-4.25829	-3.50127	-3.42015
AKAP1	1.0257	-1.19753	0.065908	-0.81571	0.3076	-0.595147	-1.0391	0.470701	-1.47956	-1.42081	0.195223	1.30479	-2.14009	1.16416	-0.20962	1.67366
AKAP10	1.41662	0.941497	0.514368	0.416794	1.08012	1.10968	-0.0621716	-1.40895	-0.472772	-0.458087	0.19857	1.45244	-0.783807	-0.0486062	0.641546	0.111168
AKAP11	3.22013	-0.121751	1.05749	1.25484	0.776998	-1.24606	0.728355	-3.9266	1.0377	0.991588	1.44155	1.95266	-2.33956	1.48419	-0.358243	1.62123
AKAP12	-0.372953	-2.44312	-0.659444	-3.34476	-1.69331	-2.81745	-2.24985	-1.26866	0.35422	-0.587244	-3.34192	-3.27903	-1.78682	-4.5642	-3.0774	-0.0393384
AKAP13	-0.467777	-0.703016	0.697021	1.09862	1.50778	-0.125184	0.641641	-0.910978	-0.0399087	-0.211376	-0.167445	-0.00344676	-0.8502	-0.808901	-0.197536	-0.16225
AKAP14	-2.76293	-1.34447	0.10732	-1.56569	-3.14975	-0.99256	-2.15256	-0.44278	-3.2114	0.591657	-3.76273	0	0	-2.06589	-4.44682	-2.07882
AKAP17A	2.04006	-0.299578	1.13375	1.73049	2.51	-1.39852	0.137035	-0.765702	-2.30012	0.346325	2.53911	-0.181271	0.127614	1.39543	2.6949	3.49142
AKAP2	-1.33773	-2.12974	0.0781586	-1.27483	-0.38674	0.588095	0.795545	-2.36663	0.767372	-0.394456	-2.85315	1.56058	-1.89817	-2.74595	-2.74646	-0.66713
AKAP3	1.07562	-0.257011	1.22246	0.359717	-2.73761	0.206056	-0.959386	-0.589621	1.52977	4.65055	0.757726	2.53587	-2.0135	1.36824	0.385497	-2.15927
AKAP4	0	4.49788	0	-3.3433	0	-2.22655	0	0	0	-7.54174	0	0	"""NA"""	0	-2.74638	-3.64142
AKAP5	-1.12798	0.783631	0.939376	3.89374	0.257496	2.90173	2.27371	0	-0.538168	0.0517825	1.35831	-1.87869	0.0428852	2.85258	3.17274	0.880534
AKAP6	-2.12989	-0.647358	-1.14055	-3.12011	-1.80299	0.111686	-2.68923	-0.0658468	1.26515	-0.445202	-5.19909	-1.49488	1.99523	-3.71289	-2.38956	-3.12208
AKAP7	0.50169	-1.02658	0.668121	0.921155	0.820258	-1.00501	1.26771	-2.6571	-0.890962	0.942969	0.0189009	-0.878694	-0.658945	-0.0273108	-1.15419	0.510585
AKAP8	0.313382	-0.0170072	0.488138	1.27573	1.69767	-0.0417599	0.199341	-0.94817	-2.00481	0.410838	1.50918	0.408515	0.167304	1.16221	2.05745	1.92657
AKAP8L	-0.35994	-0.757259	1.67889	0.823775	1.5823	3.92862	0.992828	0.464878	-1.78707	1.29172	0.0108128	-1.92183	-0.255594	-0.127452	2.78204	1.31989
AKAP9	0.136249	-0.843464	0.30218	-0.206775	-0.234055	0.937111	-0.325089	-2.7573	0.515548	-0.437245	-0.0582149	1.86342	-2.24089	0.739016	0.902217	0.337809
AKIP1	0.525124	1.10232	0.0925054	0.327391	2.4947	-0.743479	0.875727	0.373081	-2.09592	3.60164	1.24891	-0.584293	0.790285	1.41156	0.0806966	4.08196
AKIRIN1	1.39353	0.234269	1.78268	0.721517	2.31406	0.328433	1.42238	-1.56518	-0.726982	0.0128469	2.88818	2.54666	-0.199609	3.67569	0.805446	1.47191
AKIRIN2	1.44862	-0.0943501	2.61953	0.638168	1.43259	-1.17872	1.15702	-1.48828	-1.85205	0.291148	1.44199	1.40505	-0.468816	1.29536	-0.230756	1.18666
AKNA	1.07466	1.03084	1.78023	4.1969	4.66663	-0.679369	2.3825	-0.547999	-1.32677	0.565515	1.641	-1.01417	-1.36198	-0.222991	0.379225	-0.287781
AKNAD1	-2.97879	-1.77008	-0.358239	-3.55276	-4.33161	0.728994	-3.24073	1.61862	0.358454	-0.493379	-1.74518	0	2.07275	-1.95599	-1.83083	-3.22638
AKR1A1	1.37211	0.28734	2.2041	1.83388	0.970028	-0.356497	1.38392	0.779121	-1.91971	2.0257	1.84326	0.299472	0.411962	1.44634	0.538817	4.50648
AKR1B1	1.35659	-0.0118763	1.27845	1.34157	1.01278	-1.68315	0.639187	-0.694646	-0.729009	2.12553	-0.524757	-1.57613	1.07383	-0.102561	-0.467027	0.916064
AKR1B10	0	-0.409014	0.6212	-1.3433	0	0.940575	0	0	-0.415986	1.68226	-3.93223	0	3.04658	-0.727088	-2.66392	-1.58895
AKR1B15	0.290435	-5.86187	-3.7127	0	0	-1.14783	-5.94774	0.387295	1.88202	5.00669	-0.0119368	0.523405	-1.39444	0.380959	-2.91036	-0.718234
AKR1C1	-1.48056	-4.72857	-1.5308	-5.2843	-2.51258	-5.19168	-4.19274	-1.02602	-1.05094	-0.948855	-6.22617	-0.784718	-1.27664	-9.24933	-5.84975	7.0882
AKR1C2	0.0740943	-4.2448	-2.1049	-5.69602	-4.20114	-4.50032	-6.30668	-1.26721	-2.54201	"""NA"""	-4.06516	0	-2.14563	-5.7439	-5.36602	8.23305
AKR1C3	0.545652	-3.77923	-1.63627	-5.187	-2.32037	-3.73941	-3.13834	-2.21193	0.372903	-0.723039	-2.54479	0	-1.19202	-5.02218	-3.8185	1.47834
AKR1C4	-0.351831	-3.17455	-2.99024	-5.04928	-2.49985	-1.33764	-3.41559	0.577398	1.92961	-0.507879	-2.62097	0	-1.9611	-2.99995	-2.63174	1.26547
AKR1C6P	-2.28485	-0.270686	-2.98746	-5.40939	-2.10738	0.208533	-3.18922	-2.81782	-0.0947187	-0.202401	-2.69369	0	0.237263	-3.65643	-1.5717	-5.12362
AKR1C8P	-3.94625	-0.257011	1.55409	-2.51323	-3.57648	-0.234097	-4.20465	1.33483	3.61773	-0.657702	0	0	2.08887	0	-2.69747	-2.8321
AKR1D1	-1.38147	-0.172122	-0.757095	0	-5.55842	-0.486421	-5.15785	0.387295	0.800292	-1.05732	-4.37035	5.99372	2.47721	-4.15532	-2.43151	-3.81134
AKR1E2	-2.20877	-2.72427	-0.530803	-1.51323	-0.402098	2.11571	-0.176603	-0.863111	1.78499	0.458258	-0.708576	-2.2084	0.0602138	0.460431	0.00942358	-0.666509
AKR7A2	-0.169273	-0.338861	0.399999	0.467521	0.489458	-0.19595	0.687638	2.1762	-2.12588	0	-0.685072	-2.65092	-0.210578	-0.343539	-0.615012	4.20087
AKR7A2P1	-0.0275459	0.60643	0.620039	0.567431	1.14849	-3.95406	0.449478	4.54633	-1.85342	"""NA"""	0.0165343	-3.81608	0.151549	1.79575	-0.631152	4.5118
AKR7A3	0	3.75985	-1.61827	-2.92826	2.41504	2.74127	-2.76553	6.67652	0.118988	0	-1.20187	0	2.0544	4.77025	2.79004	1.05215
AKR7L	-1.44375	0.797437	-0.452049	-3.72181	-1.97453	0.588775	-3.61968	3.08078	-3.2854	0	-1.45971	-3.93603	0.10798	0.249239	2.11657	-1.98684
AKT1	0.264872	0.397311	0.18337	1.02008	2.00745	-1.56927	0.317946	1.63496	-0.611039	1.56566	1.9606	-1.23271	-0.701847	0.159532	0.316277	5.30901
AKT1S1	0.634069	0.0363288	-0.786618	-0.229323	0.868894	-0.330256	-0.116934	1.38699	-3.00702	3.92423	-0.186315	-1.36851	-0.569737	-0.285863	-0.267178	4.24339
AKT2	-0.679282	-0.912119	0.326892	-0.126581	1.00178	-1.4674	-0.316227	1.30604	-2.4588	-0.0132968	1.03674	-1.02915	-1.36084	-0.0453241	1.58925	2.55843
AKT3	-0.589067	-0.918627	0.130505	-0.775639	-0.202784	0.428098	0.325126	-2.45426	0.951891	-0.143572	-1.51774	-0.512001	0.62991	2.21344	-1.23928	-1.74263
AKTIP	2.15648	-0.47434	1.40445	-1.061	2.76092	-1.75489	0.760349	-1.97195	-0.966446	"""NA"""	0.470226	0.890187	0.0606194	1.01954	0.116546	3.37588
ALAD	1.2291	-0.745356	-1.24186	-1.96723	0.219533	0.682979	-0.612511	0.297302	-1.05979	2.81691	1.03708	-2.60896	-2.18982	-0.086563	-0.837177	7.70657
ALAS1	0.679158	0.81242	0.67388	-0.0882601	1.04566	-2.40885	-0.0737391	1.04848	-0.996434	-1.67138	1.89131	0.0207794	-1.39673	1.60754	0.354512	4.08845
ALAS2	-3.34591	0.201843	0.67273	-1.75834	-2.63372	-4.4853	-5.09705	4.5887	-3.31064	2.50919	-4.62713	0	-1.92814	-7.74619	-5.10978	1.91482
ALB	0.936018	0	-2.03396	-3.2975	-6.00703	-1.14086	0	1.1649	0.478124	0	-2.95323	0	9.44151	-2.58214	-0.0812468	0.79493
ALCAM	0.422045	1.96094	-1.32873	0.305076	-0.545594	2.69033	0.244088	-1.88265	0.787502	2.95965	-0.28571	2.17484	1.15267	1.45255	2.85384	2.40549
ALDH16A1	0.683269	0.602703	1.52289	1.83054	2.96367	0.953518	1.67947	1.11161	-1.82659	-1.38187	0.817412	-2.3766	-0.562247	-0.42097	0.54645	3.50463
ALDH18A1	0.0483779	3.03184	0.701923	1.07714	0.801182	0.524429	0.651693	1.54788	-0.439344	-0.976654	1.96674	-1.44103	-0.405569	2.92621	1.89438	2.54937
ALDH1A1	2.95978	-2.85809	-0.0437281	-3.04288	-1.44533	-4.6956	-2.57114	-3.43052	0.959011	-1.59194	-1.99161	-0.178047	-0.594501	-3.98753	-1.7546	1.62618
ALDH1A2	-0.570711	-0.813551	-0.279265	-3.04147	-2.75425	-0.878393	-4.25492	-0.115615	2.11779	-2.27929	-5.19623	0	-0.611819	-6.60541	-3.3843	-2.45879
ALDH1A3	2.19032	-0.0357864	-0.196126	-0.24208	-1.76304	0.441626	-0.463426	-1.29748	1.11064	-4.11139	0.910353	0.980726	2.92176	2.40333	-0.308793	-0.959227
ALDH1B1	2.03709	0.539614	0.277245	0.123642	0.565474	1.66618	0.402529	1.23832	-1.99664	-0.0339473	2.18048	-2.45823	-0.866998	2.45049	-0.406383	1.77891
ALDH1L1	-1.88404	-4.24207	-1.4932	-7.7403	-3.94331	-3.17114	-6.3709	0.799791	-0.0923547	-1.81621	-6.18783	-1.36968	-2.19399	-7.2049	-7.22575	-0.475201
ALDH1L1-AS1	-3.03524	-4.31981	-3.0107	-8.01067	-4.76238	-5.71624	-6.13029	-1.25013	-2.32103	1.32862	-6.95587	0	-1.29173	-8.17194	-7.58558	2.61911
ALDH1L1-AS2	-1.28276	-4.19142	-2.39463	0	-2.2817	0.0932666	0	0.972258	2.00369	0.996641	-5.57027	0	-1.57937	0	-6.56656	-1.99638
ALDH1L2	-0.605721	0.164453	-0.45193	-2.93214	-1.94084	1.72339	-1.20061	-0.590337	1.73697	0.662464	0.812736	1.93483	-1.33765	0.612975	-0.0641199	-1.501
ALDH2	-0.345866	-2.77427	-0.434665	-4.04787	-1.0892	-4.48537	-1.85635	0.687192	-1.72702	0.572447	-2.00192	-1.44364	-1.83204	-2.12368	-3.34153	2.91975
ALDH3A1	-1.24212	-1.15747	-1.98366	2.13063	-0.513409	-0.913319	-1.71279	1.20358	0.58196	2.20309	-2.25428	0	-0.702542	-2.67305	-3.53993	-5.73312
ALDH3A2	1.81569	-1.4454	0.446738	-2.29121	0.134218	-3.09048	-1.50175	-0.801096	-1.13856	0.622354	0.697406	-1.03697	-1.47	-0.211286	-1.59479	2.77584
ALDH3B1	1.64083	1.04141	-0.781201	0.249304	0.642078	-0.921699	0.0633533	0.283187	0.378445	-1.51937	0.775196	0.914113	-0.838581	-1.34006	0.488963	-0.536549
ALDH3B2	1.8672	6.36719	-3.70613	-2.2819	1.43269	3.33425	-5.61968	5.40424	-2.24518	2.19547	1.74933	-5.64174	2.83381	5.35146	6.80044	4.77261
ALDH4A1	-1.08884	-2.62575	-1.32144	-3.81956	-0.488622	-2.17514	-3.35134	2.68498	-1.44248	0.951932	-2.58753	-2.69516	-1.99705	-3.74367	-1.76172	2.94732
ALDH5A1	0.412917	-1.15767	0.463277	0.525895	1.14869	-0.319685	0.725452	0.212261	-0.529378	-1.69983	-0.0525392	-0.0786313	-1.68106	0.0720087	0.108719	-1.26702
ALDH6A1	1.65567	-1.3126	0.397927	-1.91612	-0.576237	1.88828	-0.153012	-0.217942	0.0365259	0.214774	-1.10253	0.542615	-1.74408	-0.681925	-0.770008	1.50661
ALDH7A1	1.06647	-0.803779	0.134156	-2.08424	-3.3483	0.901408	-0.330989	-0.00502211	-2.38607	-0.0519288	-1.30162	-0.409208	-0.0559133	-0.0815329	-0.245987	-0.251202
ALDH8A1	-0.0958307	-1.19561	-1.04177	-1.83363	-2.58796	2.77521	-1.0651	-2.08664	0.996528	-1.58144	-1.96549	0	1.47298	0.749417	-0.679654	-2.22638
ALDH9A1	1.25016	-0.678167	0.620282	-0.848879	0.792842	-3.30679	-0.317255	0.475081	-0.402047	3.25001	1.99613	1.54149	-1.18748	1.81538	-0.630912	2.63145
ALDOA	-0.11496	1.60092	0.599845	0.030392	1.45606	1.83919	1.40734	2.97052	-4.19906	3.00312	-2.05235	-2.80946	-0.662313	-0.828327	-0.477084	8.25328
ALDOB	-4.74492	-0.750051	-2.25327	-0.995378	-2.5692	-2.88278	0	2.91979	1.53007	-0.450512	-2.02957	0	-3.10925	-4.0405	-1.6309	-3.92682
ALDOC	-2.39031	-2.90622	0.326475	-1.67122	1.05125	-3.55517	-0.0329379	0.204431	-2.25867	5.14738	-1.05534	-3.14497	-1.6147	-4.63491	-2.82844	0
ALG1	0.670318	0.465616	0.0864577	1.47091	1.10989	3.07457	1.71157	1.46078	-1.74472	-1.26661	0.625785	-0.487126	-0.159182	0.703145	0.77069	1.92077
ALG10	0	1.47234	0	2.13978	1.28951	0	0	-1.19767	0	0	0.462699	0	-0.256694	2.06759	1.74316	0
ALG10B	1.57159	1.18061	0.797805	0.19162	3.10692	-2.25569	0.644608	-3.16559	0.158816	4.21398	1.01807	1.03064	-1.01713	0.727854	1.95813	3.67585
ALG11	1.83226	0.310945	-0.576591	1.65487	-0.509743	-0.871711	0.125236	-3.15112	2.41122	0	2.6992	1.08002	-1.77015	1.35985	0.708666	-0.89584
ALG12	2.58772	0.823721	0.227212	1.60836	2.18645	-1.67416	0.536846	0.992197	-2.08005	-0.360176	1.6438	-0.448581	-0.809558	0.000169919	0.564094	1.53059
ALG13	0	0.996392	0.835856	2.16479	0.051739	-1.4446	0.918963	-2.68648	-0.710026	4.96605	2.21029	2.27941	0.598808	2.76494	0.547936	7.14431
ALG14	-1.1123	0.0096441	-0.243683	-0.66523	-1.46838	0.267829	-0.711548	-0.833749	0.248161	-0.72508	-0.0952376	1.60587	-0.115526	0.0381559	-0.812294	-0.356235
ALG1L	-0.142584	2.36909	-0.450306	0.288054	0.532874	2.70157	0.0984037	1.14218	-4.18954	0	-1.34827	0	2.79914	0.204216	0.524922	0
ALG1L2	-2.20475	1.00927	-1.13779	0.838305	-0.929258	-0.740025	-1.9651	1.33483	1.35845	0	-0.211176	0	1.22346	1.41767	-1.65541	2.08347
ALG1L9P	-0.26443	0.0210632	1.43123	1.64556	0.696058	3.19685	1.83933	0.80386	-1.95665	-0.493379	0.398474	-1.99117	0.946093	1.44759	0.941045	-0.126361
ALG2	3.78972	0.549102	1.30897	0.988574	1.64022	-0.994763	0.639449	-0.673459	-0.624164	0	2.54604	-0.712014	0.0887696	2.37985	1.57072	0
ALG3	0.396903	1.55544	-0.290169	1.66443	0.554301	3.35014	1.79453	1.80941	-2.15405	-0.151642	1.14625	0.0646193	0.0709078	1.57115	0.941501	3.42882
ALG5	1.19428	1.20657	0.249899	0.205933	-0.216005	0.517381	0.356637	-1.1403	-0.219966	-0.536448	1.09616	1.26212	0.0803528	0.389256	0.951944	1.28333
ALG6	0.989205	0.162453	-0.603681	0.185676	-0.0823277	1.08095	-0.0248023	-2.81782	0.152003	-0.327201	1.19904	0.776171	-0.0931264	2.39536	0.518426	-1.3811
ALG8	-0.158448	0.0322471	0.419369	-0.0351795	0.0410986	1.97722	0.462654	-0.83357	-1.20413	-0.0409113	-0.319043	-0.0834269	-0.191247	0.00689	0.700686	2.22852
ALG9	-0.23231	-1.20548	-0.0368085	-0.995378	-0.359992	0.371532	-0.44174	-0.0211695	0.802691	-0.760901	-0.693479	-1.8106	-0.995683	-0.623783	-0.500568	-0.81542
ALK	-2.36928	-0.843016	-0.761925	-5.28164	-3.64186	-0.129093	-3.84716	0.739847	1.62979	-0.508198	-4.17927	0	2.67806	-6.00966	-4.20861	-3.43685
ALKAL1	-2.80632	-0.198117	-0.220103	-4.68908	-3.39917	1.44897	-1.27455	1.61862	2.14874	0.532156	-6.46405	0	1.16687	-2.55132	-4.70985	-2.11474
ALKAL2	1.84903	-1.64167	-0.0525721	-0.919162	-0.00877021	-5.90179	0	-0.137925	0	0	0.700513	0	2.73247	2.40102	-2.31522	0
ALKBH1	0.772564	-0.761174	1.31308	0.966383	0.388298	1.64837	1.13303	-0.818205	1.03986	1.80069	0.203309	-1.4766	-0.0240021	0.550937	0.676638	-0.943591
ALKBH2	2.86745	1.08677	-0.921648	1.37948	1.19979	-0.559878	0.565461	0.0192553	-1.54844	0	2.14069	-0.0384741	0.218099	2.08665	0.927093	1.68567
ALKBH3	1.58214	-0.197865	0.42544	0.838082	0.491413	0.024538	0.113308	-0.997165	-0.147245	2.43482	0.470298	-2.2084	-0.664038	0.443469	0.121222	2.67146
ALKBH3-AS1	-0.32694	-0.943777	1.06276	0.283002	0.432525	0.858708	0.58317	-0.190681	-1.72429	1.85451	-0.679364	0	1.18573	-0.529057	-0.272103	2.90805
ALKBH4	4.95499	0.71051	0.936208	1.55317	2.60001	2.66883	1.89345	1.92127	-1.16141	0	0.246228	-4.1651	-0.524849	-0.0229707	0.410489	1.55244
ALKBH5	2.01601	-0.147478	1.97548	1.42999	1.9905	-2.16297	1.03067	0.522583	-0.950535	-4.04775	1.13051	-0.109879	-0.404468	1.98203	0.374675	2.51035
ALKBH6	5.32774	0.394006	0.876014	0.648136	2.04705	1.42532	1.28424	0.213812	-1.34033	1.50447	1.41531	-1.66171	0.553483	0.185057	0.319287	0
ALKBH7	0.263924	1.10399	0.49385	1.97863	1.78947	2.21423	1.81076	1.65916	-4.19513	5.57655	-0.824178	-3.85229	0.757516	-0.0610926	0.43771	9.74947
ALKBH8	0.414518	-0.652468	0.442577	0.212359	-0.121222	-0.698491	0.0152915	-2.0309	2.11156	0.418565	0.507648	1.50876	-0.473325	0.0698725	0.442002	0.0614215
ALLC	-4.98262	0.580139	-1.92569	-4.81904	-2.39788	-0.860073	-4.2713	1.55722	-0.390289	0.661198	-6.68351	0	1.1404	-5.32145	-3.38895	-4.54831
ALMS1	-0.947059	-0.323854	-0.573224	-1.16681	-0.761094	1.19462	-2.08924	-0.778962	1.62696	-0.217054	-0.458225	-0.740184	-1.04005	-0.411729	0.348055	-1.86766
ALMS1-IT1	-3.50604	0.0533295	-0.0162303	-2.16642	-2.16993	5.42003	-0.287487	1.23529	5.92527	3.22479	-2.00949	0	1.80188	-0.573512	0.435227	0.0215468
ALMS1P1	-0.247357	-1.24494	-1.8907	-3.91099	-3.02151	0.570676	0	1.76075	-0.153577	-2.12141	-3.47058	0	1.49702	-4.41852	-2.20289	-3.73273
ALOX12	0.482245	-1.63963	1.54469	1.05788	0.315502	-0.160211	0.686977	-1.07116	1.80641	-1.3404	0.758624	1.72504	-0.675657	0.169819	1.02719	0.0437084
ALOX12-AS1	-0.0769716	-1.29917	1.59001	1.23997	0.303316	0.225322	1.02434	-1.00549	1.01053	-1.54757	0.140905	0.953455	-0.417431	0.547329	0.510112	1.29349
ALOX12B	-2.27383	0.958718	0.238584	1.44429	-0.0249464	4.94141	3.80937	3.68275	0.349684	-1.26424	-0.067498	0	2.75184	-1.72382	-2.65967	-5.10902
ALOX12P2	-0.978631	0.685656	-0.885538	-2.38863	-1.44197	2.30705	-2.05302	-1.42984	1.22335	0.344564	-0.71461	0	0.631542	0.318555	0.53493	-1.43722
ALOX15	-3.70679	4.472	0	0	0.860837	-1.56666	-1.11821	4.18949	0.730423	0	-2.58899	0	0.459656	-2.44698	0.25362	-4.68581
ALOX15B	0	2.50304	-3.99024	0.0071955	-1.56817	5.12538	0.671871	-0.547116	2.13276	5.68878	0.100971	-1.77776	2.48589	-1.46447	1.03276	-2.14546
ALOX15P1	0	3.64988	0	4.14855	1.27587	0	0	2.87915	-0.115477	"""NA"""	0.181835	0	0	-0.183945	-1.62085	0
ALOX5	0.993147	2.0214	1.14296	4.34614	1.23258	-0.709266	-0.019631	-0.17442	-0.525204	-0.631849	1.46964	0.0654151	-0.164043	-0.572725	1.68414	0.466958
ALOX5AP	-0.277817	0.112563	-0.0129714	3.77209	1.52666	-1.68276	1.65488	0.586367	-0.143855	-0.264245	0.304262	0.113529	0.523389	-1.08223	0.320258	0.295438
ALOXE3	-2.82484	1.64592	-1.54343	-0.802733	-1.29488	0.806827	-2.88101	5.18658	0.702788	-0.129428	-1.18487	0	3.36851	-2.76891	1.82504	-2.46572
ALPI	0	0	0	0.241661	0	-1.21611	0	4.87915	0	"""NA"""	0	0	"""NA"""	-3.76891	-1.48335	0
ALPK1	-0.286333	-0.638101	1.32477	0.0533382	-0.200421	1.9866	0.128602	-1.5727	1.20895	-0.695045	0.0465945	-1.38577	-0.495489	0.0611671	1.39744	0.0593535
ALPK2	-1.58456	-1.01092	-0.159993	-0.164411	-2.23473	-0.31809	-2.80483	-0.0721363	0.713882	-1.1763	-2.97982	-1.00016	2.85552	-3.08429	-1.95043	-3.979
ALPK3	-0.85329	-2.53695	-2.36633	-2.71254	-1.44426	0.137852	-2.2439	0.0968454	1.41717	-0.578268	-3.14382	-0.259916	-2.52725	-3.01913	-3.73556	-0.763134
ALPL	0.508513	0.170782	0.161768	1.68839	-1.89908	-0.513933	0.720949	2.02934	-2.16727	0.256309	-1.82686	-0.0160431	-0.0965281	-2.82189	-1.37967	0.729174
ALPP	0.556246	-0.993976	0	0	-0.629357	-1.14552	0	0	0	"""NA"""	0	"""NA"""	"""NA"""	-4.87324	0	-2.44877
ALPPL2	0	0	0	0	0	-0.988087	0	0	"""NA"""	"""NA"""	-1.93364	"""NA"""	"""NA"""	-4.35387	-2.68498	0
ALS2	-0.00277321	-0.683189	0.660019	-0.758339	-0.382919	1.54067	-1.0651	-2.92256	0.63717	0	-1.23867	-2.39716	0.425201	1.18291	-0.963191	-2.35607
ALS2CL	1.34801	-1.13642	-0.0450835	0.160799	1.96324	-1.46409	-0.632024	-0.859105	-0.0531113	0	1.06013	-2.2741	0.219341	-0.826247	0.482354	1.13218
ALS2CR12	-3.64202	-0.58872	-1.29134	-2.40939	-2.99579	-0.0806375	-1.76553	1.94424	2.06472	0.571894	-4.38056	0	-1.07444	-4.23839	-2.60733	-2.72588
ALX1	0.804174	-1.60097	-1.65381	0	0	-0.891255	0	1.74987	4.46279	0	-2.01446	3.69333	-0.918987	0.200718	-4.26994	-2.84787
ALX3	0.510442	-0.502123	0.324707	-0.54163	0.123271	-1.13743	-0.040004	-0.336789	0.761903	-0.140863	1.58136	-1.33762	0.628812	0.253101	1.10577	0.237275
ALX4	-0.991958	-1.09159	-0.49322	-3.00627	-4.93931	0.873369	-2.83988	0.3771	1.42509	-1.58637	2.40152	0	1.15783	-2.73426	-1.61772	-3.61009
ALYREF	0.0807301	1.67741	0.560634	1.59346	2.73596	1.72734	1.72528	1.17996	-1.15476	5.11483	2.02089	-1.38623	1.28171	2.97751	0.336461	3.81182
AMACR	2.69375	0.693021	0.266885	0.497841	-0.571113	-0.998975	-0.287487	0.0922576	1.02717	0	1.59609	0.352133	-0.499009	2.40635	0.519584	0.722504
AMBN	-3.18918	1.42106	0.238584	0	0	-0.790455	0	0.972258	-5.66391	0	-4.80401	0	4.42991	0	-3.80527	-5.76036
AMBP	0.967179	-0.508549	0.424802	-1.3433	-5.13955	1.67688	0	2.92645	-0.241008	-0.149425	-1.77623	0	1.34745	-0.862017	-1.32648	-2.96515
AMBRA1	0.879427	0.69446	0.747768	3.04158	1.44396	1.20418	2.52341	0.448916	-0.509401	2.47627	0.324229	0.216937	2.24506	0.228391	-0.291705	3.45334
AMD1	2.1276	0.64003	0.364115	1.23177	0.720664	-1.93998	1.24348	-2.58443	0.862798	-0.457974	2.51924	1.48844	0.842055	3.29762	1.50598	5.40298
AMDHD1	1.30041	-0.759511	-0.0428497	1.79966	-0.472068	0.600837	-0.883257	-1.76471	-0.0827731	0.194322	-1.99434	5.37258	-0.465394	-0.578224	-0.901265	-3.46545
AMDHD2	0.251697	-1.19999	0.498089	1.17673	1.66677	1.4858	0.684951	1.50042	-1.98185	4.07693	0.900579	-0.0147855	0.0502412	-0.299307	1.86424	0
AMELX	-2.02872	0	-3.5752	0	0	1.25584	0	0	0	"""NA"""	-2.16246	"""NA"""	"""NA"""	0	-3.9163	-4.15712
AMELY	"""NA"""	"""NA"""	"""NA"""	"""NA"""	"""NA"""	0	"""NA"""	"""NA"""	0	0	0	"""NA"""	"""NA"""	0	"""NA"""	0
AMER1	0	-0.0462851	-2.41766	3.66952	0.468208	-1.93484	-2.1773	0.210418	-1.16511	0	1.07206	1.96619	-1.69315	1.60683	1.72311	1.12007
AMER2	-1.7557	0.742989	-1.10127	-1.3433	-2.83289	-1.51215	-4.61968	1.55722	2.80912	0	-1.94487	2.59379	0	1.90352	-2.48335	-5.6187
AMER3	0	0.590986	1.16177	-3.98716	-4.79442	-1.81611	0	2.55722	-1.54844	-2.51937	-2.16246	0	"""NA"""	0	0	-1.37838
AMFR	1.38407	0.7456	0.679491	0.700828	2.31792	0.684606	0.404996	0.802691	-2.07723	0.166192	0.183314	-2.34025	-0.316409	-0.19268	1.59631	3.44457
AMH	-0.727547	2.56742	0	-0.971333	0.777608	0	"""NA"""	1.97226	-1.74108	"""NA"""	0.20341	-2.77776	2.01487	0	0.374636	0
AMHR2	-3.36129	-0.0346182	-1.89713	-0.684339	0	1.02583	-0.313023	2.14218	0.724582	-0.841302	0	0	1.06734	-3.69491	-2.89838	0
AMIGO1	-0.313222	-0.944223	0	1.52104	2.83458	1.08824	1.59542	1.5248	-4.42291	0	-1.0195	-2.27657	-2.42591	2.02695	0.223873	3.09555
AMIGO2	4.53639	-0.560241	0.962237	0.00403704	2.20816	-3.87073	0.421496	0.325656	-1.6901	0	4.32367	-2.84167	0.60078	3.1341	2.97767	0
AMIGO3	0	-0.419282	-0.0382566	2.38462	2.40663	-0.185236	1.24978	0.625239	-4.2854	0	1.22658	0.756768	-0.0376972	1.50549	1.42355	1.58376
AMMECR1	-0.398157	-0.053282	-1.53397	0.0263928	-0.433371	0.874832	-0.559455	-1.07404	0.498913	0.671148	-0.891204	-1.67424	-0.263516	-0.096391	0.116525	-0.677042
AMMECR1L	1.56655	-0.326648	0.225565	-0.478231	0.844633	0.168002	0.485406	-1.08095	0.0441794	2.3971	1.20522	0.414195	-0.985129	1.13566	0.0338111	0.998326
AMN	-2.44375	-3.02255	-0.968292	1.76712	2.07899	1.00025	0.847442	-0.44278	-0.615551	1.85914	-0.571716	1.95225	1.381	2.0021	-1.6309	-3.36388
AMN1	-0.444941	0.148896	0.615619	1.35135	0.553961	1.49017	0.556393	-3.82216	-0.41018	0.439654	0.0817648	-1.18652	-0.664624	1.4572	0.549919	1.41624
AMOT	0.314213	-2.3899	-1.29042	-3.22478	-1.55511	-1.42729	-2.40357	0.853729	1.31624	0.84591	-0.47303	-2.26686	-1.25123	-0.392734	-0.522236	0.297886
AMOTL1	0.0963543	-1.09918	0.496155	-1.43416	-1.31998	-0.405982	-1.01981	-0.549469	0.874498	0.346589	-2.45336	0.807649	-1.69427	-0.321737	-1.46553	-0.612307
AMOTL2	0.951024	-1.81717	0.902009	-4.125	0.176139	-3.81999	-3.07072	-1.153	-1.49399	0.369845	0.110985	1.8842	-1.59999	-0.147238	-2.54426	3.79423
AMPD1	-0.179051	0.446596	-0.90412	3.59921	-1.19286	-0.477621	0.122275	-1.06727	2.46279	-0.310111	-5.13418	0	3.79914	-2.01684	0.0561743	-2.77235
AMPD2	1.71422	-0.500443	3.22035	2.39126	1.94191	-0.749514	0.496784	0.794805	-1.01792	0	2.18549	0.594309	-0.45092	2.28155	1.04889	2.61689
AMPD3	0.987684	-0.0519377	0.229672	2.16111	1.25888	0.0631938	0.982658	-2.25284	0.330165	0.0548619	0.850671	-0.476595	-0.82901	0.216424	1.22681	-1.1383
AMPH	-2.24255	-0.116771	-0.220417	-3.94902	-2.03139	-0.22165	-2.50161	0.217554	0.393577	-0.328954	-4.12427	-0.098552	0.844946	-2.8109	-3.23723	-0.280023
AMT	1.8579	-2.38699	3.44717	-1.06415	0.853643	-1.2896	-1.46243	-2.5326	0	1.65055	1.63658	0	-0.49709	-0.922713	1.7722	-0.500029
AMTN	-3.73326	-0.787525	1.00307	0	0	0.301643	0	4.72715	0.316634	0	-1.17967	0	1.42991	0.360375	-6.1387	-3.38289
AMY1A	-1.35356	-4.2419	-1.10888	-1.51323	-1.79998	0.0317581	-2.89799	-0.396976	0.451563	0.716693	2.12606	0	2.04134	0.905322	-3.30097	-3.42801
AMY1B	-1.19439	-3.04709	-1.7127	-1.66523	-1.91374	1.51887	-2.15256	-0.652233	2.43862	1.40663	1.69151	0	1.21173	0.71714	-1.84214	-3.99192
AMY1C	-1.07452	-3.1639	-0.793838	-3.3877	-2.34266	0.492642	-3.27455	-0.835097	1.30954	-1.10434	1.85026	0	1.61546	0.714988	-3.15237	-3.98127
AMY2A	0	-1.8218	0	-2.76651	-1.29022	-0.411225	-2.61968	-1.42006	3.44128	-3.16323	0.347094	0.00883157	-1.06932	-0.247671	0.152691	-2.06288
AMY2B	1.61768	-0.936156	1.39502	0.251442	1.60768	-2.03517	-0.671043	-0.964126	-1.41699	-3.4904	1.99806	0.418536	-0.77035	1.07163	-0.0818928	1.70672
AMZ1	-1.74753	1.29203	-1.46931	0.461442	-1.61287	2.95466	-2.90487	1.82025	-0.858292	0.9466	-0.909625	-2.83917	-0.818019	-2.29247	1.00478	-0.0152331
AMZ2	3.77116	0.592927	0.460517	-0.223527	1.36957	-1.14447	0.78414	-0.842903	-2.78205	0	2.31396	1.02611	-1.19774	1.34031	0.317732	6.46645
AMZ2P1	4.3006	-0.810971	-0.175617	-1.09857	0.434733	-2.53849	-0.857038	-2.27205	-1.97046	2.30844	1.61865	0.927404	-0.00867516	0.774019	0.390017	4.45817
ANAPC1	-0.685756	0.19825	0.0275563	0.714719	0.513396	1.60156	0.183293	-0.928207	0.396314	-1.51756	0.272264	1.84991	-0.672257	1.2145	0.139417	-1.08404
ANAPC10	-0.967871	0.608789	-0.2942	0.738998	-0.466883	1.26198	-0.506467	-1.66428	0.446681	-0.731977	-0.217644	1.38323	-0.117881	0.316382	-0.142558	-2.20727
ANAPC11	0.487199	1.08548	0.478172	0.172581	0.85134	1.8828	1.06296	1.4153	-4.03616	7.9094	-0.493501	-0.963637	0.697229	0.443772	-0.605035	2.87769
ANAPC13	2.76625	-0.369132	-0.0658108	0.38263	0.555257	-2.25443	0.764118	-2.44846	-1.76994	0	2.23384	1.36063	-0.938872	2.61199	0.00917711	9.37322
ANAPC15	-1.99719	-0.898914	1.12275	0.358726	2.35228	0.632522	1.91095	1.13499	-1.78744	5.33861	-0.641111	-0.656892	-0.157718	-0.979298	-0.42886	9.04041
ANAPC16	0.776847	0.00635374	1.08272	1.18746	1.46186	1.59962	1.84659	-0.944228	-0.272424	3.35997	0.553236	0.94627	0.143356	0.071912	-0.28045	2.88233
ANAPC1P1	-3.53256	-0.166813	-0.606285	-0.0971412	-1.81762	0.138052	-2.70895	1.77295	1.27938	-1.4529	-3.12257	0	1.03759	-1.03194	-2.48335	-2.67889
ANAPC2	1.32834	0.092581	1.88567	1.31561	2.94816	-0.602313	0.163341	0.476993	-1.51813	2.45025	1.89325	-0.853177	-0.60623	-0.504402	0.864857	4.35658
ANAPC4	3.62454	-0.0688252	1.29105	0.439169	1.22937	-0.216593	0.610724	-3.11521	1.17542	1.34632	1.00424	1.01899	0.213133	0.468452	0.717645	1.21219
ANAPC5	1.58768	0.0574424	1.88779	0.776663	1.31333	-0.750081	0.614182	-0.792848	-1.93651	1.1875	1.21318	-0.553411	-0.0975279	2.11864	1.23672	2.14684
ANAPC7	1.14756	1.34824	1.35339	0.823808	0.431193	1.06219	-0.193828	-0.275341	-1.11667	-1.83442	1.8539	-0.124142	-1.1918	2.04289	2.05084	-0.559804
ANG	1.72617	-1.41509	0.0291303	-0.930655	-0.647803	-0.843899	-1.25351	-0.87922	-0.0123837	0	-1.22492	-3.07012	-0.0225716	-1.47397	-0.355947	3.37784
ANGEL1	0.585218	0.200091	1.10428	0.920643	0.432807	1.40291	0.204626	-0.14167	-0.279807	0.649268	0.20783	-4.1496	-1.30315	0.985498	1.30038	1.33409
ANGEL2	1.60281	0.400296	0.200546	-0.0178774	1.90647	0.255413	0.293444	-2.70616	-7.8173	-0.478732	0.955363	1.16475	-0.281674	1.63463	1.47461	1.50439
ANGPT1	-0.94089	-2.65065	-1.09939	-5.63332	-2.47945	-0.854083	-3.36715	-1.30978	1.9143	-0.120043	-1.98763	-1.63887	-3.86474	-3.82914	-3.92492	-2.66823
ANGPT2	-0.173396	0.0487282	0.608211	-0.173377	-0.681588	0.49933	0.315727	-2.88716	1.43332	-0.362987	-1.72119	-1.44007	0.0795765	-1.06688	-0.88789	-0.49214
ANGPT4	-1.38147	-1.68968	-2.88617	-2.47258	-2.01681	-1.72822	-4.0651	-0.966342	0.992744	-2.44702	-4.43482	0	-2.51911	-6.0454	-1.85921	-3.09555
ANGPTL1	0.994708	-2.99318	-0.0934558	-3.57094	-1.078	1.63721	-1.19305	-2.1694	1.14817	0	-1.24332	-0.991168	-1.31582	-4.22542	-3.28431	-1.13674
ANGPTL2	-0.163281	-2.97977	-1.7288	-4.37651	-1.55391	-4.44447	-2.72652	0.963619	0.512092	-1.35588	-2.30164	-2.96238	-1.86613	-4.03638	-3.34256	1.8297
ANGPTL3	0	2.00602	-1.99024	0	0	0	-2.31302	2.55722	"""NA"""	-2.20387	-0.444604	0	0.652301	-2.90641	0	-0.963346
ANGPTL4	-0.84407	-2.86759	0.659498	-4.02792	-0.885333	-2.78406	-2.01115	0.00994229	-2.87649	0.518594	-3.49958	-3.01797	-1.23328	-5.26951	-5.40253	4.25591
ANGPTL5	-0.465128	-3.3749	-1.12454	-2.94024	-1.88795	-2.61081	-3.59588	0.407473	1.95602	0.915204	-4.6223	0	-1.76542	-5.27987	-6.23288	-0.280829
ANGPTL6	2.13015	0.455163	3.88628	2.48144	2.06421	-2.01446	1.48904	-0.600588	-0.505792	0	1.22317	-0.274102	0.663426	-0.922966	1.05313	-1.95896
ANGPTL7	0	-2.8815	-0.494278	-3.71254	-2.41785	-3.77796	0	1.03366	0	0	-3.54097	"""NA"""	1.59702	-5.41276	-3.02391	3.40921
ANGPTL8	-3.45456	-5.98284	-2.34073	-6.66823	0	-3.82444	-4.09023	-0.690707	-1.50404	2.99159	-5.44342	0	-1.02664	-7.97725	-4.3167	0
ANHX	0	0	-2.63574	0	0	-0.746471	-4.03088	0	0.0838316	-5.42626	-6.0655	0	0	0	-3.71601	0
ANK1	-2.66573	-0.511854	-0.0661381	-0.102294	-1.05316	-0.335315	-1.21813	0.0827343	0.0747959	0.244827	-5.65773	-0.954643	-0.367684	-3.58546	-4.48479	-2.76318
ANK2	-1.60498	0.280745	0.277021	-0.36289	-0.226381	-0.671726	1.52228	0.196122	0.00133988	0.11584	-1.91168	-1.41133	1.43405	-0.437865	-0.852431	0.661044
ANK3	-0.681664	0.0251326	-0.112407	-0.44164	0.220003	1.44625	0.478267	-0.977116	0.806167	0.339143	0.105925	2.47928	0.201738	1.91783	1.93496	-0.255342
ANKAR	-2.36439	-1.42323	-0.429426	-1.38512	-1.70673	1.48013	-0.756508	-0.387638	1.62387	0.970431	-3.63453	-0.713634	-0.389918	-2.89193	-2.37999	-3.29462
ANKDD1A	-1.35661	-2.67425	-3.01698	-2.65624	-2.41806	3.32598	-1.05068	-2.42251	-0.490815	1.34751	-1.49721	-2.50718	2.29535	-4.27495	-1.73377	0.220439
ANKDD1B	-1.89964	-2.05781	-0.706062	-2.88979	-1.18671	0.826726	1.2484	-1.20433	0.353938	0.560796	-3.5176	0	1.91949	-5.54326	-2.56926	-0.492661
ANKEF1	1.89924	0.499637	-0.0151097	-0.0662944	0.553068	1.99761	2.51987	-2.09989	1.15627	1.30274	2.06468	0.999843	-1.09079	1.63225	0.567001	2.11832
ANKFN1	-3.44963	-0.762351	-1.83522	-3.93639	-2.58104	0.234726	-4.04553	1.27952	1.17011	-0.271615	-5.48331	0	2.43591	-5.75453	-3.44682	-3.21671
ANKFY1	1.32369	-0.832417	0.381869	-0.143213	0.452671	-0.262809	-0.142539	-0.510455	-0.369334	-0.727482	0.651437	0.969235	-1.05851	-0.0132809	0.329839	0.0709849
ANKH	0.175988	0.248537	-0.142271	1.89099	0.932199	0.643082	0.292747	-0.487794	-0.133017	0.247902	1.61269	0.580668	-0.456174	0.95421	0.424848	-0.0862031
ANKHD1	-1.11777	-0.692106	0.0272996	1.20955	-0.902986	1.72323	0.155504	-1.81015	0.309544	-0.729244	-1.1134	0.579019	-1.01956	-0.103977	0.181234	-2.39417
ANKHD1-EIF4EBP3	-0.022731	-0.0149546	1.22012	-0.00270814	0.570157	2.1582	0.734634	-1.33222	-0.895971	0.41955	-0.69009	0.611867	0.0604368	-1.39562	0.538128	1.27924
ANKIB1	-0.182997	0.246944	-0.0468186	-0.622586	0.293165	1.9386	0.973005	-2.46148	0.805849	-0.673915	0.0889138	1.58634	-1.82585	0.164797	1.04331	-0.305689
ANKK1	-2.16889	-0.382542	1.65362	3.498	0.39927	2.19926	-1.54314	0.187987	-4.38974	1.11087	-3.27349	0	2.28552	-1.28348	-0.177719	1.23305
ANKLE1	-0.755698	1.70646	-0.501197	0	-0.0187192	1.96953	1.61298	0	4.08092	-0.519374	2.7955	0	2.50791	2.38265	1.17201	-1.9342
ANKLE2	1.09688	-0.075482	0.477123	0.164801	1.58714	-1.13817	0.0304598	-0.794408	-0.219176	1.4839	1.58752	0.0888537	-0.460254	0.967209	0.854845	1.32777
ANKMY1	-0.381923	-0.0574792	-0.500605	1.51101	0.71217	0.857651	0.677374	-0.037032	-1.38126	-0.54316	0.116691	-4.41407	-0.306378	-0.462363	0.873082	-0.512594
ANKMY2	2.01142	-1.22945	-0.0576516	0.640579	-0.956454	-0.42883	-0.305886	-2.02299	0.279096	0.749513	0.480288	0.523405	-1.12876	1.60931	0.615967	0.534681
ANKRA2	2.56075	0.473332	1.27511	1.49153	1.82537	-1.16055	-0.477877	-3.0827	-0.0715767	0	1.15779	0.166188	-0.159164	2.00847	1.49045	0
ANKRD1	-2.69168	1.24389	0	2.83107	0.316409	-0.911115	-0.141446	2.01665	2.11181	0	2.64791	4.91572	0.166874	2.6794	-1.40088	0.554979
ANKRD10	2.52195	-0.322644	2.01819	0.19394	-0.182953	2.84539	1.02014	-3.13982	-0.470606	2.08427	-1.07735	0.056498	0.152636	-0.441366	1.69413	3.22147
ANKRD11	-0.605805	-0.646808	0.528799	0.337223	0.737096	1.16938	0.735562	-1.01655	-0.827793	0.458651	-0.470317	0.615965	-0.873742	-0.228786	0.226381	-0.862942
ANKRD12	1.02785	0.0944498	1.09112	0.340311	0.750732	0.696809	1.34025	-3.21257	0.921603	-0.919859	0.54647	0.143133	-2.56622	0.519853	0.912732	0.524041
ANKRD13A	1.53647	1.03715	1.92125	2.71139	2.17196	-0.433049	2.14225	-1.02965	-0.254025	2.4441	0.676946	0.994295	-0.122578	0.620751	0.963902	2.92574
ANKRD13B	2.15318	-0.0943354	-1.14079	-1.4953	-1.18457	0.990867	-1.44296	1.41196	0.308486	-0.0741364	-1.26521	-1.22041	-0.0153294	0.817456	2.2189	-0.116074
ANKRD13C	-0.948371	-0.120492	0.387584	-0.519912	-0.591044	0.990876	0.134758	-2.38478	0.303748	-0.205861	0.30055	1.29367	-0.772357	0.319516	-0.198337	-0.816818
ANKRD13D	1.13479	-0.348445	2.25802	1.55743	2.80511	0.228566	0.515177	0.414048	-2.41059	-0.212713	1.57653	-2.69291	-0.0564383	1.65523	2.20102	2.57002
ANKRD16	1.01157	1.11177	-0.315109	1.13686	0.103679	0.958573	0.398852	0.629866	-1.5864	0.773408	1.40053	-2.63117	0.136051	2.41719	1.22791	3.47989
ANKRD17	0.346565	-0.418672	-0.510782	0.724462	0.150051	1.98908	0.0787768	-1.40768	0.495484	-0.0867426	0.170536	1.2303	-0.937662	0.471836	1.60559	0.53181
ANKRD18A	-2.71195	1.96267	-0.462216	-3.30266	-1.97582	0.984208	-2.60783	1.52619	3.10219	0.521268	-2.02111	0	4.21999	-1.1983	-4.83384	-0.902684
ANKRD18B	-3.30039	0.327952	-1.42744	-5.2975	-6.39071	1.42947	-5.04999	0.479218	1.69424	-0.470046	-5.15004	0	1.42991	-2.03194	-4.08198	-0.623957
ANKRD18CP	0.262395	0.456759	-0.665916	0.42132	-0.810055	0.772023	0.0360517	-2.02386	0.916007	-0.923764	0.464668	1.10469	-0.885103	1.40331	0.552505	-0.327342
ANKRD18DP	-2.44375	-0.35012	-3.35281	-0.928264	-4.68299	0.429868	-3.3505	-1.44278	0.394078	-0.140863	-3.17682	0	0	-3.66937	0	-0.811343
ANKRD19P	0.0430633	-0.676044	0.67674	2.39377	2.42797	-0.511656	2.13375	0.675965	-2.28371	3.64817	0.286153	-1.28228	1.81764	0.106126	-0.247487	5.73283
ANKRD2	-2.41518	2.55034	0.0837655	-3.02137	-3.43045	0.601766	0	-0.250135	0.857556	-3.6778	-6.07415	0	1.42991	-3.44698	-1.73026	-3.07928
ANKRD20A1	-2.8279	-1.02658	-1.00711	-5.20128	-3.22521	0.0516511	0	0.0717935	2.65491	-0.353016	-3.36409	0	-0.524288	-3.73976	-5.4652	-3.555
ANKRD20A11P	-2.56928	0.981627	-0.335732	-3.92826	-2.56224	-0.0750593	-3.1766	1.88737	1.57379	1.74911	-5.80401	0	2.84495	-4.40118	-0.823599	-2.43911
ANKRD20A12P	-0.451974	-3.25701	1.00546	-3.49305	-3.3505	-1.04664	-3.853	-1.09813	2.17529	1.08031	-2.72806	0	-1.42591	-1.3436	-2.6508	-3.29247
ANKRD20A19P	-3.59756	-0.142678	0.176415	-3.55276	-4.96	-0.331186	0	2.23529	1.55525	-1.60684	-5.55203	0	2.96042	-5.42426	-2.86186	-4.91887
ANKRD20A2	-3.33233	-0.841973	-2.2412	-3.59123	-3.81378	-0.228094	-5.65755	-0.547116	2.51226	0.396687	-3.32899	0	-0.155054	-2.71001	-3.67712	-3.53717
ANKRD20A3	-3.92292	-0.95745	-1.32101	-3.92826	-3.81057	-0.404891	-4.49136	0.360823	1.09631	-0.233972	-3.20043	0	0.0148708	-2.80453	0	-3.64362
ANKRD20A4	-3.43563	0.0716121	-0.533377	-4.09819	-3.2854	0.153741	0	1.65033	2.20223	0.0951326	-3.17757	0	1.22346	-3.40781	-6.95583	-2.53717
ANKRD20A5P	-2.27922	0.261456	0.0399269	-1.3433	-0.915352	0.41696	-1.3746	0.827868	0.781269	-1.94008	-1.91213	-3.4669	-0.818872	-3.03194	-0.293014	-1.67935
ANKRD20A8P	-2.84688	-3.11951	-2.33188	-4.52652	-3.62187	0.0947581	-5.43433	1.78278	1.10182	-0.632268	-4.47169	0	2.80188	-6.57969	-4.0036	-3.73162
ANKRD20A9P	1.16111	0.354919	-0.640293	-2.68726	-3.19476	0.674391	0	0.164903	0.699491	1.55376	-3.4728	0	-1.2897	-0.584483	-1.7291	-2.00399
ANKRD22	0.491151	2.73676	-1.66185	3.05663	0.511586	2.483	1.05212	0.55722	1.77205	2.99159	3.47562	1.89466	2.53227	2.6783	2.28032	-3.21756
ANKRD23	-1.31086	-1.38826	0.697821	0.607116	1.53579	0.0639714	-1.33358	-0.173173	0	0.846754	-2.98562	-3.50213	1.16687	1.27771	2.4571	2.32821
ANKRD24	-1.22315	-1.21704	-0.771845	-0.146	-1.1678	0.0131086	-1.68455	-0.0373282	-0.722466	-0.391995	-1.96775	-0.973021	0.0673382	-2.85976	-1.60748	-4.27927
ANKRD26	1.06932	0.140934	-0.212627	-0.816055	-1.84385	1.28882	-1.16111	-1.37137	1.22845	0.162247	-0.359581	0.781866	-0.576392	1.15903	0.655719	-1.85378
ANKRD26P1	-2.99467	-1.25701	-0.724341	-3.56569	-3.31622	0.69917	-3.00995	0.613804	0.875534	0.891091	-2.72656	3.37967	3.5003	-5.3706	-5.33634	-3.23362
ANKRD26P3	0.734752	0.937909	-0.951295	1.87487	-0.0479558	-0.60275	0.208504	-1.75868	1.2947	-0.0316072	3.67305	1.97712	-0.427043	5.71942	1.58377	0.272221
ANKRD27	0.194025	0.327169	0.302944	0.675557	0.228546	0.36042	-0.330237	-0.223247	0.683091	-1.33284	0.851462	0.774031	-0.236504	0.622963	0.656533	-0.882233
ANKRD28	-1.10253	0.107191	-2.47986	1.37319	0.818283	2.91362	1.46532	-1.62723	-0.897385	0.153486	1.47423	1.00095	0.0519462	-0.51987	0.0224441	0.331978
ANKRD29	1.55967	-1.14953	1.13363	0.518858	-0.0699393	-0.514835	0.65937	-3.87963	0.744528	-0.103125	-1.59699	1.36729	-1.02061	-0.677056	-2.44682	-1.23041
ANKRD30A	-0.292445	0.905261	0.348079	-5.17619	-3.29184	0.194233	-5.41087	1.23529	0.339682	0.408864	-4.68853	0	1.16903	-6.76665	1.94102	-2.54734
ANKRD30B	-1.93496	-0.489184	-0.785617	-3.86686	-3.5409	1.2831	-3.82443	1.4487	0.988432	-0.0700668	-4.14431	0	0.160722	-4.36717	1.01207	-0.623519
ANKRD30BL	-2.90319	-0.51335	-2.22981	-3.92826	-6.04439	-0.679066	-3.3505	0.235292	-0.341986	1.48063	-2.33878	0	0	-1.81621	0	-2.40695
ANKRD30BP2	-2.06619	-0.508549	-1.57209	0	-2.61935	-0.227578	-4.60813	0.73125	1.72593	-2.04775	-7.07957	0	3.01487	-5.07997	-4.49233	-2.78981
ANKRD30BP3	-2.27383	-0.202563	-3.10571	-3.59123	-5.05257	-0.599705	0	1.07179	1.01053	3.58496	-3.15087	3.23765	1.37546	-1.72	0	-3.43937
ANKRD31	-3.17874	-0.582038	-0.961552	-4.31938	-3.15408	-0.228691	-6.15917	1.58386	2.32434	0.0013203	-4.35964	0	-0.383873	-5.17149	-3.49807	-3.68123
ANKRD33	0	1.00602	0	-3.09819	0	-0.744161	0	5.36458	0	0	0	"""NA"""	-1.74002	0	0	-1.72888
ANKRD33B	-0.884643	-1.02517	-0.107167	-0.789772	0.386574	-0.0312818	-0.19592	-0.78263	1.22613	-1.76084	-1.34726	1.12913	-1.44825	-1.95235	-2.55373	-3.64229
ANKRD34A	0	1.94266	-2.49789	1.129	1.30256	-2.00951	-1.38702	1.3873	0	"""NA"""	2.24039	0.593794	-0.833126	0.584047	0.724926	1.69962
ANKRD34B	-1.75188	1.98003	-0.253269	0	-1.39232	-0.230583	0	1.55722	1.22415	2.06559	-1.58161	0	-0.740017	-1.49137	0.40418	0
ANKRD34C	-1.22136	-1.24494	-0.931341	-4.47258	-3.67243	-2.3556	0	2.3873	-2.09276	-6.74819	0	0	0	0	0	0
ANKRD34C-AS1	-1.76809	0.469633	-0.451091	1.33556	-0.594574	-0.579963	0.142172	-0.58717	0.921721	-1.45922	-0.0396216	-1.90628	0.378378	0.265594	0.564209	-2.27815
ANKRD35	-0.905251	-2.88384	-2.19014	-2.48024	-0.852018	-1.87069	-0.896884	0.828766	-1.88775	-1.06369	-2.2031	0	0.90706	-1.10227	-2.64089	-1.02342
ANKRD36	-0.881926	-0.705851	-0.85472	-1.78717	-1.40448	0.308993	-1.94551	-2.0332	2.15287	-0.283199	0.106886	0.146335	0.56623	0.32217	0.425551	-2.2036
ANKRD36B	-0.0259748	-0.73588	-0.828384	-1.03051	-1.40014	-0.756726	-2.90304	-1.29315	1.60584	-0.300194	0.889827	0.299733	-0.0558039	1.11955	0.330896	-1.40956
ANKRD36BP1	0	-0.841973	0	0	-0.655352	0	0	0	0	"""NA"""	3.57655	3.10837	-3.70964	0.652556	1.76058	-3.96335
ANKRD36BP2	1.9943	3.34807	1.42693	2.2921	-0.874469	-0.138846	-0.295393	-4.41751	3.54864	1.07146	2.37469	-1.4506	2.47298	0.76585	3.012	-2.35191
ANKRD36C	-1.68738	-0.164707	-2.36791	-2.7844	-2.11109	0.172668	-2.52453	-0.583922	1.8737	-0.146331	-1.64408	-3.26915	1.65668	-1.3756	-1.27967	-3.1043
ANKRD37	1.44238	-0.749124	2.28016	1.00692	0.040091	-1.64347	-1.01284	-1.09221	-8.00787	0	1.49936	-0.770778	0.514506	-0.551411	0.208695	0
ANKRD39	-0.65565	1.16767	1.15391	0.840617	0.685326	-0.26228	1.01682	0.961841	-7.1533	-1.50873	0.903339	-0.725509	1.00697	1.83281	0.0718534	1.64268
ANKRD40	0.115639	-1.45958	0.0181224	-2.39496	0.596876	-4.034	-1.58608	-1.0456	-2.1467	-0.313371	-1.05101	-1.07012	-1.85055	0.0725297	-2.50235	4.73639
ANKRD42	0.503592	-0.118597	0.509815	-0.312928	-0.563589	0.771272	0.142251	-1.55899	1.25692	-1.10553	-0.000756477	-0.378531	-0.583496	-0.620158	0.747572	-0.878886
ANKRD44	-1.21073	0.651436	1.48859	1.87861	2.28642	1.98038	2.95641	-1.08231	1.22059	-0.0803134	-0.916021	-0.100493	-0.645624	-0.697224	-0.224177	-1.40069
ANKRD44-IT1	-1.47188	1.19421	1.08583	1.13402	1.84309	3.15964	3.80393	-0.544533	-0.180049	-0.752677	-0.977726	-1.00668	1.12631	0.564075	0.375182	-0.986627
ANKRD45	-2.77496	-0.0473394	-0.68038	-4.3877	-3.30659	0.288473	-6.14724	-0.451768	-0.222861	-0.461271	-2.61814	0	2.30438	-0.981493	-2.26378	-3.04183
ANKRD46	4.89656	0.0109005	0.774403	0.0534349	0.0357927	-1.74904	0.138804	-3.11902	-0.901609	1.31775	1.18136	1.16466	-1.64078	2.23033	1.0752	0.820425
ANKRD49	4.38914	0.62474	1.95903	1.55394	2.36516	0.180349	2.06983	-4.3376	0.720342	0	3.78374	0.35348	-1.76423	3.07806	2.5728	0
ANKRD50	0.918053	0.198592	0.313546	-1.24561	-1.0761	0.196159	-1.0187	-3.62655	-1.27105	2.48862	0.640334	-2.5654	-1.49433	1.40812	1.17799	1.67934
ANKRD52	2.43216	-0.0944746	-0.521132	1.56924	1.46939	0.74315	-0.0975165	1.00994	-1.87555	-0.185257	1.18168	-0.912097	-1.06241	0.671884	1.64044	3.3625
ANKRD53	-2.21305	-4.28395	0	-3.90554	-3.79442	-1.12749	-0.802061	-1.27567	0.277534	1.06559	-2.68602	0	-0.664484	-2.84615	-4.3137	-2.02389
ANKRD54	1.22678	0.329181	0.555975	0.956259	0.952066	0.348004	0.466001	1.73032	-1.29748	2.76158	1.69692	-2.01003	0.0591437	1.56109	0.225865	2.91282
ANKRD55	-1.78424	-0.96483	-0.795163	0.675136	1.44366	0.872368	0.164773	-0.558257	0.60238	-0.206871	-1.22296	0.226423	-0.763476	-1.99263	-1.43474	-3.12115
ANKRD6	-0.890676	-0.424922	0.301979	-1.08154	-1.40226	0.154181	-0.716889	-0.899711	0.984058	0.252934	-2.17685	-3.32268	0.269214	-0.750681	-1.07083	-2.00316
ANKRD60	-2.6013	-1.84197	0	0	0	-1.29436	-3.42265	2.55722	-1.2854	1.04134	-4.28016	0	"""NA"""	0	-3.76628	0
ANKRD61	-3.15425	0	0	-1.3433	-2.75489	1.67088	-0.23502	-1.22414	4.21643	"""NA"""	-1.84053	0	0	-3.95477	2.5886	0
ANKRD62	-3.16577	-0.0346182	1.10037	-4.98716	-2.5651	-0.368824	0	0.521596	2.79141	0.514178	-3.78807	0	3.30438	0	-3.57081	-6.17592
ANKRD62P1-PARP4P3	-4.15157	0.6726	-3.46959	-5.36567	-3.11814	2.96366	-0.971986	2.44174	-3.66391	0	-2.40706	0	0.134452	-2.03194	-0.607217	-1.18199
ANKRD63	-2.95833	0	"""NA"""	-1.92826	"""NA"""	0	0	1.55722	0	"""NA"""	0	0	0	0	0.138143	-6.47431
ANKRD65	0.439867	-1.51777	-0.501768	0.558381	0.476178	-2.97433	1.23886	3.31268	-3.60733	-1.34173	0.809525	-2.66698	0.131806	-4.06379	-2.78469	0
ANKRD66	-2.79885	0	"""NA"""	0	0	2.32623	0.12755	0.972258	0.465369	-5.50427	-6.27349	0	0	"""NA"""	0	-5.78097
ANKRD7	-3.02872	-1.09831	-0.900968	2.82662	-1.39643	-0.346641	-2.92308	-0.34967	-0.679681	-1.32193	-3.07598	0	2.33037	-1.52098	-0.286948	-7.1212
ANKRD9	-0.61201	-2.43841	-0.277932	-1.89595	-0.368091	-1.90716	-2.01999	0.865852	-5.00161	0	0.0110197	-0.114345	0.0323458	0.12606	-1.05223	4.06824
ANKS1A	-0.402573	-0.532348	0.298215	-0.420556	-0.504461	0.0816709	-0.774327	-0.530551	0.764673	-0.136884	-0.210387	1.20859	-0.715965	-1.06334	-0.106615	-0.686685
ANKS1B	-0.653724	0.126522	-1.18089	1.03549	-2.22729	1.28491	-0.431355	-0.856858	-0.161295	-0.774052	-0.842581	-0.0532901	0.417422	-0.0979172	-0.121854	-1.70307
ANKS3	1.25083	-1.09403	0.737037	0.0959833	1.15544	0.944061	-0.458167	0.433838	-1.56568	-0.11195	0.888305	-2.07163	0.802172	0.0037618	1.00057	0.435996
ANKS4B	-2.60422	-0.787525	-0.584475	-5.75269	-2.14975	2.48614	0	0	0.678072	-1.37418	-5.76178	0	1.42991	-3.4054	-4.76628	-3.42801
ANKS6	0.371946	-1.23143	-0.516304	-0.521639	0.32473	-0.0563859	-0.292808	-1.24583	0.416141	-0.594864	0.779345	1.25422	-0.275039	0.555387	-1.78385	-0.779721
ANKUB1	-2.5043	-0.815006	-0.689369	-4.15066	-4.45003	-2.13717	-5.76553	2.08078	1.30446	2.42173	-3.16966	0	3.4888	0	0	-2.57553
ANKZF1	3.07838	-0.889918	3.08886	1.41424	1.77847	0.175146	1.46882	-0.467726	-5.2396	3.54528	2.71601	-0.375948	-0.100448	1.64452	1.90905	2.5259
ANLN	-1.43529	3.94029	-0.619264	-1.14908	-1.60376	1.13355	-1.45741	0.334828	-0.212502	-0.777172	3.14464	1.87133	1.42991	3.942	1.71959	-0.854121
ANO1	-0.018058	1.40902	-0.325035	-2.15888	-2.07053	1.48907	-1.37704	1.38462	-1.2859	-0.586985	-0.640692	0.123671	1.66323	0.762966	1.7435	2.85895
ANO10	-1.11067	-0.369941	-0.801622	-1.95511	-1.48248	0.385092	-1.55628	0.832485	0.452527	-0.842485	-1.40975	0.179596	-0.946955	-0.0125634	0.177133	-0.702172
ANO2	-2.29686	-0.706343	-1.01691	-1.2611	-1.64558	-0.884987	-1.32007	0.143196	0.773721	-0.532051	-2.50555	-2.33635	0.948618	-2.76653	-1.20894	-0.612859
ANO3	-2.15156	-0.618536	-1.38373	-5.88091	-2.57087	-0.408373	-4.96267	1.07546	2.0065	-0.621264	-4.44578	3.05774	0.604492	-1.14831	-0.0919178	-3.19103
ANO4	-1.09519	-0.299046	-1.57636	0.268616	-1.35483	-0.529948	-1.32659	-0.368049	1.70126	-0.0847965	-0.55988	0.527157	-0.770029	-0.389177	-0.790669	-2.39528
ANO5	-2.17714	-0.691413	-1.32443	-2.62273	-2.37033	2.01323	-1.60783	-1.50456	0.453683	-2.00636	-1.59557	0	-2.14256	-4.80453	-3.51045	-0.122044
ANO6	0.394075	-1.93999	0.150059	-2.08739	-0.392457	-0.5947	-1.69076	-1.84856	0.956409	-0.296557	-0.613038	-0.29783	-2.02511	-0.770474	-1.40088	0.216899
ANO7	-3.72386	3.64988	-1.3039	0	0	2.9928	0	0.55722	0	-5.64866	-3.07319	"""NA"""	"""NA"""	-4.73238	-2.96877	-3.30038
ANO8	1.27725	-0.17997	0.208311	-0.147637	1.22336	0.841583	-0.798156	-0.03414	-2.09472	0.843196	3.16249	-0.305277	-1.06692	2.40885	3.2467	0.921718
ANO9	0.447617	2.50102	2.16663	4.42986	3.27561	1.85926	3.10594	-0.843157	-2.89636	-4.16323	3.54015	-0.852462	0.50487	4.55838	3.52109	-0.867422
ANOS1	-1.27847	-1.31512	0.273276	-1.55722	-2.14766	0.739484	-2.79415	-0.020129	-0.163344	-0.362316	-1.9231	-0.936562	-2.02148	-1.27436	1.90643	0.697859
ANP32A	2.93859	-0.0423648	1.2262	0.936186	1.43184	-1.19397	1.47824	-0.671381	-3.95409	1.64362	1.10536	-0.268702	0.452502	0.255271	0.348679	2.5514
ANP32A-IT1	-2.70679	-1.1639	"""NA"""	0	0.830075	0.685983	-0.313023	0	0	-1.25634	-1.15419	0	0	0	-0.898383	-1.22638
ANP32AP1	3.10635	0.24508	-0.573915	1.89867	3.35215	-2.06016	1.75493	-0.145546	-2.23051	0	3.14319	-0.746565	0.0412608	0.753595	0.964579	0
ANP32B	1.60774	-0.129733	-0.565672	0.697159	2.05265	0.33991	1.7747	-0.455468	-0.426916	3.64561	1.46622	1.24149	1.14585	1.18085	-0.33482	3.12279
ANP32C	4.48961	-0.099279	-1.08138	2.00754	2.62483	0.925632	2.35501	0.0216967	-3.73019	0	3.22481	-0.310056	0.151987	-0.0734073	0.80066	8.0978
ANP32D	0	0.675875	0	3.13617	3.25831	0	2.29748	-2.39698	0	"""NA"""	4.03598	0	-1.15505	0	1.16789	0
ANP32E	2.30433	1.20965	0.0656182	2.60537	2.53938	0.278849	2.80515	-4.28282	-0.576962	1.31398	2.9003	2.90384	-0.139657	5.28292	0.903694	0.506849
ANPEP	0.0584653	-1.69152	0.132308	-0.949165	-1.56289	-2.3434	-0.500528	1.12822	-2.46336	1.07853	-1.15107	-1.21562	0.210036	-1.43393	-2.13798	1.88522
ANTXR1	-0.339746	-0.481328	-2.16637	-2.35064	-2.17131	-0.491378	-2.53807	-0.369236	2.33198	-0.724263	-0.423699	-6.24289	-0.306685	-1.24725	-0.283775	-3.02219
ANTXR2	-1.80722	-0.803754	-1.35023	-0.563901	-2.11366	-0.36987	-3.08877	-0.293916	2.33465	-1.13802	-1.27135	-2.3789	-3.47828	-3.05533	-2.2148	-3.31515
ANTXRL	-3.58393	-0.463461	-3.73945	-4.07122	-4.74941	-0.762697	0	1.69472	1.93663	-0.93057	-2.69484	0	3.37744	-3.98695	-3.58768	-4.33908
ANTXRLP1	-0.963946	1.08633	-1.88701	1.70704	0.0873665	0.347673	0.597602	2.20358	-1.67772	-0.367371	0.216145	-1.71699	-0.429018	1.23403	0.792446	-0.724632
ANXA1	0.622382	-2.82184	-1.6519	-2.50801	-1.07105	-4.13334	-1.72881	-3.70833	-0.0870425	0.436682	0.635283	1.41798	-1.40744	1.34993	-2.21999	5.63832
ANXA10	-3.46573	-0.602785	-2.21438	-3.82135	-3.5588	-0.257388	-3.44801	-0.00571588	2.91036	0.00755622	-2.3686	0	1.59119	-3.66199	-1.17555	-3.10344
ANXA11	-0.770506	-0.822882	-0.0259005	0.0663341	1.89934	-1.83819	0.918028	1.2804	-1.22181	-0.972547	-0.147117	-0.745671	-0.670938	-1.20016	-2.54459	3.2621
ANXA13	-3.20719	-1.15586	-2.56094	0	-3.04439	0.0559013	-5.61199	0.572327	1.47836	-0.335411	-3.67147	0	3.87837	-4.6314	-3.03178	-2.22638
ANXA2	-0.499172	-1.24889	-0.497109	-2.20183	-0.925944	-2.35274	-1.19683	-1.23642	-1.95459	1.26472	-1.26674	-0.24664	0.0747826	-2.67569	-3.03118	3.04823
ANXA2P1	0.987734	-1.01434	-0.521203	-1.16158	-0.39486	-3.52552	-0.90109	-0.0812716	0	"""NA"""	1.74915	-0.546985	-0.755365	0.481553	-1.87176	0.73204
ANXA2P2	1.56577	-1.18012	-0.983597	-1.07957	-0.767477	-5.03687	-1.33098	-0.998247	-0.948197	-2.13081	1.78945	-0.621084	-0.914783	0.909019	-2.09918	8.3338
ANXA2P3	1.31113	-1.13423	0.524338	-1.75784	-0.629357	-1.71889	-0.624791	-2.10351	0.227952	"""NA"""	0.836341	-2.91337	-0.414501	-0.231067	-1.90854	6.50833
ANXA2R	1.68553	0.979766	3.14711	3.40919	4.54467	-0.404369	3.03575	-0.209349	0	1.61813	0.36643	1.27187	1.58042	-1.8157	0.152926	1.53915
ANXA3	0.927482	0.336306	-1.18465	-2.72433	-3.27146	-1.68213	-3.90272	-1.53812	-0.556299	0.478047	2.27807	2.56845	-0.630049	2.47777	-1.31379	0.14752
ANXA4	1.0994	-0.59677	-0.162088	0.116893	-0.560842	-0.4136	-0.779199	-1.42847	0.849195	-0.0889396	0.85837	-0.933944	0.149562	1.19349	0.114066	0.5283
ANXA5	0.728376	-1.32128	-0.225516	-2.24482	0.0774776	-3.85004	-1.37257	-0.270721	-0.746769	0.217031	0.149965	0.0945935	-1.0448	0.818471	-2.15796	4.61674
ANXA6	-0.823805	-0.473157	0.874985	0.641801	2.05361	-1.7368	1.0263	1.80902	-1.97277	-1.5624	-1.01316	-1.19212	-1.53659	-1.71492	-2.09145	4.17226
ANXA7	1.30521	0.338606	0.961412	0.33955	1.27202	-1.589	0.399995	-0.506776	-0.249141	-1.03096	2.38135	1.21261	-0.604183	1.70115	-0.144168	2.85519
ANXA8	-1.20671	0.590986	-5.03463	-6.3433	-3.47698	-0.0428194	0	1.58147	-0.18975	1.72348	4.01758	3.00883	2.44032	1.02015	-0.301142	-0.641418
ANXA8L1	-0.121826	-1.4794	-3.95371	-4.23639	-3.03027	-0.898248	-5.33188	1.76872	-0.711935	-0.721563	5.02238	3.36823	1.88934	1.65256	-1.54608	-1.40695
ANXA9	-1.74679	0.32412	-0.479729	-0.581263	-0.0690479	3.78777	0.645596	0.8904	-3.34199	2.79221	-2.52318	-2.92154	0.606225	-3.17151	1.48211	6.04539
AOAH	-0.733845	0.548721	-0.682361	1.90166	0.801418	0.0355191	0.554656	-1.17528	0.936179	0.0512424	-1.07558	0.127476	0.2012	-3.01746	0.0154016	-1.82015
AOAH-IT1	0	"""NA"""	0	-3.3433	0	-2.41973	0	0	0.924051	"""NA"""	-1.25557	0	"""NA"""	0	-1.38381	0
AOC1	0.734164	9.24234	-0.141377	3.26485	2.06319	-0.0416361	2.00705	2.73779	1.03653	-0.915303	-1.80595	0	-0.932662	-3.22459	3.11915	0
AOC2	1.18722	-1.98946	-1.65766	-3.43728	-2.34341	-2.63834	-3.88527	-2.86904	0	0	0.377773	0	-3.17452	-2.21481	-2.7889	-0.963346
AOC3	0.249526	-4.12296	-0.320054	-4.37349	-1.07694	-6.38459	-2.88002	-0.184729	-1.03106	-2.53318	-3.40787	-1.41481	-2.37405	-6.82758	-5.11828	3.83656
AOC4P	0.474632	-3.06437	-3.47566	-3.87935	0	0	"""NA"""	-0.835097	0.284453	"""NA"""	-2.27349	0	-4.72731	0	-4.98706	0
AOX1	-0.685916	-0.965437	-0.182434	-2.64729	-1.41721	-0.746935	-1.56196	-2.00611	0.847692	-2.15594	-2.563	2.22496	-1.0637	-3.49312	-4.12418	-1.1293
AOX3P-AOX2P	-2.21332	-0.121851	-0.760671	-4.15751	-5.96759	-0.819577	-4.39601	0.988377	0.108934	0.953114	-5.09203	0	1.98245	-6.72496	-4.48547	-2.9783
AP1AR	2.80467	0.918767	0.199421	0.845103	1.02686	-0.817733	-0.106436	-3.28648	-0.604681	-2.42626	1.70402	-2.05294	-0.465946	3.57441	1.25449	2.46071
AP1B1	0.980075	0.660365	1.64182	2.64015	2.38219	0.355674	1.91317	1.80362	-1.18346	1.31194	1.06889	-0.23443	-0.763118	0.725384	0.616518	1.24653
AP1B1P1	0	0	-0.89268	0	-1.82018	-1.65891	0	2.55722	0.554762	-2.8413	0	0	0	"""NA"""	0	-3.98719
AP1G1	1.0785	0.212396	0.271369	0.0448985	1.30019	1.65727	0.628681	0.355669	-0.878801	-0.0211763	1.37969	-1.35269	-0.0514315	2.23061	1.15874	1.60159
AP1G2	3.26756	1.06966	3.63243	2.88437	2.41552	1.87077	1.61345	0.95649	-2.03747	2.48063	1.40656	-1.48975	0.669374	1.17365	3.83875	3.36338
AP1M1	-0.702339	-0.603257	0.794384	0.300982	1.52979	-0.163282	0.857302	1.48804	-1.0514	-0.35718	-1.07853	-1.73294	-0.996585	-0.458494	-0.652963	1.13107
AP1M2	2.06752	5.74077	-1.35615	-2.95801	0.51357	5.5028	-1.19895	6.58697	-1.41548	2.23093	3.06565	-1.16023	3.84745	5.02849	4.51718	2.80056
AP1S1	1.12273	2.30847	-0.285691	1.79696	1.54647	-1.12873	0.869143	1.13858	-2.33905	1.3125	2.82611	-0.483404	0.791913	2.45595	1.85579	6.38218
AP1S2	3.3048	0.517294	0.802584	2.74516	1.71336	-0.311294	2.32354	-4.79181	-0.298543	2.76204	1.55388	1.91457	-0.594667	1.52511	1.30593	3.46037
AP1S3	-1.86429	1.09065	0.808394	0.660412	-0.440396	3.12422	1.7271	0.164903	0.69697	1.2195	-1.34486	0.780563	1.85285	-0.874841	-0.576455	-2.1109
AP2A1	-0.174178	0.611971	0.174152	0.579311	1.50385	-1.07456	0.267841	1.90756	-0.42158	-2.43191	0.259923	-1.00117	-0.649456	0.126054	0.0458663	2.08847
AP2A2	0.664284	-1.04186	0.97654	0.419399	1.17774	-0.274484	0.580583	0.875233	-0.269213	0.0211942	-0.221073	-2.5592	0.0125649	-0.578901	-0.0437747	0.720124
AP2B1	0.832078	0.530042	0.46649	0.653031	1.33046	-0.0354899	0.657038	0.708626	-1.51963	-0.0588025	0.652203	-1.3289	-0.136514	0.298164	1.08308	2.27373
AP2M1	0.201793	-0.0934658	0.362195	0.666346	1.39633	-0.0499658	0.891084	1.17119	-1.28885	4.44507	0.695686	-0.46155	-0.19521	0.298313	-1.01737	4.47416
AP2S1	-0.499594	0.801817	0.229386	0.0241756	0.712676	2.06054	0.889812	1.67915	-3.12508	7.89454	-0.811041	-2.56108	0.841788	-1.26444	0.108146	5.45118
AP3B1	-0.803364	-0.201116	-0.025886	-0.358654	0.141595	0.617418	0.610611	-1.04147	0.539122	0.752538	-0.311122	0.80313	-1.05621	-0.707576	-0.174428	-1.53147
AP3B2	1.82943	1.74687	0.0531325	1.42606	1.81372	-1.32526	1.09928	1.23131	-1.55155	0.26898	2.29669	-0.339828	1.00861	3.05677	1.04523	0.808895
AP3D1	0.473713	0.00914137	0.226276	1.44424	1.30812	0.613384	0.600989	1.37407	-2.48963	1.24858	1.32088	-0.0756826	-0.333353	0.517947	0.3373	1.95557
AP3M1	1.35852	-9.14955e-05	0.488853	0.210483	0.813546	0.531793	1.57017	-1.35357	-1.70291	4.34286	1.32168	0.818786	-1.17826	1.84312	0.369359	1.71356
AP3M2	5.56093	0.141776	-0.0828543	-0.185318	0.929234	0.704795	1.21805	-0.291021	0.11849	-0.312923	0.664755	-5.58512	-0.581113	1.07929	1.30715	2.66457
AP3S1	0.675187	-0.119774	0.213738	-0.657913	-0.0283446	-1.14801	0.353257	-1.38012	0.218364	-0.0649283	0.434934	-0.144807	0.0687444	1.31772	0.29692	1.35631
AP3S2	-0.114677	-0.397637	-0.0924237	-0.46818	-0.200853	0.273647	0.322006	0.0926972	-2.84986	0.385269	-0.194015	0.294053	-1.43907	0.473427	-0.853022	2.60257
AP4B1	3.94947	-0.68875	1.84696	0.100305	2.57424	-0.974111	0.456696	-1.5474	-2.22086	0.98182	1.47209	0.929509	-0.125165	0.0350447	0.770903	0.507104
AP4B1-AS1	2.00523	-0.743341	0.765373	0.0338959	1.54818	-0.614125	0.261812	-1.65303	-1.6009	-0.796908	0.721817	0.154171	0.0120112	-0.257354	0.413895	0.0615448
AP4E1	1.25033	1.31872	-0.035678	1.24671	0.654791	0.232223	0.156537	-2.61458	0.230536	0.0715458	2.58765	0.645141	-0.0433643	2.4058	2.10029	0.234469
AP4M1	1.23085	0.212475	2.14528	0.19306	0.378297	0.330279	-0.414768	0.788226	-4.15823	0.601641	1.02042	1.31284	0.3067	0.522054	0.440695	1.31702
AP4S1	-1.05386	-0.750239	0.41401	1.47571	0.122155	0.945085	0.465951	-1.23913	1.01704	-0.386952	-0.40501	1.76372	0.237132	-1.71707	0.48506	-0.444455
AP5B1	1.38961	-0.318189	4.24392	1.48015	2.00274	0.67561	0.592513	0.616197	-0.971556	"""NA"""	2.39505	0.981792	-1.15927	0.769183	-0.381761	0
AP5M1	1.44323	0.806765	0.429646	1.79528	0.743549	-0.556055	1.47642	-2.626	0.577094	1.87142	2.21924	0.559176	-1.29016	2.17517	0.898307	1.71766
AP5S1	1.19221	-0.568737	-0.110529	0.445551	1.20667	1.69252	2.62758	0.991117	-1.32103	0	0.875579	-0.300677	-0.872179	0.233421	-0.521313	2.51573
AP5Z1	1.29748	0.0168527	2.10863	1.0287	2.79994	1.52702	0.746143	0.423365	-2.02182	5.12217	0.64093	-1.82724	-0.83293	0.154916	0.957989	3.3787
APAF1	-0.341303	0.397549	-0.357105	-0.0352953	-0.105068	0.271611	-0.446213	-1.63542	-0.136859	0.384085	-1.1256	0.846164	-0.542471	0.745352	0.713321	-1.02517
APBA1	-2.46137	-1.41047	-0.790856	-3.06064	-2.26691	-0.24823	-2.81814	0.77788	1.56464	0.0304601	-0.953615	0.816186	0.686418	-1.69237	-3.31842	-3.85452
APBA2	-1.6566	1.29915	0.046031	0.475118	1.5181	-0.152626	0.954534	0.330944	0.12255	-0.170804	-1.0151	0	1.42063	1.11596	-0.258142	-3.65482
APBA3	0.426853	0.374142	0.505252	3.07781	2.93965	2.37961	2.46071	0.757334	-1.0088	2.99159	2.36427	0.170157	-0.457508	1.44038	0.328309	4.04308
APBB1	-0.753155	-1.18253	0.916656	1.82792	3.07728	-0.673554	1.52748	1.29246	-1.37982	0.718125	-1.57631	-1.42207	0.0862257	-1.57858	-1.81628	2.49753
APBB1IP	-2.29858	-0.991513	0.438358	0.267547	1.8819	1.40437	2.115	-0.340188	0.266742	1.77965	-1.58552	0.907078	-1.00871	-2.85389	-1.35278	-0.762324
APBB2	-0.978241	-1.03205	-0.0875792	-3.17323	-2.61666	-0.123554	-2.01701	-1.17884	0.154312	-0.302266	-2.91	-0.853887	-1.27884	-2.77654	-0.952556	-0.578446
APBB3	5.73715	-0.679734	2.41416	1.14213	1.50619	-2.46244	0.381827	-2.45142	-3.90689	0	2.55601	-1.55798	-0.366363	0.391204	2.03668	0
APC	0.201011	-0.157069	0.118179	-0.169552	0.142987	0.427496	0.122056	-3.08664	0.413724	-1.18609	-0.0184031	0.357727	-2.6443	0.318124	-0.0374284	-0.59872
APC2	-0.648397	-1.14994	0.0661029	0.9871	1.54773	2.14757	0.587239	2.28186	0.247674	1.42304	-0.873006	-2.70679	-1.64427	-1.73627	-0.310847	1.78644
APCDD1	0.863428	-2.60318	0.0565397	-3.91331	-2.51587	-2.42234	-2.47552	-0.514333	-0.742032	0.149175	1.3043	0	-1.78657	-0.497729	-2.98246	-0.783571
APCDD1L	-1.5555	-1.87592	-1.42195	-4.91821	-3.69218	-0.860844	-4.12038	2.70608	0.23816	-0.671377	-0.0848197	0	5.45228	-1.6602	-2.26403	-2.25063
APCDD1L-DT	-1.28963	-2.05314	-1.76257	-4.12328	-3.09678	-0.27533	-3.57289	1.60875	1.55745	-0.385504	-0.00918247	-1.42413	4.19175	-0.535574	-2.07316	-2.94686
APCS	"""NA"""	"""NA"""	"""NA"""	"""NA"""	0	"""NA"""	"""NA"""	"""NA"""	"""NA"""	"""NA"""	0	"""NA"""	0	"""NA"""	0	"""NA"""
APEH	1.15675	0.815737	2.11533	1.83638	2.26694	2.3715	1.98906	2.69992	-1.62279	0	0.222076	-1.07359	-0.542813	-0.170479	0.461789	8.10454
APELA	-1.55067	-3.37249	0.722483	-2.3433	0	1.38604	0	1.13272	0.598405	-0.65808	-5.57389	0	0	-3.60887	-2.62085	-1.22638
APEX1	2.27489	1.51988	-0.134038	1.59834	1.83781	-2.0412	2.03667	0.424846	-0.724767	0	2.97255	-0.0829148	-0.317272	2.85618	1.64204	0
APEX2	0	1.15692	1.63426	2.31247	2.15242	-0.311202	2.09062	1.58728	-1.78851	0	2.45281	-0.180713	-0.394858	2.94974	0.957195	8.60967
APH1A	1.92654	1.2073	0.447411	2.43261	2.20946	-1.99931	1.48263	1.25167	-2.12692	0	3.01631	0.153423	0.505998	2.7427	1.67743	9.68351
APH1B	2.80327	-0.371366	2.25829	0.542109	1.04047	0.587179	-0.179698	-1.43967	1.22994	2.92993	0.330197	-1.34936	-0.584356	-0.507197	0.681389	1.32891
API5	3.41063	0.588631	1.23373	0.536051	1.80138	0.0884878	1.8488	-2.00297	0.0180226	0.217591	1.93091	1.82031	-0.308584	2.4358	0.865804	3.19324
APIP	0.315579	-1.25373	0.408314	-0.440658	0.0945748	0.294658	0.8034	-2.07875	-1.56294	-0.746145	0.245617	1.59379	-1.26609	2.5325	0.358192	1.55123
APLF	-1.76261	-1.188	-0.97191	-1.37983	-1.67957	-0.329124	-1.47817	-0.885002	2.82982	-0.907798	-0.935508	-1.78472	-0.786146	-0.535396	-1.18632	-2.76628
APLN	2.73904	0.869846	-3.36875	-1.3433	-4.91588	-0.0399369	-2.42265	-3.15703	0	"""NA"""	2.10254	-6.63502	0.0458585	1.43843	-0.130166	1.01202
APLNR	1.35988	1.26567	1.70962	1.98369	4.44073	0.511321	2.42776	-0.906717	-1.02836	0	-1.12319	-3.59899	-1.79984	-3.56918	-0.369135	3.95021
APLP1	4.18924	3.24951	-0.472279	0.299146	-0.0972972	-1.39269	-2.92308	3.91676	-1.93923	-0.104337	1.3901	0	1.6125	1.14247	-0.282169	1.27468
APLP2	1.82788	-0.875749	-0.0845502	-1.74709	0.323144	-2.67575	-0.857337	0.0895478	-0.978958	0.47203	1.03366	0.288223	-1.38786	1.90459	-0.435259	4.01597
APMAP	0.886959	-0.735789	0.110809	-0.640525	1.38217	-0.996181	-0.755465	1.0376	-0.622721	1.37007	0.486613	-1.72941	-1.5569	0.298627	0.467253	4.3043
APOA1	0	1.85847	1.4837	0	-3.92481	0	0	-0.143219	0	0	0	0	0.844946	1.75465	4.7709	0
APOA1-AS	4.98391	-0.727089	0.114102	-0.162582	1.72633	0.503237	0.473678	-0.0277422	0.514787	-2.64866	0.284012	1.51058	0.0439105	-0.0386577	0.882121	0.967223
APOA2	-4.69168	-0.0870856	0	-2.3433	0	0	"""NA"""	"""NA"""	0	0	-1.97804	"""NA"""	"""NA"""	-2.76891	-1.48335	0
APOA4	0	0	"""NA"""	"""NA"""	0	-0.785981	0	"""NA"""	"""NA"""	0	-3.76653	"""NA"""	"""NA"""	0	-1.16142	"""NA"""
APOA5	0	2.91291	0	-0.928264	0	-2.06609	0	1.55722	"""NA"""	-0.841302	0	"""NA"""	"""NA"""	0	-2.62085	0
APOB	-0.599148	-5.40385	-2.18817	-5.33199	-5.62662	-0.262292	-4.92308	-0.368779	1.36458	3.69008	-6.02044	0	-4.46821	0	-4.74638	-2.95933
APOBEC1	-3.15229	1.08694	0.791125	-4.80273	-3.3345	1.01988	-3.31302	-0.0277422	0.408495	-1.89864	-5.70348	0	0	-5.05431	-3.47677	-3.72888
APOBEC2	0	-0.835547	4.67747	0.656698	-0.84235	-1.79816	-0.772914	1.08329	-5.60733	2.32862	-5.96827	0	1.32299	-1.07316	-2.70574	-1.11272
APOBEC3A	0	1.69992	-3.66831	2.37552	-2.71425	-2.26962	-1.31302	0.05472	-2.04148	0	5.05214	4.79019	-1.39947	-1.59049	1.85795	5.93349
APOBEC3A_B	0	0.627512	-2.15597	2.31381	-1.45286	-2.28848	-1.57289	1.1649	-1.48954	0	8.6463	2.7458	-1.66963	2.1566	1.97609	1.94354
APOBEC3B	0	2.45723	-0.114293	1.48493	-1.13412	-1.10673	-3.81998	2.2491	-1.92358	0	4.676	2.63502	-0.229055	2.42928	0.716592	0.425206
APOBEC3B-AS1	-2.59576	-0.0870856	-1.86095	2.78008	-1.20555	-0.823233	-2.97199	0.355586	-5.48704	0	4.59182	3.11663	-0.251269	7.38591	-0.658917	0.294093
APOBEC3C	-0.276067	0.790295	0.114275	3.8617	2.72101	2.15163	3.35402	-0.704272	1.61531	3.12217	1.20015	-0.767272	-0.625058	-2.28233	0.829205	2.96626
APOBEC3D	1.55195	0.691764	0.592119	3.85336	3.95622	2.63719	2.73165	-1.7727	-1.3505	2.10356	2.42223	-0.128672	-0.923463	-1.31053	2.30425	0.640353
APOBEC3F	-0.318741	0.89245	1.6462	2.015	1.18184	4.72293	0.247257	-0.00756431	0.560088	"""NA"""	0.244527	-0.0955051	1.4762	-0.372075	1.17962	6.13994
APOBEC3G	3.72708	2.11251	2.4331	5.16999	2.50903	0.25017	2.9349	-2.1064	1.50564	0	3.16212	2.16517	0.449285	0.171883	2.82152	1.95081
APOBEC3H	-0.636399	1.35261	4.55409	0	-0.0649554	0	0	-1.90221	0	-0.156804	0.664259	2.91572	1.23197	-0.753641	3.28042	0
APOBEC4	0	1.03422	"""NA"""	0	-2.80735	1.30314	0	0	0	"""NA"""	0	0	"""NA"""	-1.44698	-3.62085	0
APOBR	3.55141	2.39612	1.60733	5.55083	4.1057	-0.00996643	2.63903	0.738944	-3.90328	2.45638	3.18468	0.805036	-0.235899	0.429131	2.40487	3.38493
APOC1	2.10815	2.03787	1.26529	3.57119	0.959358	2.24556	3.25898	-3.06456	0.0239478	6.29409	2.16481	1.8833	2.6993	0.548353	3.90368	2.72067
APOC1P1	0.67654	1.59447	-0.931341	0.656698	-0.788835	0.902202	1.49881	-2.4607	-1.37851	0	1.32046	2.81619	2.37332	-0.0025983	3.14439	-2.03735
APOC2	0	3.61141	0	1.58562	1.74846	1.21931	1.25683	-1.75112	0	0	3.20211	2.11926	3.2025	3.08589	6.98833	-2.43371
APOC3	-5.18072	0.912914	-1.25327	0	0	0	0	2.23529	-0.174978	0	0	"""NA"""	"""NA"""	1.55302	0	0
APOC4	2.87817	0	0	-2.56569	0	-0.305277	-3.23502	-0.966342	0	0	-0.310018	0	2.42991	-5.93883	1.96411	-0.429914
APOC4-APOC2	6.2001	3.63461	0	0.324123	1.32623	0.685983	0.387417	-1.68225	0	-5.64866	2.76977	1.97877	2.91104	2.11957	5.88952	-2.0823
APOD	-0.542093	-4.28116	-3.13271	-6.97943	-4.29819	-7.6383	-3.89927	0.620904	0.818614	2.67755	-7.35296	-1.32826	0.545272	-3.37644	-2.68862	4.54384
APOE	-0.18808	0.698693	0.684778	1.81317	2.24816	-0.0279901	1.96324	-0.685945	-0.989522	3.69755	1.03016	0.544715	0.616829	-0.073116	0.696226	7.93513
APOF	0	0.64988	0	0	-2.91588	3.74983	-0.650058	"""NA"""	0.358454	0	6.64352	0	0	-1.03194	0.175618	1.48511
APOH	-4.31412	-2.09159	-0.703072	-0.565694	-4.80735	-0.193324	0	0.972258	-0.746663	1.61813	-6.70348	0	"""NA"""	-5.53444	-4.4282	-2.262
APOL1	1.68396	0.628345	0.0811496	1.25436	1.40489	-2.39817	0.737469	0.155753	1.16109	1.60013	2.07744	0.133503	-0.220492	-2.62597	1.59454	1.64452
APOL2	1.47659	0.663146	-0.0822444	0.676448	1.18211	-1.41413	0.463389	-0.721149	0.405065	2.73159	1.00431	-0.053609	-0.221464	-1.92552	0.64645	2.68186
APOL3	2.30686	0.146508	-0.585475	1.87923	3.13104	-3.19679	1.08484	-1.27523	1.41312	0.995199	1.97643	1.07805	0.0147365	-1.93185	0.0497225	2.30062
APOL4	1.41231	0.991524	-1.65351	-1.06133	-1.11904	-1.70655	-0.793015	-0.981714	0.448157	-1.31237	0.18547	1.05966	0.393328	-0.713829	-2.17393	1.13619
APOL5	-3.14419	1.59099	-0.668307	0	0	0	0	0	-0.548437	1.61813	-2.99434	0	1.58191	-1.94948	-1.86186	-1.81134
APOL6	-0.347989	-1.57032	0.634604	-1.53697	1.61123	0.728297	0.845851	-2.98163	0.557072	0.725958	-0.186286	3.28443	-2.61738	-0.988304	-0.163018	2.20884
APOLD1	1.59401	-0.785617	-0.392073	-2.82012	1.04964	1.05127	0.153851	-4.11216	0.927246	-0.631085	-1.22026	-0.909555	-0.393309	-0.783407	-1.14856	0.972975
APOM	0.337606	-2.37249	0	0.978626	0.929611	1.78191	2.19794	0.164903	-2.1334	0	0.365918	0.472779	-2.88297	0.885596	-0.434436	-0.641418
APOO	2.26902	0.283107	0.876247	3.03108	1.44991	0.332472	2.33376	-1.89429	-0.24861	3.60175	0.16875	0.554407	2.01245	0.0236605	-0.658138	4.04523
APOOL	0.987351	-0.0169595	-0.630172	-0.951676	-1.1409	-0.830999	-1.74603	-2.18792	-0.131765	0.677427	-0.488302	1.59896	-1.19355	0.117839	-0.907562	0.271704
APOOP5	0	2.31478	2.44717	0.987344	1.17403	-3.03807	0.349942	-1.11521	0	0	2.42145	0	-0.0863414	2.42749	1.69124	0
APOPT1	0.469643	-0.331682	-1.1458	-0.397848	0.00251762	1.33875	0.471658	-1.0122	-1.27798	1.77859	-0.545258	1.19439	0.0620166	-1.21656	-1.03384	4.27733
APP	1.83212	0.665754	-0.0981671	0.245891	-0.467776	0.396469	-1.074	0.889192	0.571259	-0.571671	1.88129	-0.865723	0.0384805	2.03125	1.10391	1.34683
APPBP2	0.569134	0.447494	0.690905	0.47404	0.548519	0.258584	1.11184	-2.04408	-1.10513	0.237003	2.01814	0.543327	-0.0913955	3.10493	0.376276	1.58899
APPL1	1.67313	0.159467	1.27545	0.540354	1.28248	-0.423998	0.851996	-3.10954	-0.668545	1.12699	0.865128	1.18392	-0.430999	2.28773	0.882914	0.990145
APPL2	0.748221	-0.00182123	0.308011	-0.495597	-0.160617	0.57291	-0.428005	-0.983196	0.753287	0.0362862	-0.631229	0.39746	-0.309013	-0.462898	-0.163677	1.42467
APRT	0.242911	1.05525	1.47976	1.6982	1.11868	1.74415	2.71034	1.07531	-1.76294	0	-0.226051	-0.301351	1.18969	0.142014	-0.317096	10.6047
APTR	0.921041	0.0800244	-0.749038	0.129248	0.558402	0.958983	-0.100719	-0.352134	-1.72901	1.25719	1.15816	-0.047752	-0.0529214	2.46656	1.47723	0.183215
APTX	0.35537	0.0575435	1.12973	0.299882	0.694343	0.503525	0.733729	-0.0160061	-0.723933	1.11511	0.721205	0.616514	0.600323	2.44884	1.17067	1.7509
AQP1	3.08764	-1.23345	1.05377	0.845103	-0.385965	-3.85173	0.143927	-1.35318	0.687874	5.1587	0.410011	-1.14131	-0.546441	-0.955811	-1.41572	4.9029
AQP10	0	1.00602	-0.838232	0	-1.7866	-0.329124	-2.97199	0	0.201585	"""NA"""	-3.48439	"""NA"""	0.259983	"""NA"""	-2.80527	-5.68581
AQP11	-1.14173	-0.55306	-0.636598	-2.42379	-2.2059	0.855724	-0.833279	-1.45773	-0.0331831	-1.07774	-0.644136	0	-0.901527	-0.888451	0.482439	-1.21103
AQP12A	-1.12183	-2.75951	-4.46272	-0.343302	0	-0.998185	-1.85517	0	0.736966	"""NA"""	0	0	"""NA"""	-3.30496	0	-0.641418
AQP12B	-1.85879	0	-1.0727	-0.0213737	-4.84235	-1.54642	0	0	-0.856559	0	0	0	"""NA"""	0	-3.40934	-3.27077
AQP2	-5.64015	-2.37249	0	0	-2.65105	-2.25297	-3.80656	0	0	0	-1.49261	0	-0.155054	0	0	-2.81134
AQP3	1.58237	6.19749	1.16326	4.17982	4.42873	0.551663	2.5175	-0.115205	1.18175	0	0.844759	1.06487	-0.0364853	0.808859	0.282403	2.03832
AQP4	-3.28026	1.5206	0	-1.3433	0	-1.685	-1.07632	0.972258	3.03653	0	-2.84414	0	-1.07705	0.322723	0	-1.98537
AQP4-AS1	-2.86425	-0.789743	-2.67331	-7.07122	-4.67577	-0.400578	-4.28426	1.29849	2.27599	0.953878	-3.15631	-2.55188	4.84495	-1.89567	-3.69157	-2.55219
AQP5	0	4.02839	-4.25327	0	0	-2.50666	0	6.29419	0	-3.8413	8.28752	7.12562	5.67784	4.18029	-0.466272	-3.99192
AQP6	0	0	0	0	-1.24031	3	1.9349	4.55722	2.88452	-0.519374	0.393932	0	-1.32498	-2.03194	-2.33134	0
AQP7	-1.62076	-5.30136	-1.83571	-7.45597	-3.66761	-4.73904	-4.74951	-1.53448	-1.98227	-1.76047	-7.80798	1.40476	-1.89765	-12.1273	-5.90497	2.01991
AQP7P1	-3.10824	-4.21097	-0.858015	-8.20066	-3.27612	-1.06801	-5.03664	-1.19767	-1.79636	0.34192	-6.2523	0	-1.71206	-7.90081	-4.9569	-2.01488
AQP7P3	-2.84608	-4.89444	-1.52336	-9.08139	-3.26764	-0.890306	-6.53677	-1.10574	0.24054	-0.744005	-5.81139	0	-2.22027	-6.99923	-6.19539	-2.58968
AQP8	-4.25111	1.74299	-1.0211	0	-3.44294	0.402228	0	-0.0277422	0	0.258233	-2.84653	0	-2.96241	-5.26716	-0.597516	-3.37043
AQP9	-1.26197	-0.0741466	-0.695788	0.797561	-3.84321	-2.3552	-4.06628	-1.79713	-2.41093	0.707134	1.28848	3.57869	-1.67578	-0.675798	0.838583	0.728914
AQR	0.338245	1.26994	0.115193	2.30549	-0.200051	0.207063	0.794807	-2.1985	1.30061	-1.35431	0.797057	-0.678869	-1.5207	1.94141	0.642571	-0.548522
AR	-0.56039	-3.37889	-1.70644	-5.40616	-1.85396	-0.499205	-4.12303	1.71344	0.8942	0.620761	-4.73692	0	-2.004	-6.97008	-0.213501	-0.207272
ARAF	-0.362171	-0.527085	1.9125	0.583153	1.59399	1.86083	1.18787	0.69633	-2.94145	2.83185	-0.831077	0.706071	-0.295156	-0.466514	-0.31482	9.14866
ARAP1	0.579568	-0.655318	0.298606	1.74089	2.5199	-1.10288	0.24914	0.835024	-2.35143	0.804302	0.023289	-1.15477	-1.03577	-1.18752	0.305238	1.42904
ARAP2	-0.876205	0.650683	-0.434262	0.807764	-0.441166	-0.232581	-0.26927	-2.11634	1.40438	0.507017	0.302592	1.65938	-0.699193	-0.881433	-0.0348239	-1.9184
ARAP3	0.567245	-2.16751	-1.23626	-0.694157	-2.89513	-1.25658	-2.0251	-0.950649	-0.759241	-0.667535	-3.06056	-4.2986	-0.973433	-1.812	-1.3898	-0.199313
ARC	-0.320372	-0.402861	0	-1.82873	0	1.79766	-2.49136	1.09779	0	"""NA"""	-0.17283	3.37967	1.84495	1.93153	-0.521313	0
ARCN1	1.52924	-0.0344395	0.581933	-0.236798	0.99406	-1.04432	0.461911	-0.689863	-0.919753	2.70208	1.71364	0.923432	-1.49379	2.3905	0.208807	2.92413
AREG	1.88423	2.11823	-4.06062	-2.60827	-0.704319	-0.780859	-3.81329	-0.122899	-1.70044	-2.36325	-1.20043	0	0.26303	0.887089	6.25784	0.527136
AREL1	-1.05234	0.345253	1.60989	1.02239	1.20284	1.31944	0.859835	-0.0499078	0.777652	2.48862	-0.223209	-0.34394	-0.75998	0.701914	0.771649	-0.123287
ARF1	1.14072	1.27211	1.10082	0.97866	1.74859	-0.812585	0.833706	0.884723	-1.34221	1.59927	1.47167	0.0917028	-0.444399	2.62985	1.45306	4.97056
ARF3	1.16299	1.18978	0.741329	1.67842	2.14358	-0.637367	1.45595	0.994159	-1.48516	-2.12858	3.04522	-2.79283	-0.955014	1.38501	1.15847	4.1768
ARF4	0.317793	0.8184	0.615866	-0.526562	-0.95726	0.472224	0.141407	-1.59907	-1.73642	1.64076	1.33719	0.639731	0.380978	3.11734	1.04348	4.85624
ARF4-AS1	-0.559231	0.190448	0	-0.979338	2.42809	-0.218092	0.506062	-0.300761	0	"""NA"""	-0.526598	0	0.429908	-2.17928	0.121313	-1.09863
ARF5	0.349437	0.857173	1.05083	1.25961	1.42883	-1.6251	1.30133	1.21391	-2.14738	6.16993	0.522495	-2.529	0.753986	1.43988	0.29953	5.68768
ARF6	1.69398	2.26065	0.839229	2.35339	2.88719	-0.739392	1.75855	-0.579284	-0.34622	4.78319	1.72642	0.00853166	0.446839	3.13112	1.43931	3.97018
ARFGAP1	0.712345	0.534017	0.979186	0.999	2.17383	2.61138	0.924624	0.0580446	-2.94071	2.27899	1.5043	-0.972039	0.224596	1.0971	2.83261	5.51251
ARFGAP2	0.144373	-0.859182	0.802702	1.48501	2.19402	0.950101	0.936096	1.2869	-1.75694	-1.14741	-0.0105529	-0.663863	-0.460229	-0.119071	0.00726961	4.06912
ARFGAP3	-0.415185	0.373838	0.539339	0.77713	0.127756	-0.834967	0.245629	-0.598516	-0.950116	-0.414488	1.80108	2.62181	0.445313	2.45407	0.869394	0.381665
ARFGEF1	0.220486	0.772633	0.0106064	-0.0329616	1.15417	1.53255	0.560509	-1.18798	-0.183116	-0.280158	0.582109	0.707796	-0.992035	1.16977	2.45506	0.354435
ARFGEF2	0.762516	0.717262	1.35874	0.571047	0.275459	0.129193	-0.216914	-2.01328	-1.37944	-0.438993	0.522581	2.11527	-0.988161	0.881802	2.18335	2.6408
ARFGEF3	-1.06588	1.75269	-1.45723	-2.56201	-2.03621	3.02612	-2.19079	0.702337	-0.77892	0.698364	-2.70675	-1.89806	0.507911	0.97768	2.08194	1.3323
ARFIP1	0.64819	0.311633	0.434886	0.179165	-0.748421	0.902517	-0.452043	-1.73082	0.373105	-1.38879	0.62182	0.994909	-0.90878	0.341516	0.229565	-0.221522
ARFIP2	0.986166	1.00189	0.0556808	1.19114	1.37813	0.205156	1.52118	1.14779	-1.86245	1.66966	3.25876	-0.969313	0.799988	2.44214	1.87123	11.8129
ARFRP1	-0.061424	-0.856633	0.507431	1.23086	2.69127	1.33028	1.2829	0.983391	-2.99372	1.00808	-1.04511	-0.653549	0.128458	-1.23992	1.83126	4.25889
ARG1	-1.72291	-0.338805	0.644851	0	1.27753	-2.48113	-3.0651	-2.5513	0	0	-2.56923	0	-0.517624	0.55302	-0.553735	-0.312111
ARG2	0.8363	-1.34645	0.0766514	-2.03349	-0.190799	-0.797204	0.0975785	-1.51902	-0.386889	2.04985	-0.833037	1.02833	-1.39193	-2.06293	-1.69915	4.72904
ARGFX	-3.04166	-1.29096	0.0565858	-4.21777	-2.57432	0.196074	-5.17362	0.235292	1.88738	-0.296306	-5.44539	0	1.84495	0	-4.74638	-1.99031
ARGFXP2	0	0	0	-3.3433	0	"""NA"""	0	"""NA"""	0	0	-1.64789	"""NA"""	"""NA"""	"""NA"""	0	"""NA"""
ARGLU1	4.82635	0.0248828	2.27719	0.803913	1.91877	-3.21232	-0.55754	-4.00088	0.749775	-1.38426	3.36305	-0.226238	-0.162649	2.40531	1.57354	3.93097
ARHGAP1	0.595137	-0.121827	0.54812	0.781297	2.04712	-0.597048	0.564218	1.80754	-0.429312	1.76751	0.361888	-1.5882	-0.847025	0.0853722	-0.699303	2.95986
ARHGAP10	-2.37587	-1.67205	-0.840361	-2.55729	-1.60927	0.0905509	-1.54107	0.335549	1.45096	-0.479607	-3.19511	0.793326	-0.48284	-3.02092	-3.14404	-1.91263
ARHGAP11A	-1.84837	3.84843	0.902009	2.11613	0.056692	1.05872	0.417847	-2.07214	0.0854355	-1.8413	1.87092	2.33076	-0.757295	5.2186	1.31529	0.87123
ARHGAP11B	-3.09012	0	2.06866	0.772175	-2.6893	-1.47618	-2.08005	-0.44278	2.94342	-3.18923	0.767699	0	1.01487	-1.6758	0.221912	-3.4214
ARHGAP12	0.335123	-0.757247	0.455195	-0.310697	-0.204595	0.370394	-0.361712	-2.59644	0.166952	1.13732	0.629452	1.03828	-1.20002	0.190331	0.221244	0.308806
ARHGAP15	-1.5675	1.35741	0.405279	0.961139	1.68861	1.76711	2.46231	-0.60381	1.9524	0.541651	-1.95558	-0.680954	0.228274	-3.49827	-1.07279	-2.10682
ARHGAP17	0.865078	-0.654732	0.380747	1.41167	1.1445	-0.67534	0.280877	-0.584554	-0.215013	1.71109	0.00995945	-2.05843	-0.634222	-0.571606	-0.2669	1.60211
ARHGAP18	0.0396478	-0.192096	0.189674	0.00912632	-1.25438	0.645949	-0.143529	-3.07638	1.13159	0.502456	-0.155181	0.568557	-1.79281	-0.0391558	0.478062	-0.869916
ARHGAP19	0.704217	0.606343	0.535785	1.73817	0.627972	0.96468	0.92624	-0.827087	-0.450352	0.114087	-0.343382	-0.880744	0.94628	0.237025	0.84923	-0.86531
ARHGAP19-SLIT1	-0.295186	0.437644	0.598389	1.42929	0.158155	0.612053	0.440653	-0.723736	0.105288	-0.426265	-0.903313	-1.22867	1.0034	-0.272111	0.421704	-1.40191
ARHGAP20	-1.99262	-2.98765	-1.35281	-2.0721	-1.87536	-0.592879	-3.60017	-0.124604	2.30264	-1.22097	-3.59185	-2.26915	-2.44672	-3.84333	-3.66695	-3.13717
ARHGAP21	0.0740753	-1.92574	-1.05367	-2.87692	-0.98985	-1.13	-2.027	-2.44806	0.610353	0.136247	0.027199	1.26798	-1.58127	-0.000196682	-0.798088	0.248221
ARHGAP22	-0.725666	-0.118682	-1.22094	2.05506	0.48787	-0.30083	0.962739	-0.288548	1.20215	-0.0464926	-0.646435	0.105047	1.01884	-0.432986	-0.773956	-3.38685
ARHGAP23	0.254155	-0.226541	-0.909893	1.66892	-0.575294	-1.11204	-0.906774	-0.656744	0.541871	-1.16936	-1.00938	-2.12569	0.297738	-2.32145	-0.952831	-0.373833
ARHGAP24	-1.95254	-1.69487	-0.158099	-0.617728	-1.04945	1.14741	-0.623044	-0.928454	1.95753	-0.267944	-3.75731	-1.86665	-0.321114	-4.45436	-2.44406	-2.47253
ARHGAP25	0.240744	1.6815	0.723666	4.28999	2.56582	-0.466486	2.54032	-1.8244	1.21903	0.124678	0.362954	-0.406206	-0.859272	-1.68509	1.07098	-1.36337
ARHGAP26	-1.87048	-0.867104	-0.420659	-1.22867	-2.70266	-0.1767	-0.920635	-0.820868	0.948051	-0.25447	-2.30773	0.891648	0.566095	-2.38087	-2.08842	-1.82891
ARHGAP26-AS1	-4.25111	0.453483	-0.481894	1.24166	-2.26444	-0.894028	-4.29391	2.29419	0	0	-3.09754	"""NA"""	0	-1.20187	-5.40934	-3.24684
ARHGAP26-IT1	0	0	-1.86994	"""NA"""	0	0	"""NA"""	"""NA"""	"""NA"""	0	0	"""NA"""	0	0	0	"""NA"""
ARHGAP27	-0.116038	0.892957	1.1152	3.40839	0.53761	0.80674	1.74226	-0.595003	-1.06844	-0.279423	0.635829	0.504789	-0.899537	-0.329886	1.66446	0.945625
ARHGAP27P1	2.3259	-1.11089	0.403526	-0.615447	2.2172	1.03157	-1.13856	-1.2873	0	-4.8413	1.81046	-2.2986	0.0345483	0.840786	1.20933	0
ARHGAP27P1-BPTFP1-KP	1.66909	-0.261118	1.19798	0.988564	2.37532	-0.497897	0.453422	-0.332351	-2.03033	0.344053	2.36853	-0.394555	0.50933	1.70162	1.00212	2.73701
ARHGAP27P2	0	-1.99398	0	0	2.78427	0	0	-2.31725	0	"""NA"""	-2.68853	0	1.84495	0.968058	-3.20581	0
ARHGAP28	-0.654174	-0.928956	-0.781401	-1.77215	-2.89642	-0.316633	-2.28053	-2.03863	1.67396	-0.224862	-1.67728	0.374349	-2.54824	-0.808847	-1.22058	-2.3377
ARHGAP29	2.36675	-0.369218	1.316	-1.29594	-0.0277962	-0.25817	-0.828655	-4.83559	1.06423	-1.88649	0.789271	1.11324	-1.36356	-0.2401	-0.522019	0.149243
ARHGAP30	1.32697	1.76424	3.67403	5.58912	3.89702	0.632548	3.23179	0.746285	-1.16588	1.38752	2.15493	1.04872	-0.456745	-0.290611	1.55199	1.1953
ARHGAP31	-0.739942	-1.60858	-0.116305	0.226554	-0.316891	0.0769649	-0.0633967	-2.14059	0.882763	-1.6513	-1.76065	-0.00837772	-2.03567	-1.50608	-0.926217	-1.3333
ARHGAP31-AS1	0	1.78738	0	-1.3433	-2.88264	0.718182	-2.81998	0	0	0	-0.598978	0	-0.792484	0.00232764	-2.18378	0
ARHGAP32	-0.816916	-0.0215319	-0.649106	-2.67846	-1.68305	1.19283	-2.42594	1.2189	0.532221	-0.531264	-1.26574	0.112914	-0.0381523	-0.435732	1.72108	-0.883111
ARHGAP33	0.916993	-1.64803	0.538144	2.36071	2.16875	-1.16326	-1.63357	-0.195342	0	0	2.63264	1.27078	0.977049	2.04704	2.85126	0.946566
ARHGAP35	0.41705	0.0553994	-0.234734	-0.906358	0.804669	0.977404	0.162534	0.73384	-0.958542	-0.559159	0.435563	-1.84835	-1.50687	-1.1432	0.45589	2.46835
ARHGAP36	-1.97427	0.190448	-0.810959	-3.15066	0.480862	0.865676	0	1.82025	-1.20163	-2.07012	-5.54927	0	0	-4.68538	-3.26188	-5.1212
ARHGAP39	-0.213314	1.55987	-0.769615	-1.96364	-1.5299	1.32635	-2.38453	2.54535	-0.484946	-0.445215	0.821145	-1.45396	1.46012	1.74894	3.30032	-0.51882
ARHGAP4	3.0603	1.16013	4.47376	3.77107	4.51644	1.59726	1.46326	-0.427766	-1.23911	1.76508	1.3593	-1.90525	-0.0214996	-2.08001	0.918878	2.0297
ARHGAP40	0.549293	3.53182	-0.735804	0.464053	-0.673176	0.956658	-1.3835	1.6727	0.61647	0.532465	0.507669	-0.830704	3.5117	2.16408	2.89519	-0.640049
ARHGAP42	0	-1.00113	1.63982	0.299146	2.68806	0	0.184883	-4.86904	0	"""NA"""	0.435383	-0.128672	-1.06106	1.27161	-1.41549	0
ARHGAP44	-1.71717	-0.569353	-0.413804	-1.13435	-2.44436	1.44951	-1.66128	0.98034	1.20438	-0.362176	-1.87481	-4.40733	1.31012	-1.75369	-0.387946	-2.33697
ARHGAP45	0.560122	0.418287	3.34138	2.91538	4.89279	-0.0662631	2.4172	0.282191	-4.47865	1.83112	0.856118	-0.433222	-0.872661	-1.29713	-0.544966	2.7096
ARHGAP5	0.619949	-0.2618	-0.321778	-0.32321	-0.973641	1.91641	0.258086	-2.69276	0.679304	-0.338164	0.354253	0.12947	-2.18812	-1.21354	0.720676	0.452741
ARHGAP5-AS1	0	-0.41489	0.67273	-0.404702	0.370643	-3.43287	-0.50988	1.02117	0	"""NA"""	4.1976	-0.991168	1.10096	0	-0.715015	0
ARHGAP6	-1.43814	-2.10976	-0.70542	-3.40146	-2.99714	-1.01219	-2.78042	-0.586144	0.87859	-0.873324	-4.20051	-3.01797	0.474918	-5.30729	-3.79421	-1.9483
ARHGAP8	-0.929181	0.797616	0.688579	-3.16415	-3.62392	1.30792	-3.01151	1.77218	-1.69303	0.0168221	0.879754	-2.17459	2.64541	1.83474	2.90043	0.47416
ARHGAP9	0.827882	2.66011	5.87472	6.44869	5.78869	-1.17175	2.86069	-0.193704	0	0	2.46018	-2.59998	-0.609721	-0.559821	2.21491	2.72515
ARHGDIA	-0.236701	0.225274	0.210695	1.31767	2.65808	0.93028	1.6817	1.60784	-2.00477	1.03054	-0.311882	-2.79137	-0.315555	0.505253	-1.17646	10.1125
ARHGDIB	1.64371	1.77268	2.47512	4.7402	4.2246	-0.832527	3.90015	-0.0843362	-1.58612	2.5203	1.40184	0.581888	0.389328	0.623901	1.50121	6.17576
ARHGDIG	-3.49498	-6.44601	0	-5.90096	-3.18982	-2.58596	0	0.834754	"""NA"""	0	-6.03992	0	-1.42561	-5.36783	-1.73088	0
ARHGEF1	1.3598	1.16467	2.55595	3.02152	4.9454	-1.73727	1.7964	0.196618	-1.22697	0.325903	2.50644	0.204752	-0.788773	0.0464245	0.980137	1.16122
ARHGEF10	-0.378519	-1.38762	-0.594306	-1.37421	-1.25868	-0.939456	-2.13284	-0.460058	0.966516	-0.282715	-0.081997	0.228739	-0.725213	-0.856299	-1.61403	-2.30138
ARHGEF10L	-1.12784	-1.10799	-0.239807	-1.00405	-1.37164	-0.0488381	-2.10798	1.11631	-1.25409	-0.0992388	-0.110336	-2.66841	0.164807	0.536633	0.231219	0.259203
ARHGEF11	-0.200415	0.011635	-0.0351549	-0.411186	0.286657	0.308977	-1.20843	0.398791	-0.479872	-1.88409	0.615133	0.523405	-1.24061	0.603615	-0.0499005	0.143611
ARHGEF12	0.84884	-0.400598	0.0107759	-0.875211	-0.668615	1.15306	-1.00916	-1.73117	0.0359271	0.831273	-0.216408	0.0407194	-1.04921	0.198715	0.694622	1.33098
ARHGEF15	1.3493	-1.96103	-1.11125	-0.121355	0.392389	-3.14353	-0.77057	-1.59045	0.0622634	-1.47873	-0.912415	-0.453136	-0.916866	-4.50828	-1.81598	1.54995
ARHGEF16	-0.100076	1.80808	-3.36179	-2.63876	-1.38893	1.75075	-3.65339	3.38357	-1.17886	0	2.46186	-2.84417	-0.543084	0.542616	1.93345	3.51957
ARHGEF17	1.16452	-1.00049	-0.0557586	-0.847085	-0.165945	-1.23515	-0.941106	0.775639	0.417431	-0.566821	0.689184	-1.76028	-1.61337	-0.191287	0.956518	-0.238368
ARHGEF18	-0.511832	0.621835	1.81747	3.8336	3.33251	0.386821	2.14812	1.12073	-0.494887	-0.527089	1.21883	-0.950284	-1.13595	1.12108	3.59245	0.342075
ARHGEF19	2.02129	-0.208855	0.827651	2.87434	1.40113	0.0270202	0.326673	1.48869	-2.09518	0	3.99681	-1.44131	1.68379	3.36863	3.57359	6.35858
ARHGEF2	0.738028	0.484394	1.16364	1.35916	1.98705	-0.915111	0.720129	0.306216	-1.30086	1.1663	1.02206	0.323862	-1.03269	0.728892	0.535454	2.74194
ARHGEF25	1.33235	-1.2943	-0.98318	-0.888923	-0.1518	-4.25796	-1.12399	1.3849	-2.81762	0	0.889675	-1.99281	1.50675	2.11214	-0.223796	2.06975
ARHGEF26	-1.67443	-0.837634	-0.606906	-3.98716	-2.21312	0.812329	-3.47933	0.648754	0.372129	0.776675	-2.37994	2.46708	-0.114575	0.974263	-1.10035	-0.419026
ARHGEF26-AS1	-3.08397	-0.844885	-0.696617	-4.59123	-4.64978	0.105522	-5.37192	0.60613	1.76677	1.02586	-1.8003	1.72071	2.13035	0.492479	-2.29404	-3.51724
ARHGEF28	-1.74897	-1.64926	-1.37456	-4.84535	-2.75861	-0.0810048	-4.6392	-0.742681	1.34557	-0.478319	-1.81586	-1.2705	-0.369879	-0.944404	-3.08952	-3.09929
ARHGEF3	-0.907123	-0.195107	0.102801	0.669778	0.0888162	0.223687	0.657083	-1.22565	0.84029	-0.236896	-1.10438	-0.380735	0.0709976	-1.86507	0.807108	-0.884852
ARHGEF3-AS1	-2.53436	-3.26201	-2.00635	-4.98716	-1.65455	-0.530794	-2.68715	-1.48717	-0.548437	1.50447	-4.09036	0	0	-2.95197	-0.882263	-0.067683
ARHGEF33	-1.87765	-1.45244	-1.05947	-1.91129	-2.91648	-0.773387	-1.89213	0.459188	0.772167	-0.52896	-1.36457	0.181013	-0.329733	-2.52282	-1.34904	-2.32036
ARHGEF34P	-0.312945	1.05701	-1.7387	-0.723906	-1.1034	-0.569043	-1.56035	1.40275	-0.394631	-0.675716	1.21364	0.340675	-0.288221	1.692	0.883671	0.593465
ARHGEF35	0.0138028	1.00346	-1.51043	-0.554408	-1.58108	3.01146	0.434476	0.22332	-1.70044	2.97248	1.66118	0.408296	0.491463	2.71972	1.05485	2.62236
ARHGEF37	2.90816	0.229255	-1.46289	-1.71923	-2.24933	0.452869	-2.28501	0.379944	-0.885472	-0.522383	0.117446	-0.0421054	-0.729095	-0.669761	0.382385	0.939449
ARHGEF38	-0.358137	1.16253	-1.90499	-3.11047	-3.46583	1.41566	-3.17523	-0.464259	2.37016	0.535027	-2.55649	2.48493	3.01487	-1.81882	0.624372	-2.98192
ARHGEF38-IT1	-4.02872	0	-3.64559	"""NA"""	0	5.10384	2.9349	0	3.94342	-0.634851	-2.34303	4.33076	"""NA"""	-4.07147	0.186506	-3.98888
ARHGEF39	-1.48582	-1.85089	1.70279	-1.81575	1.5818	0.0795083	-0.32091	0.83788	-4.35304	2.41856	-1.3092	-5.67486	-0.153444	-2.99381	-1.70192	2.58222
ARHGEF4	-1.60626	-1.89964	-1.09066	-3.68859	-1.27458	-0.0433966	-3.38702	0.652979	0.587096	0.404236	-0.803864	-0.192802	0.088954	0.933451	-2.9816	-2.78461
ARHGEF40	0.209894	-2.02319	-0.373251	-2.49496	0.0258901	-3.36215	-2.54749	1.63828	-1.02863	-4.79736	-0.900276	-1.82336	-1.75666	-2.75977	-0.722822	4.94054
ARHGEF5	1.64259	0.185933	-1.43224	-1.20826	-0.452655	0.260333	-1.0087	1.28857	-0.86976	-2.08009	2.11793	-0.140394	-0.269576	2.00674	1.04812	1.38686
ARHGEF6	-0.232938	-1.86129	0.667296	-0.7501	1.29794	2.47002	0.925299	-1.50128	0.0427668	0.724355	-0.288712	0.0222521	-1.934	-0.708152	-0.694984	1.3535
ARHGEF7	-1.25272	-0.758837	-0.621848	-1.83188	-1.19606	2.15666	-0.223485	-0.40876	1.3467	-0.748828	-2.29884	-0.578366	-1.58557	-2.80554	-1.10195	-1.64877
ARHGEF7-AS1	2.07981	0	0	0	0	-0.45728	0	0	3.30954	0	0	0	-0.669627	0	0	0.152131
ARHGEF7-AS2	0	0	-4.42319	0	"""NA"""	-3.75415	0	0	0	"""NA"""	0	0	-2.55715	-4.42426	-4.28036	0
ARHGEF9	0.0156776	-0.167268	-0.887814	0.365919	-0.264244	0.102159	-0.347359	-0.37239	0.653478	-0.271447	1.30919	2.21233	-0.380511	0.667304	0.244485	-1.4758
ARID1A	-0.647306	-0.183702	2.28117	0.918266	0.725348	0.947185	1.14906	0.227021	-1.07577	0.868619	-0.562374	-0.548017	-0.974981	-0.145196	0.808331	0.635979
ARID1B	-1.00283	-0.520517	0.644636	0.343465	-0.642585	1.91021	0.819089	-0.827496	0.444421	-0.0715039	-1.1721	0.586875	-0.607399	-0.473632	-0.00167662	-1.26994
ARID2	-0.455582	0.433952	0.300563	-0.260638	-0.109653	1.59342	0.574101	-1.90906	0.129561	-0.237922	-0.472484	-1.18797	-0.937794	-0.177676	0.731177	-0.644942
ARID3A	-1.90673	-0.308992	-0.332542	0.817163	-0.89346	1.81069	0.705964	0.0202793	-1.51281	0.293748	-1.11852	-0.436406	-0.806444	-2.44803	1.17025	-1.35085
ARID3B	-1.51604	-0.130881	0.0250317	2.18792	0.986417	1.885	2.13493	0.208492	0.440742	0.158698	-0.602021	0.660221	0.0375909	-2.76248	-0.167605	-1.27673
ARID3C	0	-0.520045	0.438608	0	-4.67948	-1.99333	-3.33811	0	-0.271596	"""NA"""	-1.31507	0	1.42991	-0.0708313	-3.03589	-3.22638
ARID4A	0.982385	0.625145	1.89102	0.294903	0.2777	2.40587	0.966318	-4.49299	1.49283	0.229564	-0.3056	2.13282	-2.05761	-0.890678	-0.151663	0.183058
ARID4B	-0.6631	0.28003	0.59812	0.228198	0.586462	1.84662	0.842411	-1.97607	0.098494	0.0525442	-0.298713	0.871328	-0.532608	0.54592	0.697383	0.862467
ARID5A	1.67149	1.18929	1.30616	2.63589	2.18158	-1.15185	0.289623	0.888773	-0.538869	0	1.8131	-2.74249	1.89963	0.561521	1.0474	5.02519
ARID5B	-0.0111818	-1.38563	1.28709	-0.305353	-0.157744	-0.931209	0.301706	-3.16514	0.557536	1.75009	0.611961	0.664003	-0.135842	-0.822076	-0.95301	0.418703
ARIH1	-1.82061	-0.789265	0.772299	-1.15091	0.0632572	3.09365	0.651197	-1.24123	-0.20027	-0.00404585	-1.48631	1.11812	-0.138935	-0.193308	-0.0805438	1.51048
ARIH2	0.73107	-0.189615	1.76585	0.155177	1.21657	-0.0271	1.03547	-1.35134	-1.49669	0.589489	0.208777	0.197255	0.153985	0.690689	0.410372	1.24938
ARIH2OS	0	-0.0426915	0	1.04312	1.27587	1.75834	0.224412	-0.465148	0	4.48063	-0.253872	-0.954643	-0.800623	0.539081	-0.275074	1.88513
ARL1	2.42761	0.662779	0.488794	-0.209802	0.611655	-1.49392	0.333718	-2.45244	-0.981498	4.97248	1.99289	0.882099	-0.909034	2.47512	1.78784	4.90948
ARL10	-0.706788	0.434867	-0.430147	1.04902	-0.974005	-0.00380491	-2.15256	0	0	"""NA"""	-1.39902	0	0.347446	0.55302	-1.0808	0
ARL11	3.78186	3.45296	0.692283	6.54599	1.90332	-0.559129	2.37947	-1.15703	0	0	1.1885	1.86127	-1.99527	0	1.52599	1.89973
ARL13A	1.18851	-0.449656	1.49089	-0.392211	0.86535	-0.333281	-0.660474	-0.835097	0.128156	0.663042	-1.79388	-0.0615578	1.49702	-0.875823	-0.691932	-3.25913
ARL13B	-0.759059	0.151848	0.592607	-1.42737	-1.34849	0.315558	-0.66696	-2.30222	1.91847	0.568982	-0.755758	0.376563	0.401517	0.122912	-0.198165	0.284234
ARL14	0	0	"""NA"""	0	"""NA"""	0	"""NA"""	0	2.80912	"""NA"""	1.70379	"""NA"""	"""NA"""	0	0	0
ARL14EP	5.94139	0.254703	0.868902	1.29201	1.40994	1.23748	2.93904	-3.25613	0.144929	2.26722	2.83062	0.602839	-1.06767	1.8547	0.826763	2.31359
ARL14EPL	3.50723	0.0874573	0.709468	2.77296	2.12378	-1.3967	2.43214	-3.48492	-0.584063	6.60112	1.87091	0.754909	1.00064	1.32531	0.0845185	6.71618
ARL15	-1.28792	-0.832578	-0.515543	-2.19826	-1.03252	0.909516	-0.606365	-2.00012	1.26162	-0.216005	-3.06903	-1.21446	0.123885	-3.98721	-1.47635	-1.37559
ARL16	0.499365	-0.0643655	0.772726	-0.408671	0.907594	3.60211	0.753217	-0.42943	-3.15434	4.14612	1.36171	0.324555	0.471131	0.691467	0.181561	6.53406
ARL17A	-0.182794	0.311892	1.30132	0.620629	-0.344099	0.692903	0.72385	-1.9871	-0.1617	0.951256	-0.185933	-1.55677	0.117964	0.165504	1.64749	-0.584835
ARL17B	-0.611877	-0.288205	0.714309	-0.173377	-0.951001	0.817532	0.905759	-2.64572	-0.410933	0.881164	-0.767929	-0.254203	0.37782	0.106956	0.465124	-1.72074
ARL2	-1.02243	-0.784217	0.0911325	-0.511047	1.02073	0.854008	0.479174	0.802447	-1.07895	1.77013	-1.83697	-1.39859	0.194153	-2.64794	-1.91328	3.92675
ARL2-SNX15	-0.734082	-0.676678	-0.0253633	-0.347633	1.04414	0.7053	0.454898	0.722046	-0.764086	1.52219	-1.28005	-1.29392	0.101017	-2.26747	-1.66828	3.47664
ARL2BP	1.20104	0.00679343	0.881157	-0.0677467	1.35446	-1.98551	0.64938	-0.569955	-1.1992	0	0.680533	-0.343433	0.0735996	0.813638	-0.235842	6.77409
ARL3	0.72033	0.44336	0.0393565	0.5229	0.506244	0.947439	0.14252	-1.32721	-1.79064	0.673271	0.818542	-0.144689	1.28347	1.70168	0.260346	1.67385
ARL4A	3.78756	-0.421274	0.332961	1.31217	1.65565	-2.06326	0.513239	-3.46515	-2.73606	1.5872	1.00074	0.142456	0.300472	1.0843	-0.320773	2.72367
ARL4C	2.35595	2.1396	4.25226	3.46699	3.92851	-1.50741	2.6756	-0.236204	0.0116818	4.03521	3.7016	0.710863	1.07649	1.12924	2.5797	3.2485
ARL4D	-0.193058	-0.766024	1.50162	-1.4343	1.12964	-3.10108	-1.41559	1.29803	-0.0861566	0	-0.0586952	0	0.443848	-0.344768	-1.04042	5.23469
ARL5A	1.43583	0.493538	0.41134	1.46578	0.708947	0.439875	1.31927	-4.09801	-0.0895986	3.00732	1.52735	2.4137	-0.762688	3.28287	0.493686	1.95443
ARL5B	1.56132	0.464587	-1.44715	0.722787	-0.782671	0.136807	0.0376645	-4.81637	2.08836	3.13598	3.09768	2.7621	-2.95032	5.84304	1.88859	-0.47792
ARL5C	0.482245	-3.1639	-0.0122614	-2.66523	0.562971	-0.108734	-0.581671	0.0977887	0.512964	-0.40073	-4.82239	0	2.69294	-6.87743	-0.633486	-4.13327
ARL6	0	0.846612	-1.5163	-1.28672	-2.81698	1.23238	-0.849366	-3.14876	3.35188	0.560796	-0.136357	0	-2.9337	0.417433	-0.527438	-2.0768
ARL6IP1	4.14986	0.426216	0.88875	0.903772	2.1432	-2.90878	0.215241	-2.18494	-1.20239	0	2.46547	0.986957	-0.0139804	4.36975	1.66119	9.28273
ARL6IP4	-0.49658	-0.141955	0.206244	1.07726	1.64804	0.901836	1.79919	1.11107	-2.91436	1.90667	-1.00687	-0.306876	1.18789	-1.57281	-0.956052	9.54235
ARL6IP5	3.10751	-0.115728	0.833957	0.711274	1.32613	-3.0744	0.854047	-2.38731	-0.708852	1.45088	1.65201	1.98763	-0.636798	0.562951	-0.18659	5.3866
ARL6IP6	0.545275	0.509282	0.281634	1.03987	0.113048	0.487509	0.234465	-1.99603	1.23292	-1.28624	1.51777	2.04536	-0.362898	1.79311	1.36519	1.93737
ARL8A	-0.0900535	0.336291	0.259505	0.279592	1.59428	0.672737	0.498806	0.914211	-1.29898	1.9976	0.573954	-2.66359	-0.355911	2.63771	0.889493	2.92357
ARL8B	0.480585	0.0426612	0.229786	-0.0791248	0.328697	2.16858	0.667512	-1.75976	-1.73824	2.00338	1.23278	1.77895	-0.329107	2.35732	0.217303	2.61169
ARL9	1.57861	1.81338	-0.463487	-1.92826	-0.836501	3.30408	-2.12399	-0.220387	0.457369	-4.78616	2.56886	0	2.68822	1.75511	0.209677	-1.3604
ARMC1	1.54948	1.29873	0.488386	0.234294	0.89187	0.196058	0.775588	-1.98778	-1.07084	-3.89077	1.68101	2.2867	-0.618167	2.40048	1.44188	0.918574
ARMC10	1.34303	0.436518	-0.507511	0.135559	0.309408	-1.27655	0.443517	-1.53924	-0.664306	0.0655883	1.95338	-0.00365938	0.34919	2.77513	1.21809	5.22258
ARMC12	1.3636	-0.463461	0.941747	-0.772986	-1.26199	-0.414012	-0.184394	0.277112	1.38445	-0.841302	-1.10357	0	-0.324979	1.01435	-0.161417	-3.57121
ARMC2	-0.24766	0.60491	-0.15276	0.261342	0.335593	-0.912069	0.824553	-0.580455	-0.801203	0.707628	0.44046	1.64463	0.198873	0.207257	-0.318392	0.781348
ARMC2-AS1	-2.40311	0	-2.25327	0	-3.57743	0.237102	-2.01929	0.0336584	0	-3.53645	-3.79162	0	1.39953	-5.5238	0.838583	-5.46983
ARMC3	-3.22511	-0.86935	-1.08763	-4.39393	-4.29288	-0.214908	-5.52453	0.587594	1.57285	-0.318736	-2.07953	0	1.61546	-3.05616	-0.315588	-3.49674
ARMC4	-2.34163	-0.946487	-0.496204	-4.16642	-3.03818	0.369143	-4.02095	1.49403	0.656441	0.127469	-5.71921	0	2.56376	-4.87076	-5.01465	-2.72744
ARMC5	0.740183	-0.0817978	1.18305	1.54806	2.17101	2.60343	0.685856	1.26356	-3.9991	1.0847	0.84994	-0.635025	0.315349	0.231545	0.260836	10.0677
ARMC6	-0.427513	0.652303	0.951619	2.21257	1.8258	0.841882	1.33875	1.69097	-0.757325	-2.17572	1.35144	0.218285	-0.391192	2.44894	0.631839	1.71479
ARMC7	1.16238	0.166818	1.00083	1.94129	1.53216	1.61173	1.85068	0.673599	-2.18315	-0.0466212	0.180478	-1.84167	0.0790373	-0.293888	0.144928	2.01611
ARMC8	-0.119612	0.172708	0.337107	0.352191	0.204808	-0.128797	-0.136988	-1.49326	0.0117006	-0.687623	0.719692	0.0634379	-0.425742	1.02031	-0.268606	-0.627955
ARMC9	-0.760899	-0.114255	-0.215319	0.886529	-0.821354	1.97552	1.08205	-0.0521263	0.960577	-1.02955	-2.30975	-1.26801	1.49159	-0.937868	-0.699497	-1.37254
ARMCX1	2.24608	-0.579662	-0.880441	-1.59046	-0.255366	-4.58855	-1.10756	-1.2592	-7.2114	"""NA"""	1.53085	1.54068	-0.136229	1.59019	-1.52369	0
ARMCX2	3.79521	-0.417358	0.756317	-0.28844	-0.540149	-1.91007	-0.771575	-0.681263	-1.94592	"""NA"""	2.87871	-1.94769	-0.246618	1.60972	-0.248022	2.29888
ARMCX3	5.70913	0.0477315	-0.407383	-0.141428	1.36465	-3.08515	-0.0918478	-2.23005	-1.76229	-0.25634	2.65504	1.34325	-0.909148	2.19389	0.0443821	4.82347
ARMCX4	0	-1.5385	0.694263	-0.48825	-0.1657	-0.903191	-2.31723	-1.58154	2.44592	"""NA"""	1.76485	-1.28395	-0.660945	0.789088	-1.28072	-0.428015
ARMCX5	3.36789	-0.257011	1.04297	3.03521	0.864613	-6.06609	1.39434	-2.99929	0.358454	0	2.62515	0.934831	-0.957014	3.95674	0.0687027	0
ARMCX5-GPRASP2	1.81476	-1.21066	0.0661029	0.617946	0.190314	-0.898097	-0.203642	-2.06512	0.130228	1.80723	0.389406	0.11831	-0.179005	0.206986	-0.510145	-0.547742
ARMCX6	3.81363	0.181353	1.03118	2.0216	0.915851	-1.1307	1.08954	0.303772	-1.53017	"""NA"""	1.23431	-6.9923	-0.214539	0.74981	0.619786	6.35105
ARMH1	-1.10836	0.287594	0.538273	2.28253	2.64388	0.758061	1.87277	-0.560777	0.445166	0.361368	-0.472592	-0.50213	1.22346	-0.581281	0.119631	-3.93114
ARMH2	-0.443754	0	0	0	0	0.848181	0.556393	1.23529	"""NA"""	"""NA"""	3.4814	0	-1.15505	"""NA"""	0	0
ARMH3	-1.76441	-0.661908	0.360189	0.468051	-0.279997	1.02414	0.759886	0.102566	0.016267	-1.13273	-1.65875	-0.927643	-0.414784	-1.80416	-0.607025	-1.05606
ARMH4	-0.555833	-0.113457	-0.662128	2.40704	1.20376	-0.44768	1.95324	0.651685	0.70401	0.136746	-0.014969	-1.79719	0.851762	1.59847	0.0153467	-0.451022
ARMS2	0	0	0	-4.66523	-0.620586	-1.31607	0	0	"""NA"""	-6.48516	0	0	0.652301	"""NA"""	-2.80527	"""NA"""
ARMT1	5.9755	2.00326	1.12816	0.65566	1.14722	2.01105	1.35812	-0.447259	-4.09265	0.586935	1.22121	-1.31762	-0.784793	3.20067	4.21649	8.76616
ARNT	-0.0223187	-0.614584	-0.797727	-0.149215	0.431372	-0.00670736	-0.337436	-0.59286	1.15042	-0.907086	-0.149622	-1.5448	-0.726559	-0.835105	-0.196404	0.520666
ARNT2	-1.09367	0.118832	0.668607	0.575378	-1.12128	-0.218938	-1.10072	1.92594	-0.221148	0.766324	0.688235	0	1.04823	2.32069	1.46831	0.482247
ARNTL	0.0948857	0.294477	-0.619337	0.298563	0.151803	0.938788	0.518782	-0.749601	0.385761	-1.1251	-0.317801	0	0.432133	-1.72974	-0.844015	-0.740954
ARNTL2	-0.102657	1.34895	-1.28031	0.301603	-0.329319	0.319033	0.0501455	-3.08201	0.506777	-1.47266	1.91136	2.55979	0.859667	1.54849	-0.317804	-2.13945
ARNTL2-AS1	0.874161	1.57767	-0.179807	0.985219	0.325994	0.370863	0.407658	-3.9871	0.420918	-0.14211	2.23398	2.88597	0.836013	1.63928	0.0400977	-2.2623
ARPC1A	0.575105	0.183441	0.0325593	-0.784564	0.264519	-0.319565	0.110071	0.414359	-2.22302	0.94253	0.416932	2.13387	0.870772	0.0894005	-0.0541871	2.88796
ARPC1B	1.43187	2.41716	1.85665	3.15881	3.57684	0.202254	1.98466	0.421454	-1.96184	0.989039	2.07366	1.44539	1.27686	0.331146	0.580624	3.87921
ARPC2	2.68465	0.417114	0.964368	2.15595	1.74569	-0.837017	2.21221	-1.80517	0.0188528	1.76751	2.75229	0.401044	0.27351	1.05106	0.450025	4.57716
ARPC3	0.994274	1.52621	1.27689	2.11971	1.3728	-0.430289	2.17585	-1.05001	-2.12989	7.57444	1.29179	0.869977	0.209061	0.998404	0.966684	4.50246
ARPC4	0.170634	0.877183	0.866131	2.08924	2.21149	2.99226	2.1654	0.461801	-2.17266	8.39112	0.303651	-0.0698611	0.459571	0.561129	-0.297784	5.09868
ARPC4-TTLL3	0.370837	0.580265	0.713564	1.82718	2.06831	2.72221	1.88664	-0.0234536	-1.81411	2.31059	0.341109	-0.141248	0.395071	0.508239	0.00313148	4.0269
ARPC5	6.9862	1.90808	1.69706	1.85829	2.99065	-2.04688	1.6678	-1.75755	-0.522263	3.06805	2.32036	1.81328	0.741046	1.57133	1.03656	5.71008
ARPC5L	1.53533	1.00036	1.87679	1.46587	1.88672	1.42696	1.57381	0.282011	-2.01609	2.4234	1.23628	0.176331	0.592997	1.67996	0.91282	2.61094
ARPIN	1.57646	0.059907	-1.09795	0.0706011	0.085216	-0.0226669	0.561993	-0.395036	-0.857679	-3.67138	-0.28927	-1.05437	-1.27626	0.852205	-1.33134	3.26736
ARPP19	1.9022	0.301757	0.440451	-0.596561	1.50811	-2.19027	0.759624	-3.01284	-1.20448	-0.965291	0.742611	-0.275721	-1.329	0.997495	-0.403534	8.05207
ARPP21	0	0	-4.14079	"""NA"""	0	-1.54608	0	1.14218	1.31663	0	-1.93364	0	0	"""NA"""	-3.86186	0
ARR3	-3.01164	-0.36321	-1.45121	-2.73562	-1.12223	1.05907	-1.38702	1.89826	0.782769	1.9348	-1.95601	1.96153	-0.155054	-1.71257	-1.0927	-1.73334
ARRB1	0.154002	-1.34417	0.352299	-0.0143041	0.282943	0.763108	0.46157	0.538684	-1.49135	0.321928	-2.00125	-2.02776	-0.553227	-1.82881	-0.808427	1.75743
ARRB2	2.17593	1.08036	1.62614	3.04217	2.77919	-1.73747	1.20807	-0.635751	-2.94711	0	1.61221	-0.277006	0.332634	-0.172212	0.401293	5.63756
ARRDC1	2.86307	1.70674	0.70703	2.05802	2.62636	2.66735	0.916614	0.901505	-1.47695	0	1.72483	-3.79581	0.388125	1.69475	2.58284	9.72527
ARRDC1-AS1	1.03917	-0.309647	1.3249	1.50811	1.46546	2.60659	1.52419	0.346324	-1.15084	0	0.907247	-2.63117	0.340271	0.137983	0.573579	2.75298
ARRDC2	3.70884	0.602553	0.76455	3.3278	3.80577	0.151024	1.9308	-0.532034	-1.14682	0	0.725652	-1.58678	0.533418	-0.00874017	0.936487	2.09223
ARRDC3	3.72193	-1.07225	1.26466	2.45079	1.33772	-3.37311	0.228493	-4.50373	0.602082	0	2.4352	2.3177	-0.405426	3.41534	0.546989	3.69357
ARRDC3-AS1	0.824735	-0.321664	-1.3174	-0.442837	-1.3115	2.45909	-0.289263	-2.75748	0.910995	3.74366	-1.44423	2.46403	-3.94761	-0.627552	-0.564773	-3.54125
ARRDC4	2.3241	0.245372	-2.19669	-0.766901	-2.01012	-4.5173	-0.529245	-1.99298	-1.52666	-3.3438	0.54715	1.3119	0.108552	0.935333	0.377305	5.08715
ARRDC5	-1.48292	0.453483	2.44417	1.24166	0.447218	1.74938	2.11324	-0.902211	-0.689299	0.859137	-1.54299	0	2.31888	-3.49683	0.331623	-1.42307
ARSA	-0.412663	-0.934953	0.916656	0.369905	1.95643	0.160294	0.30888	1.85627	-1.0276	2.01114	-0.144317	-3.71485	-1.13384	-1.46404	-0.25728	2.30494
ARSB	-0.984322	0.088072	-1.20895	-0.568669	-1.20963	0.0679526	-1.02167	-0.31122	2.16242	-0.670257	-1.50947	0.231942	-0.128087	-1.38174	-1.27943	-1.24897
ARSD	2.43739	0.0546809	0.750228	-0.233435	0.334924	2.02903	0.0422751	0.165592	-1.66159	-1.0584	0.475793	-2.47962	-1.00274	0.382363	1.40285	3.36025
ARSE	-2.98875	-0.257011	0.0530618	-6.09819	-3.26053	0.239537	-3.2189	1.05972	-1.60984	-1.72809	-1.70211	-0.638867	1.45376	0.614421	-1.44682	-1.83461
ARSF	-2.38102	-0.650674	-1.59744	-5.31293	-4.45196	0.130308	-4.65006	2.09156	1.13934	0.831587	-4.3612	0	0.982449	-5.37535	-4.12986	-3.05872
ARSG	-2.03122	0.405488	-0.227884	-0.349507	-0.636335	2.27376	-0.254365	1.37998	-0.937999	-0.660508	-2.74402	-5.41911	0.178625	-2.67642	0.243036	0.434261
ARSH	1.67172	-5.09831	0.408861	-4.73562	-3.38437	-0.538158	0	1.33483	0.544867	-1.6135	-3.08963	0.00883157	5.88934	-0.639625	-1.67043	0
ARSI	0	2.0615	-4.6225	0	0.350907	0.00791139	-1.67559	4.33858	0.621488	0	0.0811547	0	2.93241	0.223713	0.694193	-0.0564558
ARSJ	-1.66988	-0.59366	-0.741769	-1.60634	-2.05551	0.26588	-2.27684	-1.64127	2.97186	-1.12165	-0.937557	-1.64652	2.94776	0.679993	-2.03059	-2.64722
ARSK	-1.04357	-0.17684	-1.8562	-0.647742	-1.79949	0.0454191	-0.984925	-2.2587	1.48063	-0.481213	-0.901854	-2.06156	-0.429229	0.214496	-0.295638	-2.02821
ART1	-2.57151	-1.91998	-0.827005	-5.27404	0	0.176914	-5.18404	-2.42006	1.1767	0.913585	-5.01446	0	4.09287	-4.98614	-2.94432	-4.0754
ART3	-2.11835	0	-2.06884	-3.63608	-2.07542	-0.830178	0	0.521596	3.5094	1.44694	0.110735	4.42387	0.542383	4.10126	-3.06831	-2.27701
ART4	0	1.69052	2.85107	3.09177	1.11806	-0.0410852	1.5165	-0.22239	2.42884	-2.08457	0	0	1.35952	-3.97054	-3.63715	-1.47031
ART5	-2.07292	-3.44815	-0.405273	-1.37893	-6.0728	-4.19537	0	0.124261	0	"""NA"""	-3.08339	0	2.09287	5.8568	-2.62085	-1.25809
ARTN	0	4.10274	-3.12774	0	0.29956	0	"""NA"""	0.91979	0	"""NA"""	1.94757	0	-2.47698	5.72295	2.69562	0
ARV1	1.24986	1.67113	-0.75615	0.0551392	0.477817	-0.368273	0.753575	-2.05631	-0.173973	1.1587	2.49375	2.09277	-1.08954	2.72337	1.16544	1.57792
ARVCF	1.32922	-0.696176	-0.501893	-0.402554	0.2946	-0.112788	-0.788255	1.52038	-0.347178	-1.07467	0.0658227	-0.832608	1.23364	0.804169	2.31072	-0.685191
ARX	0	1.24549	-1.01226	-1.88387	0	1.59053	-2.23502	0.65033	-3.07895	0	-2.80401	-0.878694	0	0	4.83858	0
AS-PTPRE	0	0.742989	0	1.13063	-3.10852	-4.76653	-1.18057	-0.566162	0	"""NA"""	-1.05917	0	0.581911	-3.44698	-1.41517	"""NA"""
AS3MT	-1.57193	-1.10431	0.519553	-2.16581	0.626126	4.30327	0.119937	-0.360941	-2.02612	1.25743	-2.53897	0.71605	1.00564	-0.922579	0.540952	1.21572
ASAH1	3.88934	-0.426638	0.334783	-0.975014	-0.231571	-3.65191	-0.827943	-2.47172	-1.4006	2.23241	1.02163	1.55235	-1.95752	0.472483	0.275325	5.30721
ASAH2	-1.2343	-0.606953	-2.68362	-2.3433	-2.28352	-0.792204	-4.23	0.820255	-0.264476	0.284229	-3.88906	0	-0.248164	-4.3253	-2.97668	-3.37098
ASAH2B	-0.104952	1.7181	-1.18914	0.12995	-0.944583	1.36496	0.82799	-3.29245	0.295613	-3.23362	1.82828	0.26037	-0.517624	1.85741	1.02575	3.26191
ASAP1	-1.01369	0.0213392	-0.155753	-0.104707	-0.722887	1.21045	-0.0412629	-1.88816	1.10477	0.528914	-0.84919	0.0547474	-0.532	-1.08992	0.584629	-1.15134
ASAP1-IT1	"""NA"""	"""NA"""	0	"""NA"""	0	0	"""NA"""	0	"""NA"""	0	"""NA"""	"""NA"""	"""NA"""	0	"""NA"""	"""NA"""
ASAP1-IT2	0	-2.52171	0	-3.66523	0.380272	-0.0511388	0.256833	-0.250135	-3.42291	0	-2.87224	0	1.42991	-1.27295	1.49066	0
ASAP2	0.0804903	-0.697039	0.136489	-0.572479	0.175303	-1.06966	0.440664	-0.979498	-0.00162846	-0.789939	-0.623748	-0.31959	0.351414	-0.211129	-1.20865	0.398672
ASAP3	-0.305169	-1.27058	-0.0784724	-1.83185	-2.05432	0.722241	-1.28371	0.166986	-0.785086	1.12186	-1.10058	-1.63931	-0.0224234	-0.685821	-0.0861168	0.207842
ASB1	-0.584471	-1.02859	0.56516	0.154747	1.54982	-0.360994	0.585879	1.28093	-0.79583	0.432731	-0.528168	-0.0463641	-0.918761	-0.334142	-0.447436	1.26655
ASB10	-0.721288	0.64206	0	0	-4.33092	2.14336	-0.650058	0.55722	-0.226509	0.267222	-6.03955	2.33076	0	0	-3.55373	-3.7569
ASB11	-0.63084	-1.94008	-0.435861	-1.92826	-4.09154	0.600323	-0.939564	-2.43146	1.60461	0.771675	-7.50871	0	0.248302	-5.54501	-3.34022	-2.64649
ASB12	0	-3.39997	-3.16016	-0.468833	0.415037	-1.61863	-1.52453	1.74987	0	"""NA"""	-2.49765	"""NA"""	0	-0.163187	-2.58768	"""NA"""
ASB13	1.15898	0.357027	0.770063	1.70537	1.77919	1.22973	1.35348	1.58863	-2.20633	1.33529	0.533863	-2.121	0.320719	0.64426	0.990338	2.26253
ASB14	1.70628	0.00374964	1.56957	0.20965	1.94127	-1.04744	0.883453	-3.1406	-0.762813	-0.626289	0.703429	1.1429	-0.0665911	2.3438	0.78768	2.87339
ASB15	-1.40981	-0.0311292	-0.339981	0	-6.34319	0.746409	-3.38702	0	2.11087	-2.06369	0	0	2.87048	-7.12646	-5.4591	-5.30611
ASB16	2.38407	0.653827	1.89078	1.1321	2.13598	0.591907	0.790133	-0.149733	0.454517	0	1.40276	-0.0299877	-0.974176	1.00688	1.44658	3.54369
ASB16-AS1	2.08717	0.639266	0.740901	1.28941	2.47897	-0.109007	0.354909	0.173516	-0.463269	0.584963	0.9778	-0.30828	-1.24147	0.318555	1.5181	0.748034
ASB17	-4.40723	0.797437	-0.0957282	-2.51323	-4.18488	1.26149	0	1.65033	4.69474	0	0	0	-1.15505	0	-3.55373	-4.70751
ASB18	-2.94256	-0.553404	-2.42723	-7.68315	-3.28686	-0.865358	-6.18404	2.15283	2.64081	-1.0543	-5.68477	0	2.41569	-4.98614	-4.48335	-5.35213
ASB2	-0.418219	1.42337	1.03624	3.70271	0.65981	0.356144	2.00071	0.517692	0.5559	0.255559	-3.06385	-0.313097	1.67784	-2.15152	-0.721179	-1.73398
ASB3	-0.804593	-0.296431	0.169527	0.557265	-0.147749	-0.273623	-0.224689	-1.99581	0.469627	0.483828	-0.0664371	0.890187	0.272791	2.00132	0.255015	-0.51062
ASB4	-2.73794	0.652792	-1.02884	-3.92826	-4.497	-0.838585	0	1.11244	1.78969	0.903441	-4.97188	0	2.16687	-3.85637	-4.60436	-2.80671
ASB5	-3.57546	-0.280857	-0.751228	-5.04374	-2.53916	-0.317074	-6.34122	2.01665	2.52481	0.52548	-8.96775	0	1.84495	-7.73238	-5.01525	-4.2171
ASB6	1.71164	0.370858	0.236068	1.29042	1.59909	2.90249	1.31061	0.359512	-1.20933	1.33101	0.395054	-0.805377	-0.138973	0.950153	0.0896109	9.09836
ASB7	-0.716569	-0.05701	0.733791	-1.53137	-0.424498	1.67636	0.0819074	-1.76471	-0.887923	-1.53645	-0.983728	2.42806	-0.972851	-1.23603	-0.38381	-0.765579
ASB8	1.5029	0.951736	0.598116	0.897053	2.06514	-0.63067	1.72484	-1.11821	-0.849118	0.147891	0.271266	0.423869	-0.826802	-0.691074	0.859125	3.8834
ASB9	-0.797152	-0.883552	0.404942	0.453165	-2.51728	-0.371502	-1.99109	-0.0277422	2.53576	-1.67138	-1.14966	3.00883	0.0595399	1.44055	-0.32954	-1.77039
ASB9P1	1.01568	-1.67205	0.512265	1.51468	0	0.226693	0.197939	-1.88019	0	0	1.08086	"""NA"""	-0.17442	2.18529	-0.911439	0
ASCC1	-0.893027	-0.0820822	0.00702609	0.330283	-0.290072	1.15946	0.58295	-0.629889	1.26406	0.359944	0.300444	0.194534	-0.2911	0.819729	-0.256283	-1.68606
ASCC2	-0.150633	-0.608025	0.881547	0.461429	1.39685	-0.0767646	0.303624	0.791686	-0.042084	-0.918171	0.501176	-0.465802	-0.649895	-0.159134	0.442573	0.332299
ASCC3	-0.961464	0.30329	-1.08445	-2.0538	-1.98032	0.206853	-2.09411	-0.470452	1.59831	-0.254629	-1.41889	2.7458	-0.23847	-0.736486	-0.618711	-2.39083
ASCL1	0	2.53307	0	0	0	1.65974	1.04182	0	-5.44819	0	-0.978036	0	1.94928	-2.69491	2.83858	10.2173
ASCL2	0	3.54296	0	3.18988	3.85798	5.72941	3.30414	4.02823	1.95591	0	2.81364	0	1.66807	-0.671001	4.35747	0.873155
ASCL3	2.2001	0	0	"""NA"""	0	4.14336	2.9349	0	1.5531	0	0	0	-0.155054	-3.35387	-3.2907	"""NA"""
ASCL4	"""NA"""	0	-5.00816	-0.00226483	4.22239	-0.703519	0.12755	"""NA"""	1.03653	0	0	"""NA"""	"""NA"""	0	3.74547	0
ASCL5	0	-1.37249	0	0	"""NA"""	0	0	0	"""NA"""	0.859137	-0.103567	"""NA"""	"""NA"""	-3.03194	-0.260953	"""NA"""
ASF1A	6.68295	1.35661	1.1171	0.895413	1.57764	3.39334	5.17331	-2.57402	0.0914342	-0.578268	2.08131	2.51741	-1.10341	4.25885	1.87405	3.46994
ASF1B	2.07981	4.02366	0.307031	5.21767	1.13862	2.82763	2.51987	5.35596	-1.96347	2.94719	3.27539	0.335778	1.78578	4.01117	3.83149	0.382577
ASGR1	-1.1269	-0.0741466	4.70093	-0.281017	-2.73094	-0.790455	-0.853591	-0.793277	-1.44347	0	0.271942	1.81619	1.78355	-0.336421	-0.200945	-2.12942
ASGR2	3.8961	2.09349	4.89648	2.67907	-0.246028	0.35345	0.860904	1.3873	0.510457	-0.703799	-1.11446	0	0.489851	-3.54049	-2.24114	-1.54049
ASH1L	-1.50208	-0.104486	0.306664	-1.29568	-0.787265	2.07168	0.819916	-1.31709	-0.245906	0.371282	-1.27523	0.829321	-1.17482	-1.17412	-0.619775	-0.136956
ASH1L-AS1	2.60064	0.0241711	1.33169	1.52406	1.04307	3.6274	2.51987	0.0977887	0	"""NA"""	2.43249	0	-1.35669	3.91377	-0.326162	0
ASH2L	0.461984	1.78058	0.476428	0.313028	0.730891	2.02779	1.14544	-0.199111	-0.942164	2.26666	0.129476	-0.0366114	-0.0183599	0.567832	-0.531797	0.604608
ASIC1	-1.11788	-1.54592	-1.28337	-1.27741	-2.34925	-1.1429	-1.81998	2.16866	0.996633	0	-0.987981	-0.28395	-0.0888205	-1.11601	-3.07958	-3.59764
ASIC2	-2.40432	-0.332719	-1.7129	-2.37515	-2.83994	-0.323806	-3.73489	1.32029	1.09283	-0.309044	-2.91296	-0.760163	-0.0406695	-2.86799	-1.94207	-2.798
ASIC3	0	-1.27031	-0.253269	-2.42303	1.13327	0	0	0.410379	0	0	3.53873	0	0.259983	2.86892	0.922647	-0.957194
ASIC4	-3.05846	-0.118564	-1.13079	-5.76957	-2.94251	0.490722	-4.17362	2.55722	1.38647	-0.901423	-2.37035	0	-2.47698	-1.07501	-1.44153	-4.79117
ASIC5	-4.58424	-0.174548	0.483696	0	-3.75489	-1.03539	-4.60425	2.33483	3.02359	1.53374	-5.66326	0	0	-6.84786	0.587621	-3.68581
ASIP	-2.96376	-0.538782	4.79112	-0.513227	-1.88613	0.319864	-1.25947	0.856781	-0.306362	-1.34577	-2.563	0	2.58191	-0.796129	0.160511	-1.63745
ASL	0.325382	-0.501266	2.03796	0.474818	0.130104	3.0743	0.334512	0.327433	-3.759	1.86606	-0.738283	0.303044	-0.34061	-0.622499	0.91469	0.231157
ASMT	-1.73326	-0.65187	-0.272898	1.39366	-2.62644	0.85991	-1.55695	2.41972	-3.24888	-1.88437	-3.48604	0	3.16687	-4.73238	-1.33975	-2.89051
ASMTL	-0.46178	-1.20127	0.0465761	0.81045	1.19138	-0.1969	0.73443	1.11244	-0.721113	2.22909	-0.612825	-3.00314	0.0778896	-0.694814	0.605296	0.483709
ASMTL-AS1	-0.0121145	-2.00547	0.450013	-0.146332	0.845946	-0.561877	0.733536	-0.209493	-2.43741	0	-1.10862	0	0.535401	-1.51456	0.526053	2.87165
ASNA1	-0.513565	1.20558	0.116612	1.30654	0.742158	0.946608	1.6302	2.16553	-0.297212	2.67177	0.925048	-0.385012	-0.146845	2.03591	0.152947	0.444978
ASNS	1.1837	1.81849	1.42314	1.63517	1.34522	-1.21434	0.00815395	-0.578232	-0.121539	0	2.39773	3.20877	0.0449329	3.83903	2.11105	0.900625
ASNSD1	2.86297	-0.180354	0.587573	0.956259	1.64613	-2.30983	1.14335	-3.14322	0.160031	0.424592	3.24633	0.547384	-0.613315	2.97786	0.800088	7.32372
ASPA	-1.28388	-3.71379	-0.838232	-3.86507	-3.42387	-1.67339	-3.08948	-1.36478	-0.291528	1.75626	-4.59185	0	-2.42184	-5.97054	-3.41852	-0.953362
ASPDH	0	0	0	0	2	-0.0071955	-0.650058	0	1.45156	"""NA"""	3.87371	0	4.54539	-2.56246	-0.0545019	0
ASPG	-2.91624	-0.13148	-2.96424	-5.02137	-2.68218	1.62471	-5.76553	0.664136	-1.03274	0.28208	-5.31302	0	0.978212	-5.06169	-3.34275	-1.48562
ASPH	2.5083	2.01385	-0.467103	-3.46715	0.775486	-0.117682	-2.01175	1.77056	-3.3986	0.802554	1.19352	-1.61514	-2.0726	1.59717	0.503829	6.48204
ASPHD1	0	3.6711	-0.129887	0.0437214	-2.39232	4.08744	-1.14038	1.21327	0.159908	-1.97881	3.04699	0	5.62631	2.27985	3.6722	3.55498
ASPHD2	0	2.44116	0.444702	4.85441	1.36351	-0.00128089	1.91922	-0.373517	-0.0630098	-1.8413	1.33053	-0.109813	0.581911	0.512048	0.454351	-1.57238
ASPM	1.32602	2.79976	-0.394132	-0.274354	-1.51951	-0.340428	-2.10072	-2.5513	0.893293	-0.108998	2.56499	0.544163	1.80842	3.83242	3.03489	-0.549248
ASPN	3.17467	-0.403377	-0.75152	-3.16256	-1.60593	-1.92223	-4.09116	-3.61921	2.42107	1.20577	1.95359	-1.64371	-0.0769637	2.60246	0.244731	5.08246
ASPRV1	0	-2.91045	-0.433842	0.0400269	1.29589	-3.04337	1.41706	-0.825249	-0.211402	0	-1.23908	0	0.97353	-0.0725843	-1.85444	-1.7707
ASPSCR1	-0.396654	0.791899	-0.00402885	0.639698	1.61484	4.16434	0.990668	1.06169	-1.37662	0.612288	0.581803	-1.56523	-0.447836	0.427686	0.33471	1.05027
ASRGL1	1.43981	1.8567	0.98436	1.90486	-0.280059	1.32161	0.678309	0.634388	1.29287	1.21528	1.27906	-1.31874	-0.211307	1.13219	1.21885	-1.19389
ASS1	-1.29155	-1.68141	-1.16701	-4.18239	-2.54466	-1.38619	-3.13403	0.340298	-0.851882	1.51593	-1.18697	-0.81317	-1.22067	-1.7279	-0.911645	0.971408
ASTE1	2.11896	0.036081	0.910429	0.398106	1.03653	-1.38481	0.333787	-2.4484	-2.36786	0.0128469	1.46358	0.115747	-0.245024	2.2656	0.674826	0.790578
ASTL	0	-1.33501	-2.33669	-0.554806	-0.383704	0.77216	-3.69445	1.07179	3.01053	1.93129	-2.21904	0	0.844946	-1.25433	-1.69485	-4.1942
ASTN1	-3.36426	-0.0726617	-2.08858	-3.29817	-3.87006	0.111787	-3.94208	1.55722	1.96492	-0.0579766	-5.8329	0	3.25676	-5.68334	-4.69705	-3.35096
ASTN2	-2.22225	0.0493307	-1.16559	-1.52164	-2.01483	0.506156	-2.63426	1.06389	1.27943	0.576309	-3.56599	-4.93134	1.32079	-2.89517	-1.49584	-1.23163
ASTN2-AS1	-2.36129	-0.935083	-1.32727	-4.30678	-3.48747	0.156303	-4.20465	0.699239	2.08616	0.322196	-6.10231	0	-0.155054	-6.97836	-3.90288	-2.88935
ASXL1	-2.11913	-1.41829	0.761681	0.00462156	-0.357552	1.23273	0.748027	-1.29078	0.307173	0.656949	-0.489893	0.0639731	0.0115957	2.4797	-0.000563113	-0.362442
ASXL2	-1.14337	-0.415473	-0.505404	0.519195	-0.242182	2.21849	0.720682	-1.45635	0.653415	0.0314951	-5.08679	0.0530556	-1.5698	-1.38643	0.031228	-0.0347446
ASXL3	-3.06178	-0.877723	-1.34725	-3.64612	-3.42525	-0.0255695	-3.19879	0.550557	1.27062	-0.153687	-5.73117	0	0.0540414	-4.29615	-5.39846	-3.37471
ASZ1	-2.0195	-0.641021	-0.253269	-4.67322	-2.41698	-0.0438468	-4.5327	0.674577	2.39201	-1.08497	-7.7109	0	4.59983	-5.52837	-4.07789	-2.43937
ATAD1	2.60759	0.1734	-0.299245	0.0449414	1.0657	-0.772323	0.25146	-3.51933	-0.621899	0.183454	0.412596	0.543168	-1.69721	1.66307	1.0248	0.443139
ATAD2	-0.499542	2.64758	-0.124809	0.918484	-0.153558	2.97646	0.994611	-1.2195	0.296307	0.213776	2.37748	1.93189	-1.69562	3.79678	3.0224	1.00359
ATAD2B	-2.15336	0.0249819	0.643341	-0.438838	-0.426359	2.75926	1.49142	-1.75207	1.00017	0.277473	-1.45125	0.326758	0.651984	-1.11787	0.131116	-1.23717
ATAD3A	-0.608957	0.176251	-0.0384186	1.0082	1.18863	3.29196	1.36389	1.43488	-3.36301	2.10289	1.1374	0.0666522	0.114553	1.75012	0.221063	1.55875
ATAD3B	0.224387	-0.108789	1.0846	0.799252	1.46297	1.86155	1.00165	-0.0826505	-1.33962	3.1587	2.65401	-0.773168	1.18021	1.58213	1.32252	1.82165
ATAD3C	-0.826304	1.97624	1.14847	0.764907	-1.15182	3.19405	1.32722	1.49389	-2.81559	0.275964	2.15258	0	2.45581	-0.150205	0.771985	4.04299
ATAD5	-1.54362	-0.960349	0.587146	-1.44975	-0.214391	3.27737	2.29363	-1.2914	0.0389608	1.9935	-1.82322	-0.274102	0.418213	-1.18879	1.4515	-0.276093
ATAT1	0.574168	-1.46461	-0.0122614	-1.1913	-0.893085	2.81457	-0.104623	1.07179	-0.107864	1.08944	0.470826	-1.83917	2.91534	2.03249	2.04426	-0.749059
ATCAY	-3.39795	-0.490808	0.378086	-4.91316	-4.51355	0.492298	-3.18196	0.364575	0.256149	-0.637211	-4.49797	0	3.73247	-5.20986	-3.8549	-3.78416
ATE1	-0.407159	-0.258517	0.447992	0.142732	-0.304114	0.0663305	-0.153212	-1.68991	-0.774968	-1.46488	-1.09861	2.49161	-0.542264	-0.994468	-0.492878	-0.542966
ATE1-AS1	1.30289	-1.36664	2.80851	-0.343302	-1.2034	1.40215	0.225091	-0.793277	1.12512	0.907636	-1.26239	0	-0.0238096	0.0935886	1.2396	-0.489415
ATF1	0.479567	-0.124962	0.268918	1.12907	0.0747245	0.670569	1.20612	-2.35745	0.518514	-0.739607	0.742146	1.03726	-0.378602	1.42095	0.360869	0.392841
ATF2	1.42665	-0.200479	0.417993	0.740394	0.0919542	-0.428969	0.341245	-4.37046	0.429982	-0.157541	0.693335	1.90812	-1.87353	1.42722	0.488879	1.42036
ATF3	1.05362	-0.711532	-1.89583	-5.19252	-2.55834	-4.91116	-5.29887	-2.82591	1.25056	1.37838	0.0784012	3.53333	0.522808	2.4251	1.01629	2.82337
ATF4	0.647316	-1.24186	0.304505	-0.273879	0.843463	-1.96023	0.680649	0.0650693	-1.52135	6.85567	0.746285	-0.0953533	0.27352	0.856605	-0.124646	7.48629
ATF5	-0.865823	0.117663	1.1154	2.20757	1.80775	0.794644	1.85769	1.46005	-2.44205	2.48577	1.2895	0.0720254	-0.42149	-0.312263	-0.550254	2.88895
ATF6	-0.0622517	0.279021	-0.0511756	0.130231	-0.265302	-0.205102	-0.222283	-1.42719	0.862036	0.423224	0.538805	0.726987	-0.873254	1.03099	1.4098	-0.0552232
ATF6B	0.919577	0.133505	4.20616	2.10084	2.10783	0.69383	1.21821	1.29548	-0.474974	1.19112	2.24864	0.323928	-0.762584	2.57188	1.71775	2.50869
ATF7	-0.809467	-1.02948	0.235982	-0.937424	-0.345686	-0.26787	-0.176663	-0.495439	0.218903	0.251694	-1.42787	-0.240297	-0.972437	-0.339989	-1.0851	-0.661953
ATF7IP	0.825988	0.100269	0.381213	0.523026	1.27676	0.469299	1.5187	-2.4943	0.426609	0.561546	0.0561444	1.41126	-1.36556	0.576424	0.473329	-0.167539
ATF7IP2	-0.824844	0.347061	0.17969	-0.321049	0.86717	2.91141	1.49633	-1.99737	0.35475	0.548973	-0.161624	0.915722	-0.395041	-0.342264	1.19473	-0.302443
ATG10	-0.978778	0.297442	-0.811265	-0.449055	-1.29952	0.443795	-1.05762	-0.176306	1.19599	-0.478086	-1.54476	0.425557	0.885387	-0.582155	-1.2109	-1.52688
ATG101	-0.417235	0.829146	0.0122164	1.77729	1.2762	1.26336	1.40379	1.79594	-2.10841	5.34852	2.36041	-0.0747091	1.41375	2.19625	0.888538	5.68753
ATG12	1.9732	0.779259	1.09169	-0.210674	1.6793	-1.00213	1.23768	-2.32752	0.947736	0.694751	1.09689	-0.236925	-1.22178	0.93144	0.871193	1.61234
ATG13	-0.473387	-0.980842	0.536431	0.649132	1.36696	0.618349	0.644498	0.898409	-1.50349	-0.0647197	0.16123	-0.817535	-0.685167	-0.0843837	-0.382577	2.25354
ATG14	2.1041	-0.608016	0.791995	-0.00374551	0.636752	-0.33602	0.408922	-1.83355	-0.261914	-0.372749	0.717855	0.866091	-0.651717	0.0539373	0.369162	0.595506
ATG16L1	0.355145	1.88367	-0.0673337	0.66954	2.55204	0.418783	0.66512	0.24271	-0.116844	0.834076	1.03134	-1.2383	-0.43722	0.489404	1.76512	0.201802
ATG16L2	5.02385	-0.625506	1.38746	1.60046	2.80423	-2.80071	-0.519835	-1.72442	-1.47966	1.91359	2.41169	0.381386	-0.705966	-0.605262	4.02934	1.49765
ATG2A	-0.101179	-0.890413	0.60088	0.956996	3.05645	-0.222067	0.365731	1.7461	-0.590599	1.41504	1.20505	-0.446848	-1.56776	0.326583	0.28494	3.11896
ATG2B	2.74543	-0.436389	-0.0876834	-0.326484	0.0503565	-1.08314	-0.537771	-2.11156	0.41799	-0.579635	0.264122	-0.512102	-0.393469	-0.173803	0.514311	1.10534
ATG3	3.60064	0.977861	0.0398038	1.84078	0.60179	-1.95879	0.780182	-1.92493	-0.454002	-0.586837	3.6259	0.686903	-0.0650505	3.28681	0.75378	3.75132
ATG4A	0.381128	0.548282	0.281862	0.0415829	-0.310788	-0.873444	0.117769	-2.31672	0.000520923	-1.00715	0.554807	-0.461798	-0.576635	0.333428	0.202211	0.187872
ATG4B	-0.145739	-0.444638	1.22466	0.449492	1.80293	0.34719	0.207703	0.295083	-1.65674	0.70173	0.39071	-0.331545	0.213118	-0.00557224	1.24927	2.18766
ATG4C	0.268786	0.084751	1.18807	0.539483	0.209853	0.904868	0.343161	-3.38849	1.88686	-0.269515	0.736717	1.64723	-1.16916	0.781894	0.0328142	0.251667
ATG4D	-0.0453738	0.356458	2.7395	1.54623	2.42122	1.16872	1.14808	0.751542	-1.57258	3.75861	0.598209	0.144276	-0.322349	2.05634	0.356811	2.13737
ATG5	0.163358	-0.296638	0.622472	0.673149	-0.287344	0.159766	0.300568	-2.97756	-0.110116	-0.682965	0.599124	1.67609	-0.826789	1.55829	0.601519	0.0563863
ATG7	-1.67488	-0.217732	0.949604	-0.0900195	0.0356109	1.71236	0.38133	0.252821	-0.164451	0.787922	-0.616412	-0.174976	0.738839	0.862661	-0.446567	1.06232
ATG9A	-0.0890579	-1.1436	0.560864	0.0816342	1.98832	1.5945	0.398432	1.60577	-3.05094	0	-0.642771	0.0687275	-1.19183	-0.352922	-0.967986	4.20508
ATG9B	-2.03776	0.114958	0	0.525454	0.91908	-1.59447	-0.770352	1.55722	1.74107	0	2.81482	0	3.23726	2.74567	1.42355	-1.85441
ATIC	0.484811	1.10018	0.235596	0.27971	1.64705	2.11997	1.49262	2.21487	-0.94842	1.16512	1.36643	0.146412	-0.355657	0.0374337	0.699948	1.53437
ATL1	-0.881474	-1.11432	-1.4406	-2.17907	-2.86501	2.79755	-0.239727	-1.33293	0.585499	-0.159664	-1.84165	2.50334	0.295661	-0.0648725	-1.10965	-0.309342
ATL2	0.0330727	0.160528	0.472556	-0.177374	-1.41809	1.76158	0.121631	-1.51819	0.540497	0.0459838	0.562984	1.87333	-0.751576	2.26978	1.004	-0.12596
ATL3	1.75785	-0.449144	0.7827	-1.16613	0.651597	0.299462	-0.218384	-2.40603	0.880149	0.354158	0.627115	1.55224	-0.983039	0.820247	-0.00475402	2.60875
ATM	0.800056	0.916883	1.83794	1.66375	0.767037	3.28321	2.57604	-2.35085	0.76436	0.792077	-0.509978	0.566138	-0.985369	-0.67693	0.894078	-1.36701
ATMIN	2.5292	-0.393747	1.65468	0.0171408	1.62371	-1.90052	0.75071	-1.40113	-0.536923	0	1.2204	1.80789	-0.606034	2.69375	0.603052	3.14643
ATN1	-0.0883475	-2.13014	-0.347781	-0.388594	0.553604	-0.117421	-0.361357	0.94543	-1.70257	0.613037	0.550047	-0.370926	-1.16086	1.37273	-0.229244	2.75131
ATOH1	0	"""NA"""	0	"""NA"""	"""NA"""	"""NA"""	"""NA"""	0	1.84388	"""NA"""	0	"""NA"""	"""NA"""	"""NA"""	0	"""NA"""
ATOH7	"""NA"""	-0.993976	"""NA"""	0	0	0	"""NA"""	0	2	"""NA"""	3.4814	"""NA"""	0	2.60365	0	"""NA"""
ATOH8	0.177734	-2.31683	0.0964295	0.751855	0.864508	-1.89252	0.793549	-0.46528	0.609993	-0.200845	-4.29339	0	-0.723323	-7.35556	-4.52084	-0.130496
ATOX1	0.718089	0.771183	-0.153734	0.517432	0.645388	2.16363	1.25816	0.186168	-4.63787	0.654755	-0.670045	-1.71545	0.821132	-1.52821	-0.194699	3.25875
ATP10A	-3.03532	-1.29909	-0.875615	-1.8263	1.00214	-0.133591	-0.348463	0.294947	1.11252	0.257355	-0.825903	-3.01206	-0.566685	-1.5559	-1.84204	-2.69457
ATP10B	-2.98845	-0.67027	-1.97689	-4.33199	-3.53443	-0.360216	-5.18404	1.8861	2.04518	-0.9346	-4.17923	0	3.10071	-3.49247	-3.66147	-3.93497
ATP10D	1.37978	-0.611525	-0.410962	0.827075	-0.530444	-0.428446	-1.32575	-2.4251	1.76605	0.141139	0.548304	-1.99394	-0.42907	-1.04053	0.16903	-2.20001
ATP11A	0.0658011	-0.136484	-0.578954	-0.378123	-1.63218	0.018583	-1.62562	-1.83979	0.727484	-0.243926	-0.333695	-0.691608	-0.399105	-0.316466	-0.5981	-1.40252
ATP11A-AS1	-6.96732	-1.02255	-1.94133	0	0	3.39334	0.934905	0	4.71601	2.48063	-2.4572	"""NA"""	0	0	-4.20581	-2.22638
ATP11AUN	-2.51872	-0.19561	-0.48405	-4.54494	-4.93369	0.753032	-3.35972	1.35559	0.97785	-1.06758	-5.86068	1.33076	1.37546	-7.1749	-4.07431	-3.17327
ATP11B	0.807755	-0.200345	0.078232	0.194413	0.605083	1.12641	0.598763	-3.75411	0.574038	0.554958	0.712159	2.26109	-1.72994	1.98585	0.2202	0.807082
ATP11C	1.91781	-0.559263	0.0680826	1.22498	0.00934336	0.396845	0.592582	-4.11483	2.3737	0.0403355	1.27156	-1.14821	-1.15569	2.21926	-0.255838	0.0428059
ATP12A	-3.76078	-1.46054	-1.34315	-1.92826	-1.98449	-0.114999	-5.05945	3.72715	1.10692	-1.63967	-3.04217	2.7458	0.259983	-4.09084	-4.37735	-3.31698
ATP13A1	2.6318	0.580826	0.949057	2.18	2.44966	2.35825	1.41755	1.50371	-1.36172	0.295411	1.63992	-1.27058	-0.679716	1.53626	2.19428	0.354618
ATP13A2	1.50674	1.50774	1.28169	2.73266	2.04952	1.75304	1.84547	1.74848	-1.63975	0.0116953	1.94191	-2.40863	-0.451783	1.13385	1.01617	3.13702
ATP13A3	0.990277	-0.127119	-0.0417654	-0.70878	0.771986	-0.353865	-0.503887	-3.43933	-0.194837	0.062268	1.18903	2.02024	-1.83849	2.07279	0.520422	3.0158
ATP13A4	-2.57956	-0.514507	-1.41821	-3.608	-3.01242	0.363392	-3.07856	0.745665	1.88957	0.405419	-4.02413	0	2.48003	-2.7621	-2.308	-2.38954
ATP13A4-AS1	-1.44375	"""NA"""	"""NA"""	"""NA"""	0	-2.25372	0	"""NA"""	0	0	"""NA"""	0	0	"""NA"""	0	0
ATP13A5	-3.53379	-0.537119	-2.22596	0	-2.90005	-0.389424	-5.48295	0.596391	0.210897	-0.294208	-1.7283	0	1.9099	0.326212	-1.33885	-3.8194
ATP13A5-AS1	0	-0.13148	"""NA"""	"""NA"""	-2.04439	0.603762	0	0	2.5511	-2.23362	-3.06704	0	1.6523	-1.6169	-3.00272	0
ATP1A1	1.46285	0.891364	1.38657	1.84495	1.9106	-0.372724	0.651517	1.30016	-0.880661	2.33283	2.49544	1.21114	0.0117243	3.38153	2.58953	3.6894
ATP1A1-AS1	-0.727002	0.55144	0	0.364742	1.1377	1.56663	1.51059	0.00973252	-1.64838	0.933991	-0.567912	0.246991	0.900289	0.969625	0.58695	0.607997
ATP1A2	-0.640886	-5.56115	-0.0447994	-6.29798	-1.81444	-2.19052	-4.18576	-0.282196	-0.648272	3.35247	-6.66025	0	-2.32796	-8.16008	-4.42681	-1.71181
ATP1A3	-2.9453	0.465455	-1.18021	4.82662	0.907636	-0.169541	-0.287487	2.74987	-0.931765	-6.54174	-1.89903	0	0.482376	-1.74116	-2.35008	-2.51151
ATP1A4	-2.15996	1.07483	-0.345633	3.43806	0.118905	0.505637	-0.0849946	1.69049	-1.18903	-4.3438	-3.26277	0	1.40973	-3.8393	1.922	0
ATP1B1	4.26284	1.68822	1.77957	0.398807	0.59916	0.307183	0.120094	0.644936	-1.02323	-3.94284	2.41231	-0.575467	2.18863	3.64459	3.31679	2.85301
ATP1B2	2.27506	-1.86845	2.42899	-0.458779	0.209453	-0.394143	0.511694	-0.232101	-0.409876	-0.648657	-2.54835	0	0.184034	-1.07501	-2.32062	-2.07205
ATP1B3	1.36983	-0.144872	0.778595	-1.10286	0.00454172	-2.51724	-0.94231	-1.88155	-0.61326	-0.0428392	1.55755	0.246443	0.963502	1.93685	0.395048	2.30923
ATP1B4	-0.771329	0	-6.89713	0	-3.78463	0	"""NA"""	1.1649	0	-1.03395	-5.23285	"""NA"""	1.42991	0	-2.74638	-3.02579
ATP23	5.6958	-0.573432	0.266105	-0.933065	1.01318	-0.792096	-0.278089	0	-2.98584	1.85914	0.15687	1.18392	-1.11133	2.6685	-0.88168	0.195083
ATP2A1	-0.328277	0.219018	0.720161	-0.958961	-0.478875	2.20841	-0.436118	-0.598058	0.461024	1.18946	-6.69251	-0.66924	1.61754	-0.245346	-0.0414565	-1.24738
ATP2A1-AS1	0	1.32795	0	0	2.38187	0	0	3.55722	0	"""NA"""	-1.02957	0	0.652301	1.54179	0.838583	0
ATP2A2	1.47478	1.06388	0.836197	-0.0199904	0.566949	-0.0361032	-0.0789826	0.171838	0.0904783	1.50363	-0.202805	-0.607306	-1.1556	1.54955	1.20773	2.19932
ATP2A3	1.06312	1.32655	3.78296	4.67884	3.97138	3.19444	2.06987	2.28381	-3.03138	1.19212	0.0577745	-0.461144	-0.439274	-0.239822	3.96843	5.5359
ATP2B1	2.03998	0.820157	2.03505	1.74885	1.82707	0.100595	0.941224	-3.02516	1.32799	-1.04044	0.189586	0.169296	-0.516996	0.959375	1.49708	1.33452
ATP2B1-AS1	1.73616	-2.02569	2.11238	1.69483	1.60266	-1.50421	0.712513	-2.30076	0	-5.74819	-1.0245	0	-0.502977	-0.175678	-0.260953	1.35189
ATP2B2	-2.49191	-1.49308	-2.49812	-5.29232	-4.10135	-0.0660892	-4.88243	1.57316	1.15289	-0.434302	-2.65965	0	2.97665	-5.13759	-2.1827	-4.53098
ATP2B2-IT2	"""NA"""	"""NA"""	0	0	0	"""NA"""	"""NA"""	0	"""NA"""	"""NA"""	0	"""NA"""	"""NA"""	"""NA"""	0	"""NA"""
ATP2B3	-1.5906	-1.44464	-3.34387	-1.64586	-5.39232	-0.521019	-3.26149	0.0336584	1.55776	-0.593375	-2.05513	0	1.01487	-4.28996	-4.86976	-5.5265
ATP2B4	0.0314282	-2.11219	0.0768348	-1.30851	0.114354	0.0486455	0.207329	-0.641473	-0.446351	0.757187	-1.04741	0.568312	-2.00585	-1.07481	-0.360734	0.581159
ATP2C1	0.272277	-0.00988036	0.194441	-0.432028	1.05717	0.26889	0.791385	-1.45475	-0.414181	1.35365	1.03318	0.608294	-0.622172	2.90058	1.07599	1.93667
ATP2C2	-2.02872	1.53523	0.250347	-3.60132	-3.04943	1.78603	-3.8543	2.41575	-0.337035	0.0883084	-0.622607	-4.97302	3.15161	0.787112	2.53654	-1.14266
ATP4A	-3.1389	1.95598	0	0	-1.18488	1.47389	0.494332	1.3873	0	0	0	0	0	-0.906411	-3.98585	0
ATP4B	-4.27383	-1.04128	-3.06062	0	-0.332196	-0.63313	0	0	2.03653	0	0	0	"""NA"""	-4.11941	-2.9163	-3.78097
ATP5F1A	1.15996	-0.0769963	0.282974	0.302888	0.940477	-0.800541	0.920253	1.1513	-1.97778	1.65512	0.572241	0.388696	-0.489774	1.05647	-0.652981	4.56321
ATP5F1B	1.3365	-0.171793	0.546926	0.68823	0.803779	-1.57584	0.668225	0.937575	-1.57043	5.26963	0.469792	-0.617198	-0.975016	1.57926	-0.419267	6.31941
ATP5F1C	4.15816	0.537528	-0.360013	1.7252	0.30983	-0.739663	0.855378	-2.80215	-0.0265263	1.93366	2.63596	1.0941	-0.109381	2.53415	0.82564	4.7551
ATP5F1D	-1.98982	-0.586203	0.72464	0.338823	1.37423	3.0256	1.3655	2.16895	-4.58267	1.60186	-2.72693	-3.66698	0.462322	-2.61682	-1.99193	10.2717
ATP5F1E	2.20495	0.615854	0.122022	1.05317	0.725628	0.980197	1.19082	-2.11127	-2.95963	3.90209	-0.133249	2.52616	0.938943	-0.82081	0.766333	8.72053
ATP5F1EP2	2.04275	0.353152	0.70963	1.24546	1.63453	0.282194	1.43265	-2.55267	-1.20872	5.53985	1.13468	2.02611	0.888041	-0.409938	0.980216	9.70382
ATP5IF1	2.19579	0.711257	0.465018	0.964017	1.22417	-1.56877	1.60894	-0.671598	-2.17951	5.42548	1.05076	0.0977088	1.61526	1.72967	0.780674	4.50042
ATP5MC1	1.07365	-0.0127918	0.852772	1.05385	0.726848	-0.892606	1.07241	1.05103	-2.07722	1.85218	-1.43538	0.125993	1.43764	-0.579985	-0.807563	4.19451
ATP5MC2	0.450131	0.635288	1.61324	1.08918	0.179353	0.120827	2.34673	1.17116	-1.88186	1.85914	-2.16884	-2.78535	1.19341	-0.110721	-0.300714	2.68384
ATP5MC3	0.697767	0.258718	0.433113	0.258308	0.981331	-3.52732	0.600474	0.450129	-0.823323	1.56709	1.59917	0.798572	-0.607351	1.75134	-0.684392	10.1983
ATP5MD	4.70309	0.458686	0.626436	0.707635	0.419791	-0.213766	0.927085	-1.73401	-1.6455	3.4441	1.64657	1.03703	0.247492	2.07652	0.800634	1.91984
ATP5ME	0.871162	-0.786869	0.742215	0.615529	0.161062	1.56126	0.992121	0.100505	-2.02237	0	-1.13338	0.235237	0.969687	-1.12681	-0.418762	3.392
ATP5MF	-0.80845	1.33795	0.505722	0.35338	0.588861	0.551524	1.938	0.695927	-1.96347	1.71509	-0.176003	1.08445	0.182341	-0.801548	0.5946	1.47138
ATP5MF-PTCD1	1.12443	0.517489	0.318415	1.00451	1.06702	0.276508	1.45158	-0.159369	-1.79962	2.82191	1.16798	1.21419	0.581801	0.394355	0.345255	2.32479
ATP5MG	0.807366	0.48371	0.626374	1.08441	1.38178	-1.60687	1.78195	-0.626684	-0.704033	2.47158	0.908502	-1.28395	0.6306	0.840003	-0.0946395	8.6616
ATP5MGL	2.70639	0.914577	4.79112	1.97538	2.37016	-4.69058	1.16374	-0.050679	-1.26485	1.40663	1.75441	0.0626028	-0.0659182	2.05647	0.0395348	0
ATP5MPL	0.897259	0.0748368	0.74468	1.06107	0.465508	0.326228	1.29006	-0.827543	-1.16874	3.32334	0.216659	-0.256964	1.04676	-0.265677	-0.207096	4.91951
ATP5PB	4.37249	0.332554	1.28719	1.16081	1.41627	-1.59937	1.60851	-1.37216	-1.35362	3.18107	1.96118	0.540815	-0.126418	2.12792	-0.0357643	3.5938
ATP5PD	1.64457	1.13507	0.28333	0.0594574	0.200851	0.335697	1.30387	-2.18087	-1.36521	0.342144	-0.0308387	-0.403429	0.133139	0.300343	-0.237861	9.6144
ATP5PF	2.02942	0.891128	0.487902	-0.085257	0.430831	-2.20815	0.56182	-1.03637	-1.05998	0.401059	0.584765	-0.258273	-0.307718	0.758872	-0.172396	2.81106
ATP5PO	1.1576	-0.280932	-0.188314	0.676311	0.563975	-0.00122479	1.3468	-0.903128	-0.375187	1.36361	-0.616264	0.51732	0.43194	-0.64818	-0.746609	4.21551
ATP5S	1.2065	0.586083	0.594727	0.13746	1.4302	2.31607	0.152496	-1.60572	1.68997	0.891414	-0.488485	-0.936027	-0.858744	0.95979	-0.169829	1.0393
ATP6AP1	1.44149	1.16109	0.287744	0.923142	1.7975	3.73078	0.447379	2.16979	-2.39389	0	0.472663	-2.43095	-0.493202	0.334347	2.70552	11.5181
ATP6AP1L	-0.725429	0.324974	-0.321656	-1.69324	-2.02606	2.14103	-0.421929	-2.11521	0.220648	-0.29816	-2.45309	-0.104626	0.422445	-1.35796	-0.935605	2.22177
ATP6AP2	2.88085	0.513317	1.50768	-0.219138	1.05036	-2.2632	0.268679	-1.83537	-1.00221	0.680563	1.52671	1.52479	-0.305787	1.2211	0.512898	3.58673
ATP6V0A1	-0.357719	-1.39082	0.530168	-1.04337	-0.304433	0.674292	-1.03187	0.767713	-0.502075	1.20817	-1.14523	-0.469331	-0.0224516	-1.98298	0.0276865	1.10609
ATP6V0A2	-0.265229	0.152492	1.07409	0.587385	1.06158	0.167067	0.395746	-2.62821	-0.315273	0.252934	0.397499	-0.901093	-0.26974	1.5994	0.895166	0.121397
ATP6V0A4	-2.15604	0.0129102	-0.556393	-4.17849	-2.81798	0.906057	-3.94366	1.90716	0.401847	-0.483409	-0.957249	2.81229	6.36851	-2.37488	2.84822	-2.47618
ATP6V0B	2.20586	1.71363	2.82135	2.04926	0.978319	2.00608	0.925561	0.702186	-4.12914	8.23685	0.633639	-0.589989	0.587362	0.992312	1.91042	0
ATP6V0C	-0.254975	-0.0811996	0.532471	0.341664	1.42239	0.412892	0.547545	1.60515	-2.61423	7.28153	-0.460579	-1.63646	-0.0767187	-0.239389	0.136089	5.86858
ATP6V0CP3	0.173998	-0.263583	2.6673	1.70981	3.52546	-0.744161	1.45847	1.32774	-2.70044	"""NA"""	1.36892	-3.29373	-0.597572	2.73522	0.493935	2.39811
ATP6V0D1	0.015014	0.253477	-0.0130349	0.89882	0.736255	1.99025	0.706443	2.18223	-0.913101	0.933356	-0.439977	-2.04203	-0.189173	-1.39202	-0.0976123	2.21674
ATP6V0D2	-0.126204	0.0764131	-0.556339	-2.96779	-2.65886	1.71707	-2.25492	-2.36561	1.3694	-0.0800891	-5.09452	0	2.19544	-2.7262	-2.1134	-2.52037
ATP6V0E1	1.10477	0.43242	1.11905	0.602209	1.1852	-0.905134	1.45726	-0.482683	-1.29753	2.53194	0.891527	-1.0245	0.760127	-0.142887	-0.153339	4.4026
ATP6V0E2	-0.830613	0.705906	1.07371	0.423477	3.20103	0.0566539	2.02138	2.85072	-2.86159	0.0846972	0.654189	-1.47002	-0.981815	1.06269	0.0468142	0
ATP6V0E2-AS1	-1.29777	-0.747336	0.38416	-0.984117	3.61838	-0.32159	0.661257	-0.612705	-4.71836	0	0.310462	0	-1.80142	-0.415378	-0.839489	2.06186
ATP6V1A	1.0301	0.991127	0.740067	0.307481	0.137809	-0.233931	0.682671	-1.80281	-0.282859	1.51625	1.81051	1.37123	-0.503557	1.60926	0.652743	2.33433
ATP6V1B1	2.81862	0.667041	-0.319765	-2.54975	-0.959786	0.3366	-2.40905	2.07472	0.30381	-0.310028	2.62723	0	3.03477	1.79739	2.34973	0.0320222
ATP6V1B1-AS1	-1.12183	-2.67205	-1.88554	-3.43076	-5.33985	-0.456674	-2.76553	0	0	-6.16323	0.323854	0	0	-0.24721	0.645938	0
ATP6V1B2	2.91143	0.565583	0.844578	0.880724	1.58621	-3.44048	0.506062	-1.20257	-0.88472	2.32862	1.77735	0.884199	-0.510781	1.67	1.01124	4.8392
ATP6V1C1	2.72419	0.734181	0.690619	0.0923103	0.70794	0.357237	0.68511	-2.36297	-1.66119	-0.820692	2.28073	0.549532	-0.694846	1.23354	2.12201	2.50931
ATP6V1C2	1.76492	0.924648	0.936686	0.776657	0.746906	0.266162	1.03106	-0.83722	-0.307057	1.87611	2.82547	1.34429	0.577504	2.54586	1.50515	3.30242
ATP6V1D	2.15853	1.00718	-0.345601	0.369496	0.204194	-0.658173	0.550958	-1.53024	-0.906404	-2.85143	2.31325	0.411983	-0.722665	1.04431	0.370237	4.28368
ATP6V1E1	0.649189	0.649586	0.60817	0.02896	1.00956	-1.5385	0.836098	-1.40438	-0.913988	0.646636	0.0217221	-0.53918	0.662197	0.725772	0.272328	3.27753
ATP6V1E2	-0.772241	0.537405	0.756999	0.672758	-0.244887	1.01435	1.144	-1.36561	-1.06827	1.50323	-0.268433	-0.0729625	-0.942794	1.10851	-0.993863	-1.63148
ATP6V1F	0.519053	1.50847	-0.132435	1.01634	1.12123	-1.64619	1.52035	0.636705	-1.02058	0.463552	0.946257	0.0885179	0.403795	1.37548	0.541482	0
ATP6V1G1	3.95003	2.46369	1.49284	2.91384	2.28845	0.0812153	2.21191	-2.20461	-1.1504	0	2.80358	1.39951	0.842953	3.16121	2.341	4.38362
ATP6V1G2	0	-1.84197	1.74673	0	-0.906891	-2.65105	-0.650058	0.972258	"""NA"""	0	0	0	1.42991	1.55302	1.03123	0
ATP6V1G2-DDX39B	2.57041	-0.148249	1.54756	0.687665	1.58846	-1.02638	0.175397	-0.194852	-1.20051	0	1.55248	0.375306	-0.117197	1.22949	1.40609	4.79122
ATP6V1G3	0	-1.62624	-3.5752	-3.51323	-1.44294	-1.48113	-3.15256	0	3.52838	0	0	0	0	-3.57626	0	0
ATP6V1H	0.0886269	0.980811	-0.259013	-0.470778	-0.0801146	1.1761	-0.160894	0.799632	-0.321842	0.756505	0.123901	-0.213561	-0.138676	0.546792	1.05516	0.714147
ATP7A	-0.608285	0.297526	0.443661	0.645558	-0.141111	0.449935	0.364389	-0.373193	0.937393	0.236003	-0.256458	-0.818987	-0.69991	-0.382963	-0.351947	-0.744145
ATP7B	-1.47626	-0.835729	-2.44787	-1.246	-1.96578	0.224248	-1.01929	-0.152438	0.914609	0.321636	-1.34098	0.988367	-0.910224	-0.59706	0.0563049	-1.47512
ATP8A1	0.349676	0.372664	-0.0912127	1.00605	0.142665	-0.309697	-0.00565947	-2.72952	0.538604	-0.876188	-0.820747	1.57785	-1.01094	-2.29343	-0.476477	-0.380643
ATP8A2	-2.3022	0.398088	-1.05708	-3.21188	-2.73723	0.998712	-3.2311	0.81793	1.34918	-0.814307	-4.82885	-5.58512	1.98934	-3.06743	-0.582432	-3.814
ATP8B1	-0.0948588	0.0706387	0.717764	-0.173377	0.35223	2.82738	1.58258	-2.37882	-1.14333	-0.169379	-2.08508	0.291231	1.26214	-0.662719	0.368721	0.995491
ATP8B2	2.83753	-2.67205	0	2.27561	-1.49871	0	0	-2.28072	0.795518	-1.25634	-1.1431	0	-0.828826	0.816055	0.341083	1.28819
ATP8B3	-0.249982	1.01983	0.156715	1.05403	-1.50936	0.536467	-0.890261	-1.07699	-0.222208	-1.35588	-1.83312	0	0.868793	-2.9007	-1.82233	-2.93073
ATP8B4	-1.66271	-1.46822	-0.824171	-1.90481	-2.47831	-0.258046	-1.9691	-0.530243	1.91607	-0.517348	-1.96325	1.07778	-0.546413	-2.83591	-1.89611	-2.55338
ATP8B5P	1.4112	0.594709	0.121249	1.50101	-0.96695	-0.739881	-1.23832	-1.2518	0.106915	0.189725	1.46538	1.51385	-1.33337	0.937076	1.0463	0.530851
ATP9A	-1.23602	-2.18008	-0.19143	-4.02425	-2.6533	1.37025	-3.07381	0.206919	-0.609952	0.587043	-1.58398	-0.267067	-2.35553	-1.66081	-0.620664	0.518392
ATP9B	-1.54175	-0.791829	-0.891219	-0.329723	-0.971106	0.763635	-0.689898	-0.277207	0.789072	0.100548	-1.89716	0.288752	-0.0938903	-1.53581	-1.10858	-1.71689
ATPAF1	0.526937	-1.06215	0.0225322	-0.437904	0.407522	-0.771881	0.00648608	-0.578629	-1.01573	1.6429	0.787296	1.06632	-0.837518	0.347932	-0.632375	1.21042
ATPAF2	-0.408517	0.324577	1.2415	1.62284	0.749976	1.40949	2.48275	1.13562	-1.55748	-0.774188	-0.761081	-0.128672	-0.188607	-0.224587	0.0150094	0.364734
ATR	-0.137583	0.411622	1.62175	-0.229434	0.20202	1.83227	0.278264	-1.92005	0.773822	-0.0696944	0.460142	1.08098	-1.64527	0.871207	0.88719	0.390576
ATRAID	1.25721	0.593674	0.965882	0.528405	0.507163	0.684682	0.79518	-0.0581812	-0.475924	2.71767	-0.0342416	-1.34804	0.399084	-0.386221	-0.640505	4.61722
ATRIP	0.853228	0.673174	0.597505	0.689315	1.38089	3.75354	0.76217	0.55722	-2.75933	-2.12792	-1.03061	-2.17477	1.00157	-0.800463	0.358278	5.12391
ATRN	-0.126289	-0.424895	0.170496	0.76381	-0.231635	0.368539	0.00201917	-0.524267	1.52152	-0.80361	0.170584	0.969122	-0.876877	1.31248	0.189187	-1.02492
ATRNL1	-2.83291	-0.864693	0.226421	0.0228262	-1.54963	-0.420284	-2.79158	1.41972	0.912537	-0.105738	-3.12889	0	2.71643	-1.00043	-2.94039	-3.7871
ATRX	-0.348957	-0.246868	0.608413	-0.212017	-0.11135	1.17264	0.813072	-3.63017	0.0646991	0.13792	-0.894077	2.15353	-2.65137	-1.49226	-0.827397	-0.394932
ATXN1	-1.45674	-0.639789	0.115992	-1.08549	-0.067315	1.07678	0.417203	-1.12756	0.783278	-0.592112	-1.39663	-1.83705	0.419713	-2.26013	-0.573005	-0.906279
ATXN10	0.626174	0.294876	0.371755	1.51766	-0.301814	-1.17775	0.451549	0.153608	-0.507529	-0.142261	1.03124	-0.475814	0.597879	0.48308	0.62397	0.848707
ATXN1L	1.49881	-0.638581	0.895408	-0.230452	1.5863	-1.02148	-0.0103891	-0.973372	1.34041	-1.02501	0.16628	-1.27805	-1.94545	0.464516	-0.257646	3.6389
ATXN2	-2.06752	-0.143875	0.348881	-1.11784	-0.28168	0.972957	-0.343472	0.0250745	0.295613	-0.377234	-1.56894	-0.67616	-0.38849	-1.13889	0.709062	-0.887346
ATXN2L	1.45113	0.543621	0.482842	1.72317	3.064	-1.7822	0.619963	0.728229	-0.76649	1.24616	3.30947	0.233108	-0.830117	2.05722	1.74137	3.31405
ATXN3	0.59425	-0.965114	0.0549537	-0.636263	0.246343	1.52547	0.478942	-3.35806	0.340049	-0.262853	-0.0577942	-0.559306	-0.345056	0.284993	0.104372	-0.184561
ATXN3L	0	0	0	0	0	3.10384	2.9349	0	"""NA"""	0	3.65132	0	-0.366558	0	3.42355	"""NA"""
ATXN7	-0.430687	0.205209	0.53477	-0.521639	0.865251	0.947681	0.201708	-1.76945	-0.704922	0.718301	-0.260618	2.36412	0.0128166	-0.632892	1.19775	-0.41968
ATXN7L1	-1.86048	-1.62624	0.575119	-0.254946	0.447242	1.62941	1.37379	-0.647894	1.24101	-0.0969571	-1.7445	-0.254203	0.175094	-1.87725	-1.68498	-2.00813
ATXN7L2	1.104	0.358114	0.695505	2.50105	1.41923	-1.94977	-0.167781	0.972258	0.916232	0	2.66631	0	0.92061	3.36737	2.27832	2.14285
ATXN7L3	2.76166	0.976924	1.94038	2.41406	3.29836	-2.42919	1.13445	0.98136	-0.149547	-2.48071	2.1248	-0.859883	-0.344155	1.90372	0.90543	7.51845
ATXN7L3B	2.54587	0.801064	1.08498	1.96296	2.3282	-1.37686	1.81024	0.442786	0.0011677	0.88805	1.79085	-0.731362	-0.659461	2.41815	1.31336	3.77599
ATXN8OS	-6.31353	0.624345	-0.621001	-5.40939	-4.26545	1.6929	-1.76553	-0.143219	4.5496	-0.61891	-6.36096	0	2.25998	-5.64665	0	-4.22073
AUH	-0.0270505	-0.820101	-0.340454	-1.15098	-0.132924	-1.02137	-1.41791	-1.78439	-0.117588	1.2833	-0.0696893	0.667795	-0.65465	0.738838	-0.51856	-0.65772
AUNIP	-0.812563	-1.2599	0.608872	-1.02455	0.310982	-0.759882	0.562351	0.515701	-0.963474	3.25936	-1.42886	-0.227609	-0.0871264	-0.459316	-1.1472	3.5254
AUP1	1.66327	0.759593	1.11242	1.17673	1.83078	1.07164	1.19981	0.142527	-1.01182	7.10414	1.42875	-1.00254	0.057151	0.730621	0.681961	4.47589
AURKA	-1.48788	3.83257	-0.740098	2.28969	0.939246	-0.140301	-0.12667	0.506594	-1.97896	-0.00357368	2.3068	1.94135	1.28104	4.21105	4.09332	1.76609
AURKAIP1	-1.17376	0.120006	0.190474	0.0529408	1.087	2.18377	0.997159	1.66395	-3.71647	2.94368	-0.198798	-3.59434	0.00904959	-0.650976	-1.24651	0
AURKAPS1	0	3.21692	0	0	3.38187	-0.411586	-0.23502	1.07917	0	"""NA"""	5.61385	0.858272	-0.740017	0	4.78485	0
AURKB	-1.68476	4.61089	-0.760229	2.90643	2.37957	1.38212	1.91236	4.38504	-5.0276	2.97888	3.81197	0.0359252	1.94731	4.9991	3.97882	2.89336
AURKC	-1.67557	-0.372488	-1.74054	2.94825	1.79055	0.326228	2.00099	0.583216	0	-6.54174	-0.562999	0	0.663108	-1.34228	0.259159	0.321107
AUTS2	-2.40693	-0.783269	-0.374036	-2.53516	-2.21277	1.09842	-1.20221	0.285834	1.05716	-0.384894	-2.70702	0.211944	1.55333	-1.9232	-1.01827	-2.12578
AVEN	-1.89248	-0.798196	-0.981635	-0.866548	-1.42729	0.287708	-0.343494	-0.0122173	0.811733	0.015863	-1.27406	-0.340857	0.976799	-1.45578	-1.49303	-1.16685
AVIL	0.881307	-0.716092	0.0797138	-0.791892	-1.40999	3.22736	-0.102184	-1.75068	-5.97842	2.51121	-0.4264	1.72776	-1.07727	-0.71972	0.845638	0.588819
AVL9	-0.381365	0.695734	0.405789	0.437079	0.422097	2.44801	0.286617	-1.27439	-0.52462	0.767507	-0.55542	1.67832	-0.116516	0.738396	1.21262	1.17746
AVP	-3.56928	-3.35855	0	0	0	-3.4446	0	-0.0277422	"""NA"""	-5.42626	0	"""NA"""	1.30438	0	-4.74638	-3.31384
AVPI1	-1.96791	-0.158405	-8.18896	-3.80984	0.346135	0.703416	-4.14866	-3.42339	3.76896	-0.709496	-2.71624	-1.47155	0.825523	-8.61013	-3.58129	-6.07995
AVPR1A	1.52955	-2.12409	-0.240388	-4.3594	-2.07146	-4.0323	-2.53827	-2.82821	1.62149	-0.33034	-0.587867	-0.103869	-2.77821	-1.36452	-3.42931	1.7509
AVPR1B	-4.18072	1.32795	0	-5.59123	0	-2.77979	0	1.97226	0	0	-2.05776	0	0	-1.6169	-3.62085	"""NA"""
AVPR2	-0.86313	-3.70433	5.28589	-1.36655	0.322591	-2.2384	1.08882	0.327974	-1.25893	0	-4.72154	0	-0.736004	-8.70907	-3.41667	0.0883158
AWAT1	0	0	-1.16581	0	0	0.345337	0	0	3.89451	"""NA"""	-4.28679	"""NA"""	"""NA"""	0	0	-4.44877
AWAT2	-2.09012	-2.84197	-2.04682	0	-3.97728	0.518873	0	2.74987	3.71835	0	0	0	0.0673382	-1.8393	0	0
AXDND1	-1.45326	0.0866422	-0.817981	-2.62722	-3.06759	0.648667	-3.49972	-0.38945	2.05795	0.0646451	-3.47646	1.25153	-0.357716	-1.67741	-2.28116	-2.98105
AXIN1	0.333958	-0.480316	0.000156099	1.5339	1.68505	-1.10639	0.777271	1.19563	-1.37277	-0.0144512	1.18655	-1.1326	-0.0875139	2.03631	1.27075	0.586714
AXIN2	0.915205	-0.230921	0.422841	-1.29268	0.94818	0.286329	0.496332	-0.182628	-0.638512	0.762039	-0.444604	-0.103227	-1.32574	-0.991725	1.55522	1.17195
AXL	-0.823201	-1.56163	-0.223792	-0.924492	-0.827615	-1.2021	-1.16496	0.690183	0.423772	-0.894154	-2.21612	-1.37134	-0.177668	-2.42693	-1.12163	0.136354
AZGP1	2.7369	1.75968	-3.06878	-9.33392	-1.81743	2.13407	-5.10493	5.54816	-2.38039	3.96822	-0.542935	0.875078	1.33675	3.37943	2.80995	9.24244
AZGP1P1	0	6.10931	"""NA"""	"""NA"""	-1.70834	4.95628	0	"""NA"""	0	0	-2.94487	-0.623437	0	0	2.5899	0
AZI2	0.886921	-0.121088	-1.6506	0.82831	-1.0085	-1.43149	-0.167457	-3.1741	-0.617298	1.55958	2.12099	2.80139	-2.1717	2.75918	0.539023	2.03045
AZIN1	3.70426	1.12239	0.641855	0.533717	1.46076	-1.51077	0.411572	-1.27194	0.419492	1.01215	2.67149	1.08127	-0.695488	3.30018	1.46023	2.70482
AZIN1-AS1	-1.48562	-0.597785	-0.306121	-0.963406	-0.976778	2.33968	-0.738357	-0.394525	0.784987	1.16034	-1.84974	-1.40395	0.737774	-1.75771	0.457493	-1.79731
AZIN2	-1.55107	-0.657631	0.878834	0.637488	-0.937716	-0.710861	-1.46475	0.699886	-0.753756	1.15494	0.701661	0	1.72246	0.610699	1.09145	-0.663723
AZU1	0	0	-2.7127	-0.869371	-1.71741	1.10384	1.25683	0	0.0365259	0	-1.32596	0	0	0	2.37915	0.297181
B2M	4.80279	0.710481	1.72184	4.26737	3.01357	-4.85724	1.79619	-3.11323	1.1839	3.50023	5.10654	1.75863	-0.0175079	2.79558	1.94746	8.46569
B3GALNT1	2.45982	0.913536	-0.459211	-0.00652589	-0.635589	-0.0304653	-0.959602	-2.60013	-0.108084	-0.914366	1.75573	-0.192802	0.544217	2.35546	1.59993	4.98307
B3GALNT2	-0.040296	0.732018	0.458104	-1.8607	-1.64992	1.98016	0.0921447	0.125269	0.742795	3.57936	-0.584407	-1.22996	-0.209502	1.30758	-0.213758	-2.06016
B3GALT1	-3.61121	-1.58311	-0.243992	-4.80273	-3.4903	0.190402	-3.26804	0.55722	0.731671	-1.45797	-6.67679	0	5.62631	-3.68538	-3.5742	-3.118
B3GALT2	-0.489558	4.81338	-3.38255	-0.120909	-1.40259	1.0043	1.19794	0	0	0	-1.02111	5.87508	-4.50083	-2.03194	1.44265	-1.81134
B3GALT4	3.56747	-0.252334	1.29422	1.40539	2.7176	-0.69105	1.47406	1.89426	0	"""NA"""	0.47434	0	-0.039577	-2.59597	-1.53446	0
B3GALT5	-2.69168	-1.64724	-0.400111	-5.81091	-6.18859	3.24887	-5.83328	-0.0277422	2.29884	-1.1251	-3.72024	0	3.54539	-3.02045	1.28203	-4.10439
B3GALT5-AS1	-2.40311	-0.257011	0	-1.98073	-3.69349	0.310059	0	0	1.89451	-0.31774	-0.365405	0	0	-0.850335	2.00387	0
B3GALT6	0.0347752	0.287525	1.67675	1.95758	2.1204	2.51635	1.61486	1.5245	-2.22273	0	1.63995	-3.26045	0.477829	0.627323	0.186758	0
B3GAT1	-1.43795	-0.841973	-1.65537	0.910455	-0.660251	-0.419726	-0.730676	1.02671	0.938679	0	-0.292537	0	0.304377	0.0149243	3.18571	0
B3GAT2	-1.60898	-1.54446	-0.814497	-1.68409	-0.322293	-0.925482	0.393227	0.218418	1.20478	-1.34069	-1.24479	1.71301	0.575058	-0.518248	-1.73127	-1.45042
B3GAT3	-1.41472	-0.606071	1.53482	1.25833	1.16266	1.64914	1.74495	0.978727	-2.1637	1.68658	0.194335	0.0764425	0.722434	0.519506	0.826128	3.07504
B3GLCT	-1.33179	0.046134	-0.031311	-0.730106	-0.860975	-0.408818	-0.932211	-0.489684	0.985207	-0.841302	-0.565205	0.117278	0.512113	-0.103702	-1.20389	-2.30167
B3GNT10	-2.09326	-0.809552	0	0	-2.12102	1.8054	0.475473	0	0	"""NA"""	-0.449342	0	-1.39209	1.55302	0.197037	0
B3GNT2	3.87116	1.56724	3.81896	1.32665	1.53343	-3.18082	0.345434	-2.18969	1.12773	0	3.11	1.01124	-0.0136698	5.06832	1.73648	4.9592
B3GNT3	-1.74191	3.48461	0.00274452	1.02127	-1.83534	5.45747	3.75433	3.19465	-2.54844	-2.78883	0.672079	1.82175	3.76142	3.69143	1.67222	-0.192433
B3GNT4	1.3636	0	-3.5752	0	0	3.72181	-0.065095	0	0	0	2.31147	0	-0.155054	1.37468	0.68658	0
B3GNT5	1.70454	-0.43084	-2.02806	-2.11589	0.428799	-0.884251	-1.32383	-3.60377	1.48633	-1.26812	3.22471	4.40876	-0.669304	4.13867	0.0752831	2.47888
B3GNT6	0	-2.4794	-1.06062	"""NA"""	0	1.74127	0	0	0.943416	0.191119	0	0	0	0	0	0
B3GNT7	2.32112	2.00602	0.427908	0	0.760534	1.34895	2.04182	-0.735561	-4.1334	1.80255	2.14298	4.18301	0.669219	2.37157	1.23212	-1.68276
B3GNT8	1.20832	-0.434798	-0.838232	0.0419884	0.657112	1.61973	-1.38985	1.24096	-2.66873	0	-0.107553	0	0.358747	-1.44474	-0.213256	0
B3GNT9	1.14965	0.523462	0.889335	1.56277	1.65811	0.758511	1.19632	0.972258	-0.826738	0	0.58811	-1.91493	-0.806743	0.0483455	0.909602	0
B3GNTL1	-0.482925	0.252072	-0.0487728	-0.558741	-0.301937	2.83828	-0.145783	-0.795131	0.00104798	1.12034	-1.50007	-2.91083	1.02817	0.203579	-0.333412	0.588422
B4GALNT1	-0.903186	-1.74734	0	0.0457405	-1.16993	0.832601	-2.55403	0.178709	0	"""NA"""	0.0913246	0	-1.36656	0.767145	-2.53993	0.705232
B4GALNT2	-2.42413	0.0384453	-1.07477	-1.99538	-2.99844	0.847559	-2.04492	1.61862	-0.0387623	-1.0198	-4.22458	0	1.56741	-0.0876517	-1.3167	-3.64579
B4GALNT3	-2.99545	-0.706225	-0.429053	0.294772	-2.13008	1.61675	-2.54849	3.12112	-0.234472	-0.874587	0.422691	-1.28983	2.39875	2.15707	-0.867577	-1.55862
B4GALNT4	0.260261	1.89386	-0.440896	1.75906	0.531402	3.97642	-0.0806919	4.20631	-2.42994	0	4.74524	-3.59451	3.27493	6.60688	6.19697	3.96025
B4GALT1	0.688474	0.98019	1.39936	0.66321	0.252232	-0.844104	0.206842	0.466472	-1.71175	-0.129314	2.24021	-0.444684	0.366999	3.39537	0.774257	3.99
B4GALT1-AS1	-2.32245	-1.68865	-2.54677	-1.97466	-0.819018	-2.65866	-3.17552	1.04626	0.589067	0.292553	-2.59431	0	-0.455256	-1.54543	-3.75209	0.458117
B4GALT2	-0.613736	-0.792684	-1.43511	-1.76501	-0.438354	1.59073	-0.952357	1.05339	-2.10939	0.411678	0.664922	-0.79762	-0.476893	-0.0932359	0.33443	2.70104
B4GALT3	0.495899	1.13068	1.21922	1.15506	1.62925	-0.129826	0.744485	0.619779	-1.65138	0	1.80597	-0.530215	-0.0697404	2.96737	2.93096	7.84025
B4GALT4	2.14121	-0.27065	-0.327908	-0.25638	1.29615	-1.14254	0.118212	-0.824829	-0.399573	-1.07991	1.53442	2.02591	-0.216534	2.06359	0.286221	7.9473
B4GALT4-AS1	1.09368	-0.170854	0	0.0328467	-1.26534	-0.23827	-2.38702	-0.376892	1.21406	-0.338802	0.965806	1.57869	-2.7509	1.88453	0.612307	0
B4GALT5	-0.471724	0.339188	-0.000212861	-1.3326	-0.695994	-0.267265	-0.92468	-0.670159	-1.2578	-0.724788	0.938854	1.67977	-1.22191	1.42051	1.21782	0.730551
B4GALT6	-0.121826	-1.32605	-0.169853	-2.58811	-2.50486	1.07899	-2.03472	-2.80326	1.19407	0.189163	-1.6409	0.69333	-2.18393	-0.409699	-2.28795	-1.06937
B4GALT7	-0.219164	-0.000739518	0.931155	0.298873	1.87656	1.20431	0.829935	0.275185	-1.7845	2.71329	0.490707	-1.73533	-0.412969	-1.63162	-0.146104	4.02856
B4GAT1	1.50453	-1.06757	1.36941	-0.372854	0.730119	-0.95148	0.173555	1.48287	-2.39048	0	-1.11373	-0.697649	-1.16727	-1.09865	-0.418663	4.63957
B9D1	0.695797	1.32795	-0.0872595	1.21365	-0.985842	1.62873	0.305548	0.928404	0.651703	0.756957	-0.226276	-2.58093	0.951861	1.41267	1.27352	1.2207
B9D2	-1.63763	1.32795	1.15009	1.7659	1.42365	0.0176034	1.14954	1.11116	-0.770829	0	-0.339757	0	0.949282	-0.153139	0.106279	1.62923
BAALC	-0.633579	-1.61284	-1.55107	-1.15364	-1.7654	-0.947359	-1.3327	-0.590267	1.37195	1.42378	-2.74003	-2.85906	-0.683081	-3.03083	-1.02244	-1.53571
BAALC-AS1	1.11849	-1.56407	-2.61584	-4.63608	-0.546488	-0.856636	-2.0651	-0.594783	0.316634	-1.67138	-2.7807	0	-0.702542	-3.16507	-2.20811	-5.03374
BAALC-AS2	0	0.269058	-3.17927	1.95215	-2.49185	-0.698114	-2.27455	0.00263146	0.534026	"""NA"""	-1.89016	0	-3.39606	-2.10994	-1.39748	-2.94098
BAAT	-3.36432	-0.152041	-2.02194	-2.68908	-3.76377	-0.320903	0	1.09779	2.34773	0	-1.42042	0	-0.222168	-1.10594	-1.67927	-5.36934
BABAM1	-0.0452478	0.0673281	-0.148026	0.680768	1.94879	0.864767	1.31578	0.969443	-1.66511	2.98679	0.383419	-0.0862127	0.351602	0.0325658	0.588626	2.5098
BABAM2	-1.71337	-0.484554	0.420641	-0.952164	-0.918091	1.19884	0.0776718	0.225863	0.956245	-0.591106	-1.97023	-1.57948	0.723959	-1.44142	-0.94983	-1.65435
BACE1	2.0273	-0.951316	0.684075	-1.30423	1.1458	-2.06129	-0.559597	-0.300992	-2.39929	0	0.630039	-2.39286	-1.55301	-0.546303	1.01091	1.56708
BACE1-AS	0	-3.78057	5.44717	-1.30678	2.04307	0	0	-3.6127	0	0	0.820882	0	-2.25742	0.137983	1.94394	-1.64142
BACE2	0.477391	0.893298	0.670612	1.40518	0.509279	0.546115	0.461053	-0.324153	0.259954	-0.945868	0.695562	-2.82376	0.599148	1.66645	1.02517	0.628923
BACH1	1.27531	0.369449	0.760898	0.631122	0.120762	-1.21106	0.358673	-3.59928	0.802061	-1.16614	1.48657	1.3437	-0.827133	1.10743	0.865055	0.273506
BACH1-IT2	0	"""NA"""	0	0	0	-1.06609	0	0	0	"""NA"""	-0.840533	"""NA"""	"""NA"""	"""NA"""	0	"""NA"""
BACH2	-2.43046	0.828669	-0.449136	0.621542	1.21857	0.317035	0.410468	0.499117	1.22442	-0.986401	-1.81824	0.0216177	1.19313	-1.73157	-2.24325	-3.11244
BAD	-0.400792	-0.841122	-0.0437569	0.485314	0.72108	0.439696	0.599114	1.64579	-2.49821	2.91813	-0.202042	-1.69759	0.260743	-0.376261	-0.494753	3.33064
BAG1	0.271206	0.445343	-0.440806	-0.292691	0.620525	-0.181554	-0.0287226	0.848842	-4.10856	0.451843	-0.232925	-1.18618	0.707747	0.626498	-0.422867	5.25611
BAG2	1.71425	-1.10465	-0.291489	1.69494	1.02627	-1.90855	0.556393	-2.64245	1.79373	-1.29241	2.55725	3.04812	0.500221	5.74284	-0.743985	0.754167
BAG3	-0.2627	0.492197	-1.89402	-1.88126	2.02617	-3.28671	-1.94231	1.43432	-1.68078	1.11289	0.611533	1.06098	-0.783383	1.34626	-0.655506	2.60542
BAG4	0.848902	0.50982	0.176368	-0.371181	0.379097	1.99195	1.5539	-2.5146	-1.10664	-0.819607	0.72232	-2.42413	-1.44631	1.6876	-0.425293	1.00546
BAG5	2.51643	-1.07573	0	-0.426143	1.54628	-1.5164	0.111783	-1.15788	0.740082	-4.8857	0.996906	1.26355	-0.534039	0.562695	-0.768666	4.1949
BAG6	0.665766	-0.0457922	1.68084	0.699343	1.81534	-0.334527	0.99218	1.59354	-1.79592	0	0.797029	-0.163437	-0.918066	1.57542	-0.153315	5.94187
BAGE2	-3.66615	-0.23128	-1.30524	-5.608	-3.81161	-0.34088	-5.17763	1.1714	2.27556	-0.902611	-5.90375	0	2.26408	-7.13208	-4.40934	-3.24395
BAHCC1	0.558444	-1.54626	-0.815864	-1.16364	0.172558	-0.0137338	-1.3458	0.0565501	-0.115477	-2.03163	1.48349	0	-0.766734	-0.541782	-1.083	-2.86381
BAHD1	0.849282	1.50067	0.445075	1.77686	2.81821	-1.34831	0.558271	0.730977	-0.957142	0.187649	1.19464	-0.66924	-0.849309	0.644826	0.93322	2.3983
BAIAP2	-0.450938	1.04376	-0.107254	-0.308536	-0.145651	3.84278	-0.736879	1.74387	-3.42291	-0.17175	-1.29223	-1.78585	1.24684	0.580779	0.87445	1.27698
BAIAP2-DT	2.79291	1.09711	3.51227	1.31319	1.26334	2.23278	0.808796	0.873694	-1.7866	1.79532	1.37514	0	-0.384255	1.43868	1.23871	5.78037
BAIAP2L1	3.01334	0.11369	1.23574	3.73997	1.42674	-0.72947	2.60065	-2.73396	-0.680016	2.15064	1.69118	0.905398	2.08026	1.24634	0.0022931	4.50007
BAIAP2L2	-0.927668	-1.38977	0.0341703	-3.43445	-0.795529	0.376913	-1.74009	-0.406254	1.62149	-5.92877	0.597419	-2.2391	1.57801	-0.4418	0.576404	-2.28754
BAIAP3	-1.09258	-1.11306	0.57248	0.0100215	-0.0214407	1.59282	0.77361	0.582024	-1.74705	2.45148	-2.35156	-0.412351	0.457683	-1.43447	0.179963	5.67492
BAK1	0.576827	2.6858	1.93938	3.10848	1.73934	0.196945	2.02993	1.71791	-1.42201	-0.126704	2.57314	-0.30667	0.347616	1.47382	1.20548	0.521135
BAMBI	6.35715	1.28506	-0.293684	0.209239	-0.835851	1.2314	-1.38931	2.73347	-3.85782	0	5.39721	0.256695	1.15452	6.61637	6.35016	6.09272
BANCR	-1.65526	0	-3.46442	-1.82873	-4.33985	-0.0930562	-2.81998	0.142183	3.03653	1.1587	-0.333049	0	3.75184	4.11618	-5.87566	-3.87408
BANF1	0.596599	0.639608	0.519512	0.991787	1.306	-0.914011	1.78498	1.75024	-2.5169	0	0.322298	-1.36858	1.05939	0.827698	0.175446	9.36981
BANF2	-2.42413	-0.496477	-0.337482	-4.25019	-1.67054	-0.103489	-3.46882	0.791686	1.8155	1.07297	-5.24879	0	0.844946	-6.79571	-4.60436	-8.78862
BANK1	-1.53945	0.614304	1.15073	2.64522	0.494203	0.61163	0.977112	-0.925172	1.57992	-0.0999525	-2.62142	-0.82767	-2.77455	-6.17218	-2.85999	-3.24133
BANP	-1.09972	0.012176	0.306895	0.383209	0.807065	0.601361	0.820345	0.37825	0.0112254	0.00360016	-0.223424	1.39419	0.086375	0.480083	0.526481	-0.28769
BAP1	0.763378	-0.315872	0.946099	1.17085	1.82813	0.523384	0.774689	0.832592	-1.45484	0.198226	-0.116566	-1.23035	-0.734291	-0.193213	-0.540919	5.89083
BARD1	-1.33321	1.57979	-0.939394	-0.212483	-0.773519	0.746184	-0.827185	-1.71491	1.33757	-0.38389	0.73405	1.52631	0.719415	0.571739	1.48073	0.0198584
BARHL1	-5.44375	0	0	0	0	-1.95506	0	0	1.35845	0	-2.39307	0	0	0	-4.24888	-4.99897
BARHL2	-5.94625	0	0	0	0	0	"""NA"""	0	0	-6.11432	0	0	0	-2.81621	0	-4.19601
BARX1	-3.24346	1.04784	0	-2.92826	0	1.04542	-1.87245	6.4152	2.94342	2.91359	1.60915	0	2.42991	5.22801	-1.29892	0
BARX2	0.514018	1.7458	0.192717	0.33763	-1.53872	3.86142	-0.245216	2.461	-0.520433	0.0487637	0.284322	1.16601	7.19662	1.87885	1.29906	1.34944
BASP1	0.974637	0.430066	0.318859	3.45446	2.15722	-0.1365	1.97972	0.113785	-1.13431	0.788152	0.744011	-1.4506	0.829145	0.991027	1.00067	2.32582
BASP1-AS1	-3.26138	-0.794532	-0.552635	-2.37572	-2.48285	0.67912	-1.46778	0.508857	0.242335	-0.97161	-4.29145	0	0.772796	-3.6822	-3.67014	-3.04003
BASP1P1	0	1.6581	0	0	6.58496	-0.82905	0.449478	-0.0866359	0	"""NA"""	2.4814	0.667795	0.160448	1.77541	-0.354062	0
BATF	0.701018	2.69142	0.990656	5.16467	2.12942	2.64812	3.56878	1.16852	-2.26009	0.371309	1.59499	-0.438121	2.23472	-0.790613	2.3748	0.945971
BATF2	0.447017	1.19316	3.76465	3.26772	-0.162836	-1.5242	1.6288	1.15512	1.3823	0	4.97631	3.36729	-0.186997	-0.811352	2.91463	0
BATF3	0.706306	1.74299	2.59473	2.76625	0.699288	-1.27026	2.15427	-0.893441	1.34912	-0.108586	0.2568	-1.04428	1.84495	-2.36111	0.00998681	-1.9955
BAX	0.65484	1.78756	2.60166	2.54344	2.28373	-0.00411155	2.91297	0.878226	-1.9327	0.0226362	2.04614	-2.89246	1.84867	2.5212	1.45281	3.55031
BAZ1A	-0.619072	2.2759	0.208774	0.873118	-0.120008	2.67627	1.01119	-3.04077	0.13192	3.24777	0.552795	1.11732	-0.078681	-1.51151	1.48912	0.906864
BAZ1B	0.53371	0.62427	0.269558	0.314603	1.16074	1.35777	0.827513	-0.616959	-0.600745	-1.4117	0.940924	1.77313	-1.00593	0.918821	0.144605	1.09555
BAZ2A	0.936836	0.549748	0.772366	0.864823	1.64846	1.92879	0.642669	-0.287165	-1.25976	-0.244216	0.123742	-0.693809	-1.07693	-0.0847662	1.28461	2.31848
BAZ2B	0.475239	-0.866746	-0.525175	1.3419	-2.27973	0.658515	-1.03358	-2.50545	0.854293	0.188665	-0.20019	0.733739	-1.80665	-0.901188	0.131582	-1.11582
BBC3	4.46914	1.64988	0.460735	2.91973	3.73833	-1.98363	1.33638	1.45837	-2.68432	0.847997	1.78811	-5.81645	0.625728	1.32515	1.22417	4.38271
BBIP1	1.91538	-0.0183484	1.49271	0.370676	1.91781	1.15973	1.85123	-2.8576	-2.92828	-0.475785	0.558322	0.51593	0.116891	0.438617	0.926456	4.97351
BBOF1	1.6495	-1.2524	-0.0702034	-1.86018	-1.21419	0.986756	-0.602989	-0.509963	-0.208587	0.0320643	-0.616346	0.682232	-1.37545	-0.709708	-0.610041	2.37118
BBOX1	2.15109	-0.433536	-0.93318	-2.2693	-4.187	-0.223771	-4.47206	2.18341	1.26648	0.635228	1.04153	2.73439	3.51099	1.72495	-0.950791	-1.17835
BBOX1-AS1	0.639802	-0.398672	-1.146	-4.17338	-3.95715	0.0731227	-4.32676	2.06784	1.45924	0.829161	-0.437468	2.48034	3.69847	0.126395	-1.44179	-1.77403
BBS1	1.20285	-0.376224	0.387	0.202386	0.207181	1.72216	0.791314	0.164481	-1.31495	4.80255	0.460472	-0.889289	-0.313472	-0.0877955	0.92629	0.906744
BBS10	0	0.652412	2.64827	1.57097	2.17023	-3.00562	0.0167433	-3.63377	-1.59056	0	1.80646	1.02625	-1.77877	5.20993	0.470585	7.82755
BBS12	0	-0.0540508	0.589189	-1.16375	-1.7047	-0.145524	0.0344406	-1.48717	0	0	1.21556	0.8978	-1.59098	-0.082464	-0.812977	-1.35883
BBS2	1.01568	0.235103	0.314591	0.194442	1.08748	-0.555236	0.179243	-0.34967	-0.692052	0.490541	0.555784	-0.564904	-0.359434	0.939856	0.666099	1.58657
BBS4	0.0347201	-0.274669	-0.105956	-0.636801	0.330661	-1.24474	-0.272852	-2.77156	-1.60908	-1.27302	1.03612	0.25881	-0.635366	0.0989434	0.856922	0.84641
BBS5	-0.311408	-0.450652	-0.63728	-1.21142	0.477159	-0.897663	-1.44901	-0.236862	-0.953626	5.10121	1.17823	-1.66924	-0.126765	1.13211	0.174571	0.00310109
BBS7	0.941961	-0.12271	-1.49763	0.147226	-1.48154	0.478694	-0.699526	-2.45027	1.14737	-0.267066	0.0878471	0.0209044	-0.955202	0.774274	-0.599422	1.9871
BBS9	-1.9482	-0.588257	-1.58134	-2.0176	-1.78686	0.316921	-1.98221	0.380409	1.37675	-0.0171063	-2.48386	-1.20943	0.0512658	-2.70048	-1.62632	-2.62958
BBX	-0.525738	0.111231	0.196098	-0.576378	-0.887473	3.76759	0.766885	-1.9435	1.25418	0.943368	-1.62928	0.165422	-1.62069	-0.529409	-0.546387	-1.35339
BCAM	0.952479	2.32842	0.408769	0.440997	2.20187	0.0958623	-0.759983	2.3952	-2.29685	2.52327	-0.527874	-3.29104	-0.13252	-1.98333	1.04808	5.29623
BCAN	1.07981	1.29427	-1.27712	1.2823	0.578924	-1.79191	-2.9064	1.81306	-2.93546	0	1.20576	1.00883	1.64403	-0.294977	-0.831269	-1.55122
BCAP29	3.10529	-0.314404	0.725972	-1.83775	0.903771	-1.75849	-1.17789	-3.25966	-0.13688	-0.444643	0.76881	2.18789	-2.22633	0.380631	-0.0219009	2.86814
BCAP31	-1.04643	-0.880209	1.23508	-1.41487	1.30484	2.20792	0.117678	1.36812	-1.77919	2.82645	-1.32037	-1.68889	-0.921472	-2.14376	-0.35041	4.35259
BCAR1	1.21876	1.04258	-0.767171	0.205307	0.213171	1.2315	-0.847846	-0.00510766	-1.2012	1.36659	1.08068	-1.44476	0.27719	1.36678	1.51782	2.14594
BCAR3	-0.674162	-0.627817	0.272595	-0.112504	-0.926455	0.504461	-0.820724	0.00062473	0.394121	-0.312885	-1.1163	-0.239096	-0.664288	-1.60222	-0.424452	-0.959928
BCAR4	0.726171	0	3.1093	0	-5.82337	-1.05349	0	5.49582	2.32193	-0.0864148	-2.62713	0	0	-1.58448	-0.576455	-1.48942
BCAS1	-1.10706	1.18729	-1.27263	-1.16071	-2.41044	0.67966	-2.98304	1.24333	1.07817	0.438994	-4.19846	0	2.31255	-4.88527	2.29358	-2.06874
BCAS2	1.24958	-0.427173	1.37225	0.305743	0.258695	0.192678	1.60685	-1.75868	1.078	1.77761	0.854297	1.58533	0.252894	2.34877	0.227668	1.51944
BCAS3	-2.41776	-0.617781	-0.134169	0.065636	-0.52686	2.3447	0.69319	0.122909	-1.04992	-0.473171	-2.82631	-0.27509	0.81795	-1.76754	-0.867649	0.476037
BCAS4	0.228185	1.65759	0.685567	3.30548	1.52685	1.15415	2.13188	-0.298904	-0.71273	-0.188849	0.0841988	-2.16384	0.81995	1.22216	0.41694	1.82295
BCAT1	-0.0746864	-0.0749314	-0.155089	0.999471	-0.877245	-0.849771	-1.49545	-2.10699	1.89551	0.967382	1.00613	0.429407	-1.11213	-0.0902001	-0.162061	-1.45103
BCAT2	-0.0491859	0.3441	1.41148	1.18978	0.182039	0.245893	0.440641	2.10154	-2.48658	-0.869871	0.549059	-4.05294	0.199946	0.336504	0.515934	1.6034
BCCIP	0.973434	1.3976	1.05762	1.11035	0.810688	-0.280711	1.25518	-1.67912	-0.728346	0.290295	2.77397	1.01876	-0.0287779	2.65769	1.24292	2.37837
BCDIN3D	3.01568	0.71401	2.63603	1.08108	1.93559	-0.0588937	1.51022	0.05472	-1.70456	0.788054	2.12557	-0.427686	-0.932662	0.606658	0.894333	8.15948
BCDIN3D-AS1	1.10393	0.565539	1.41331	0.841336	1.87598	-0.0135093	1.39948	0.253828	-1.50806	-0.381871	1.50495	-0.196978	-0.855966	0.542049	0.439927	2.05796
BCHE	-1.88706	-0.894441	-2.01314	-5.01573	-8.65374	-1.27574	-4.56015	-0.480915	0.634785	0.378056	-3.20666	0	-1.43246	-2.23548	-3.92223	-3.64509
BCKDHA	0.650444	0.52506	0.143891	0.693345	1.10555	1.31576	1.00018	2.22019	-1.19636	1.29163	0.575676	-2.71013	-0.805589	-0.217083	-0.757464	0.0654149
BCKDHB	-1.14913	-0.606181	-0.198438	-1.40206	-1.03242	1.18931	-1.10675	-0.428566	0.985319	0.440448	-2.14765	-1.20416	-0.763845	-0.777625	-0.533245	-1.63395
BCKDK	0.774817	0.928253	-0.0770188	1.10361	0.5672	1.44093	0.74464	2.15177	-2.96347	1.02377	-0.723753	-2.09551	-0.00530706	-0.159049	0.556665	5.56692
BCL10	4.13787	1.56047	1.14678	1.03813	1.7172	-1.64244	1.52274	-3.61604	-0.481322	0	1.97791	1.71723	0.751208	3.75345	0.575548	3.34537
BCL11A	-0.912708	2.31994	1.92912	3.90166	1.30742	0.580014	1.94424	-0.278704	1.44289	-0.376981	1.4586	2.57177	3.04711	2.86542	-2.22481	-3.02229
BCL11B	-1.33291	1.60444	1.24594	2.90323	4.08619	0.979425	3.38195	-0.548133	0.70864	-0.375564	0.241981	0.14943	-0.309777	-1.51245	0.412844	-3.6167
BCL2	-1.70955	-1.25747	-0.17483	-0.384137	0.907284	2.39175	2.09012	-0.438921	-2.02841	-1.47848	-2.40867	-3.39375	-1.20509	-0.305745	-1.3752	1.5966
BCL2A1	0.884817	3.38819	2.50719	5.28333	1.76577	-3.54126	1.91803	-3.95848	-1.71194	0.827076	5.25775	2.8238	-1.61841	6.0113	2.54166	2.08866
BCL2L1	0.397197	1.07698	0.933331	1.30793	1.58871	1.04023	0.711951	1.27438	-1.4217	0.908374	0.428867	-1.20473	-0.565164	-0.534087	0.477838	1.31828
BCL2L10	2.25669	-1.84197	0	-2.09332	0.0710831	1.47823	0	2.19465	0	"""NA"""	1.74791	0.523405	-0.0217876	2.02695	-3.33134	0
BCL2L11	2.66516	0.0563555	0.943253	2.00788	2.03653	-1.82656	0.288303	0.226486	-0.1617	0.847283	1.33035	-0.382189	-0.696181	2.11924	0.994269	0.643287
BCL2L12	1.48225	1.22602	3.00546	3.13144	2.72119	1.05844	2.60491	-0.131546	0.41772	0	2.43648	-0.296847	0.555439	2.00656	2.06272	8.06364
BCL2L13	-0.120059	0.346036	1.04515	-0.404985	0.302739	1.08005	0.439968	0.376924	-0.33787	0.54375	-0.303975	-0.872588	-1.22499	-0.0845569	0.149144	-0.685197
BCL2L14	-2.38287	0.455331	-0.154866	3.10626	-1.64241	0.501517	2.02882	0.694724	-1.10969	1.55102	0.925144	0	3.97423	4.02498	-0.210327	-5.37797
BCL2L15	-1.70679	-3.3159	-1.0188	0.744161	0.16711	-0.141377	1.00646	-0.966342	1.68562	0	-1.65816	0	-0.657555	-0.80955	0.031228	-1.22638
BCL2L2	2.45719	-1.18887	-1.82791	-2.19601	-1.22351	-3.47612	-1.82272	-0.64898	-0.773523	0	1.52913	-1.78558	-1.37823	1.66482	-0.0856749	5.2534
BCL2L2-PABPN1	0.60535	0.23674	-0.142433	-0.587993	1.98439	-0.460738	0.641424	-0.856248	-0.883926	-0.513498	1.18361	-2.38907	-0.787271	0.960951	0.901153	5.82996
BCL3	1.36925	1.47598	0.720517	2.02407	1.69896	-0.325903	2.22148	1.37831	-1.57185	3.55102	1.76953	-1.86744	1.05235	1.42918	2.54745	4.61845
BCL6	1.82681	-1.60647	0.358096	-0.971252	0.840482	-3.63335	-1.28255	-1.86553	-1.7209	1.52327	0.946256	1.38122	-1.34651	-0.957842	-1.1788	3.576
BCL6B	3.89473	0.224664	0.543197	0.129451	-0.417568	-2.54487	-0.0422148	-0.839502	0.0484	0	-0.158015	0	0.181681	-1.94448	-0.999899	2.61845
BCL7A	-1.19608	0.213537	1.53132	1.00372	1.19331	1.36099	0.731158	1.61815	-0.282004	0.102741	-0.242395	0.366384	-1.10982	1.16122	0.784199	-1.27056
BCL7B	1.08106	-0.536225	0.170028	-0.0424294	1.40516	-1.0485	0.505276	0.0867165	-1.15992	0.127447	0.497603	-1.60724	0.166874	-0.231278	-1.26633	2.84749
BCL7C	-1.15902	0.377534	-0.524786	0.789444	0.558626	1.87174	1.05027	0.710685	-1.0162	1.80255	-1.16355	-1.78346	1.60225	-0.837351	-0.559624	1.89938
BCL9	-0.274898	0.0551416	-0.392719	0.41569	0.129423	0.383594	-0.110324	0.27326	0.140071	0.472735	0.669873	-1.15895	-0.102175	0.285693	1.40437	0.554184
BCL9L	2.23853	-0.814039	0.860293	0.91857	3.52964	0.800866	1.40388	1.27596	-2.2946	-0.581435	1.93176	-0.66485	-1.80379	0.423633	1.66779	8.94229
BCLAF1	3.78283	0.00889684	1.40003	0.630825	1.58318	-1.71039	0.980125	-5.01064	-0.450844	-0.847428	2.52083	0.696888	-1.54397	2.80228	1.21359	4.64021
BCLAF3	0.136665	-0.321332	-1.05983	-1.76081	-0.273876	0.685328	-0.023736	-2.55652	0.130776	-0.545846	-0.162361	-1.08105	-1.47563	-0.412037	0.796551	-0.0528172
BCO1	-0.256876	2.07927	-0.163327	-5.73562	-3.44294	0.584734	-3.55236	1.05472	1.18188	0.231326	-3.50839	0	2.95537	-3.17389	-1.86864	-4.57579
BCO2	-1.91739	-1.50775	-0.796224	-2.1913	-1.05029	-0.0384916	-4.60735	-0.942626	2.9273	1.7514	-1.17396	2.50479	-1.3287	-0.215654	-0.620849	-2.7135
BCOR	0.472819	0.542005	1.32204	1.99655	0.674299	0.564297	0.422412	0.47831	-0.292598	-1.17866	-0.103567	0.584718	0.217029	-0.160099	0.661751	-0.380158
BCORL1	-1.09777	-0.393605	-0.855428	-0.974558	-0.148392	1.2035	-0.790588	1.27999	-0.02391	-1.11305	-0.361409	0	-1.66165	-1.2549	0.0668519	0.141553
BCORP1	-5.28506	0	0	0	-0.421464	-0.0154631	0	3.14218	-4.2854	1.64412	0	"""NA"""	-2.15505	0	-2.68498	-2.92682
BCR	-0.0873004	-0.265487	-0.158555	0.187362	1.05293	0.634161	-0.122171	0.488508	-1.66497	-0.804333	-0.118159	-1.09316	-0.757126	-0.548691	-0.713668	0.343596
BCRP2	-1.84585	-0.0705975	-0.860952	-1.78582	-0.640816	0.784767	-1.87245	1.11244	2.04741	1.19212	-1.86983	-0.313097	1.12505	-1.6633	-0.557935	-2.13327
BCRP3	-0.281786	-0.469189	-0.363093	-0.182837	0.735557	0.733564	-0.614652	0.239808	1.05127	0.67953	0.0186387	-2.16909	-0.494078	-1.34656	-0.000952452	-1.73467
BCS1L	3.06087	0.569925	1.26215	0.661237	1.59401	-0.537913	1.34233	-0.953395	-2.69283	2.01668	2.56525	-0.447547	-0.169751	1.13309	0.605983	0
BCYRN1	-3.32652	-0.559215	-2.17285	-6.02278	0.0147538	4.53423	-2.59731	0.926743	-3.61424	1.34032	-1.71835	0	-0.572741	-6.28993	1.21482	9.03884
BDH1	-0.279929	2.32419	-0.728607	0.525454	0.851803	0.581761	0.719637	2.37888	-1.83706	0.76693	1.14519	0.863154	0.498856	1.89591	1.82123	1.81157
BDH2	1.88623	-1.28287	0.142351	-0.26084	-0.278265	-3.16676	-1.44162	-3.86707	0.858249	-0.85858	1.19325	-1.30731	0.299091	0.708199	-0.0216924	2.85805
BDKRB1	0.726171	-2.60751	0.876014	-3.3433	-2.18982	-0.858764	-3.84645	-1.19767	0	-0.0144512	-2.86733	0	3.37546	-2.62532	2.22715	-0.197037
BDKRB2	0.953977	-1.38223	-2.536	-3.38831	-3.95741	-0.559563	-3.35888	-1.79342	-1.14368	2.30554	-1.02725	1.17156	1.49206	-0.613877	0.0875315	2.05284
BDNF	-1.36668	-0.50915	-1.33312	-2.20885	-2.98148	0.443298	-2.38014	-0.260403	1.45756	-0.128879	-1.847	0	0.423424	-2.61257	-2.4427	-1.62887
BDNF-AS	0.750018	0.260088	0.739896	2.69922	0.674076	-1.29143	2.09016	-1.31925	0.733163	0.146302	0.326604	0.251808	0.905142	1.29366	-0.504061	0.343123
BDP1	0.0922989	0.50588	1.02791	0.47982	0.267255	1.36854	0.327222	-3.92733	-0.266209	-0.988528	0.438725	1.4624	-1.78063	-0.416514	0.370739	-0.0228474
BEAN1	-1.16613	-1.67538	-0.345192	-1.05458	-3.27314	0.516184	-2.46145	-0.433257	-1.03386	0.375273	-2.33861	0	1.42991	-3.20324	-0.754074	-3.78679
BEAN1-AS1	0	-2.41928	-0.030877	-1.3433	-4.17849	0.0914521	-3.08746	-0.94528	-0.243582	-6.69928	-1.73584	0	0.970477	-1.7949	-0.521819	0
BECN1	-0.100741	0.185413	0.727365	0.192258	0.359473	0.558506	1.18864	0.273926	-0.977207	0	-0.156915	0.144663	0.409152	-0.0204298	0.260827	3.42772
BECN2	0	"""NA"""	-4.06062	"""NA"""	0	"""NA"""	"""NA"""	"""NA"""	"""NA"""	"""NA"""	0	"""NA"""	"""NA"""	0	-2.16142	0
BEGAIN	-0.185442	-0.720958	-2.28803	0.0817198	-1.58271	0.458752	-1.87245	-0.287805	0.0365259	-0.841302	1.10079	-1.73533	2.12698	-1.40516	-1.53839	-1.62447
BEND2	0.430715	-0.479403	-0.562954	-4.40631	-3.42626	-0.217569	-4.32248	1.44174	1.49448	-1.50666	-4.85623	0	-0.58036	-5.09084	-3.21453	-4.45754
BEND3	-1.51336	0.0351701	0.00781668	-1.54494	-0.959358	0.342925	-2.44147	0.603024	0.484338	0.608501	-0.810717	-2.21356	0.299512	1.44372	0.262554	-2.72757
BEND3P3	0.167681	0	-1.83823	0	-1.90689	-1.51355	0	-1.65223	0	-1.48375	-0.606068	0.871328	0	0	-0.980845	-5.65934
BEND4	-2.05084	0.291115	1.36448	1.85651	-0.724321	-0.373757	-0.60306	-0.220387	-0.947707	-1.45851	-2.83518	0	3.0544	-3.75076	-4.55373	-3.01993
BEND5	-0.0427917	-1.09947	-0.928307	2.45859	1.56474	-0.634516	1.08108	0.316212	-2.20923	-0.998844	-2.40458	-1.1928	0.701156	0.0755186	-1.41413	-1.85375
BEND6	-1.32461	0.158027	-0.366557	-1.83205	-2.54161	1.14811	-1.0651	-0.331523	0.417616	-0.891227	-1.59366	0	1.68822	-1.22425	-1.11316	-3.96888
BEND7	0.0582288	-0.716092	-1.61698	-2.75926	-3.21956	2.1334	-0.694623	-0.155776	-0.952982	-0.310178	-2.20008	1.84043	-0.498431	1.01663	0.575265	-0.0318967
BEST1	-0.138756	-2.09685	-0.852171	-0.112448	-0.747649	0.210089	-0.00787016	0.514008	-0.367107	0	-1.49059	-0.34872	-1.08003	-1.88439	-0.561804	3.17572
BEST2	-2.44375	0	-3.42319	0	0	0	"""NA"""	1.55722	0.358454	2.40663	-4.37659	0	-0.155054	-2.23954	0	2.35858
BEST3	-3.91088	-1.05056	-1.11067	-5.45183	-1.89461	-0.607121	-4.62479	-0.381379	1.61575	-1.46279	-7.18305	0	3.01487	-1.92342	-4.49532	-4.45289
BEST4	0	0.205961	1.00307	0	1.25277	-0.818162	0.671871	3.01665	0.621488	0	0.159467	0	1.42991	0.372448	-0.0545019	0
BET1	2.21287	0.634637	1.46098	0.716739	1.20225	-2.01176	0.911926	-2.40649	-0.0936967	1.68226	2.9772	2.2615	-0.240663	3.14533	0.674558	2.28999
BET1L	0.828194	-0.59671	-0.0392003	1.46392	2.50257	-0.763049	1.61671	1.22108	-0.840855	0	1.21463	-0.521881	-0.517106	1.13015	0.471178	4.67295
BEX1	0	2.71128	0	1.60779	-0.36257	0	1.06044	3.55722	0	"""NA"""	0.334554	0	3.6523	-0.289438	-1.0545	0
BEX2	5.2001	4.18078	1.1113	5.13292	1.8611	-3.60007	2.62975	2.45288	-2.51602	0	3.71214	2.07837	3.52677	4.89839	2.69006	2.2753
BEX3	0.888605	-1.13968	-1.58214	-1.48069	-0.437541	-4.46137	-0.295545	0.533977	-1.82156	0	1.99448	-1.4267	1.30231	0.630771	-1.81204	0
BEX4	3.47908	0.353515	-0.840722	1.02615	1.48692	-4.38341	0.6442	-0.633794	-0.496906	"""NA"""	2.28768	-1.23559	1.17319	1.41597	0.388807	5.5576
BEX5	0.667092	2.01983	0.946039	3.93699	3.32193	-4.41807	1.69254	-1.32542	0	"""NA"""	1.2236	0.565225	2.24631	2.81891	0.61619	1.37848
BFAR	2.22678	0.0742705	0.422805	0.785407	0.99671	-0.601957	0.482393	-0.536231	-1.10142	-0.0339473	1.78528	0.776171	-0.820406	1.86609	0.475217	0.337253
BFSP1	-2.07924	0.405954	-0.796755	-0.969843	-3.96521	0.146675	-2.36961	0.882621	1.75591	1.81766	-1.39205	0	0.547745	-0.0707118	-1.4328	-2.14576
BFSP2	-3.99153	-0.26439	-1.65049	0.451314	-0.334838	0.654133	1.03321	-0.0277422	0.326032	-0.817456	-2.652	0	1.80842	-3.06109	-1.18398	-2.47529
BFSP2-AS1	-3.10427	-0.601275	-0.582838	1.53653	0.235714	0.796407	1.29139	-0.715798	1.39548	-0.932598	-2.0564	0	0.956839	-2.18486	-1.05039	-3.43635
BGLAP	-1.50788	-1.28047	0	0.0103352	0.199721	0.910703	1.17039	-0.396976	1.03653	"""NA"""	-2.01371	0	1.48238	-1.91087	-0.921154	0
BGLT3	"""NA"""	"""NA"""	0	"""NA"""	0	"""NA"""	"""NA"""	0	"""NA"""	"""NA"""	0	"""NA"""	"""NA"""	"""NA"""	"""NA"""	"""NA"""
BGN	0.735423	2.25428	-0.501963	-0.438859	2.03367	0.193355	-1.49922	3.08853	0.382851	6.3396	-0.013795	-3.48629	0.746975	-0.681148	0.378787	5.50384
BHLHA15	0	0	0	0	0	0	0	1.23529	0	0	7.33938	4.2483	0.844946	0	6.88298	"""NA"""
BHLHA9	"""NA"""	0	"""NA"""	"""NA"""	0	0	"""NA"""	"""NA"""	"""NA"""	"""NA"""	0	"""NA"""	"""NA"""	0	0	"""NA"""
BHLHB9	1.81581	-0.503651	0.758703	0.313811	-0.871844	-0.178789	0.0548656	-1.90221	2.16746	-0.784719	-0.231688	0.95572	-0.292969	1.49805	-1.07989	-1.31539
BHLHE22	3.34487	-1.72696	-0.582975	1.21679	0.678072	-2.97298	1.04432	-3.22632	3.10799	0	-0.559946	0	1.5735	-0.641996	-0.670829	4.24935
BHLHE23	-3.76568	0	0	"""NA"""	0	"""NA"""	"""NA"""	"""NA"""	"""NA"""	"""NA"""	0	"""NA"""	"""NA"""	"""NA"""	"""NA"""	"""NA"""
BHLHE40	2.27281	1.58851	1.45251	0.681134	1.75755	-1.59527	-1.0611	-0.182094	-1.18199	0.895663	2.23938	-2.61855	0.894415	4.30861	3.66071	9.22483
BHLHE40-AS1	-0.423048	0.344535	0.289524	0.833343	-1.49075	4.05237	-1.85237	-0.149487	1.06995	-1.06897	0.0520024	0	-0.337773	0.261466	1.52498	-2.29301
BHLHE41	3.26935	-0.680748	1.3914	-0.0453434	0.467012	-4.21065	0.501626	-1.06556	-0.064001	"""NA"""	2.92663	-1.09551	-0.942969	2.00668	1.47676	0
BHMG1	-1.35629	-2.1639	-0.143087	0	-4.29155	-0.0247053	-3.62734	0.235292	0.853219	-1.00424	-6.20511	0	1.71941	-6.71377	-4.65327	-5.18985
BHMT	2.60064	-1.23276	-1.01226	-3.89789	-6.00282	-0.256912	-3.30031	0.0977887	-0.641546	-1.31774	-5.76653	0	-1.18676	-3.37298	-2.61145	-3.18415
BHMT2	0.402194	-5.07695	-2.16825	-5.54639	-3.04322	-4.09609	-3.14572	-1.94063	-3.50779	-1.4052	-3.05545	-2.04428	-1.70758	-8.6431	-4.4577	-0.413659
BICC1	-1.19023	-0.987744	-1.48348	-2.83401	-4.82506	-0.368511	-1.6739	-1.18627	1.54542	-0.701125	-1.75693	-2.52099	1.49613	-2.39975	-1.30271	-2.72362
BICD1	-1.93776	-0.345403	0.0776971	-0.72398	-0.791218	2.31775	0.113206	-0.584554	0.698541	-0.0428712	-1.72125	0.224137	1.7632	-0.427913	-1.31769	-2.72372
BICD2	0.56175	-0.0636911	1.45662	0.335164	0.794662	-0.613223	0.667879	-0.53828	-0.194969	-1.29851	0.677822	-0.320005	-0.735538	0.249982	0.0241173	0.0463038
BICDL1	-0.268776	3.28401	-0.0609917	2.77553	1.27909	0.42176	0.104453	0.992868	0.102615	1.68477	0.707813	-1.92033	1.06869	1.93342	1.68093	0.104153
BICDL2	1.81552	4.21331	0.969123	-0.343302	-2.07498	4.14442	-4.59648	5.8549	0	2.86901	4.80772	0.301667	4.29203	6.13234	6.46314	5.1726
BICRA	-1.38585	-0.152696	-0.0233596	-0.0762654	0.185689	1.07439	0.0361883	0.708872	-0.0382419	-0.425814	-1.24671	-2.40846	0.402116	-1.27763	0.836517	-1.26756
BICRAL	-0.413624	-0.769887	0.452829	0.232713	0.870102	0.913824	0.488622	-1.34967	-0.454139	0.131359	-1.07959	-0.428767	-0.31077	-1.00934	0.290301	-0.855931
BID	0.499021	0.93486	0.128753	1.60563	0.47298	-0.210584	1.49034	-0.657575	-1.08609	2.23735	1.02325	1.31499	-0.0783233	1.7567	1.39383	1.87365
BIK	-1.0946	5.84613	-0.195322	1.44765	0.786468	3.96627	1.06754	3.25237	-1.97184	3.25631	-0.206661	-3.04211	3.18282	6.06375	3.88589	0.333491
BIN1	-1.07019	-1.7535	0.206008	0.146333	2.12299	-1.12062	1.19062	0.533031	-0.714174	0.334728	-0.763331	1.54447	0.034833	-1.32752	-1.97405	0.642504
BIN2	-0.453761	1.72406	0.851153	3.60227	2.30862	0.26421	2.0597	-0.957353	0.152779	-0.328852	1.24474	3.3097	-1.20373	-1.54996	1.43353	-1.22105
BIN3	0.635307	-0.231588	0.703477	1.11048	1.53551	0.114516	0.547969	-0.846392	-1.16311	0.844264	-0.421553	-2.55188	0.86	-0.387406	-0.0914703	1.21054
BIN3-IT1	"""NA"""	0	0	"""NA"""	-4.83289	0.312422	0	0	0	"""NA"""	"""NA"""	0	0.844946	-2.90641	-1.80527	"""NA"""
BIRC2	0.385997	0.029792	0.18643	0.397382	-0.709893	0.298461	0.328071	-3.80966	0.578464	0.244474	0.786348	1.13541	-0.810619	1.6876	1.15049	0.622753
BIRC3	1.2443	3.1678	4.37771	4.06036	5.18783	3.00054	4.25144	-5.10351	1.00297	1.64627	2.52682	4.76139	-1.29773	1.94554	2.89361	-0.163493
BIRC5	-0.995828	4.90578	0.35866	2.80698	1.78499	6.03629	2.62272	4.0912	-3.0524	2.26435	3.5656	1.34773	2.41742	6.35645	4.34839	2.76525
BIRC6	-0.574199	0.190448	0.601225	0.413401	0.287418	1.92879	0.562478	-1.48627	0.529507	-0.0306899	-0.0974393	0.826846	-0.594502	-0.0587272	0.932521	-0.729976
BIRC6-AS2	-2.93757	1.24049	0.688628	-0.730325	-0.676885	1.44487	-2.84645	-0.143219	0	-0.25634	-1.12034	0	1.93241	-3.10042	-0.637855	-5.98127
BIRC7	0	-0.0870856	-4.08109	-1.80273	0.0762356	-0.845963	-2.98793	-3.61771	3.44252	0	-0.32596	0	1.90384	0.0384471	1.38073	-5.25192
BIRC8	0	"""NA"""	-1.25327	"""NA"""	0	"""NA"""	"""NA"""	0	0	0	0	"""NA"""	0	"""NA"""	0	"""NA"""
BISPR	3.24555	1.05103	-0.435748	2.40358	1.20775	0.333082	2.04761	-0.861281	2.1425	0.76356	1.55652	-0.464176	-0.0431613	-0.160318	4.11728	0
BIVM	0.457857	0.215305	-0.83253	-0.540862	-1.39996	-0.435735	-0.289135	-2.57113	0.462791	-0.43067	1.05743	0.0397634	-0.782319	1.78309	0.784605	0.275472
BIVM-ERCC5	1.73214	-0.374402	0.233708	0.148825	0.788768	-0.931096	0.919969	-1.51083	-0.70474	0.693474	1.23428	-0.057736	-0.92369	1.02008	0.402416	0.10486
BLACAT1	1.7657	-0.716442	-2.99577	-2.83269	-2.95208	1.45176	-2.52453	1.03366	0.905632	0.661198	3.17263	1.33076	0	1.56733	3.36169	-4.15712
BLACE	-0.743314	-0.841973	-1.99024	-0.343302	-1.76629	1.30314	0	1.97226	-0.0789513	-1.04294	-2.21904	0	-0.155054	-2.51111	-2.02649	-4.64784
BLCAP	-1.00854	-2.52125	1.64712	-1.91557	1.4721	-1.67831	-0.567878	0.381051	-2.12243	0.855771	-0.961607	-1.21237	-1.09718	-2.2557	-2.52565	2.17303
BLID	"""NA"""	0	"""NA"""	0	0	"""NA"""	"""NA"""	"""NA"""	0	"""NA"""	-1.97804	"""NA"""	"""NA"""	0	0	"""NA"""
BLK	3.24475	3.34937	2.97074	4.91006	3.60054	4.50236	5.01821	-1.23348	-1.00056	-0.422218	-2.05126	0	1.14814	-4.50828	-0.988268	-3.99783
BLM	-1.75683	1.22527	-0.195554	0.631694	-0.597503	0.342335	-0.17472	0.0128998	0.663136	-0.705692	0.00500524	1.21212	-0.0232643	1.71324	-0.0918473	-1.39414
BLMH	0.676825	0.432569	0.0445179	0.409105	1.08593	-0.913204	1.06839	-0.0514713	0.257882	-0.08852	0.859787	0.177808	0.333495	0.474675	1.29284	-0.450492
BLNK	-0.319488	1.61051	2.26903	2.42074	0.961471	0.981727	1.3214	-0.775124	-0.452068	0.696199	0.514279	-1.01502	0.17401	0.47253	1.71878	-0.905138
BLOC1S1	1.1956	0.482268	0.09242	1.21941	1.40897	0.551805	1.55386	-0.0190512	-2.24703	0	-0.669843	-1.11192	1.1441	-1.50431	-0.886036	0
BLOC1S1-RDH5	-0.599814	-0.996791	0.204936	-0.630822	0.900027	-0.646227	0.386728	-0.210493	-2.46402	2.71689	-1.5377	-0.571165	-1.03031	-2.52673	-2.72767	8.52139
BLOC1S2	3.6936	1.04544	-0.358361	1.74046	1.73327	-0.760858	2.3119	-2.40968	-1.68206	-0.550787	2.73414	0.85129	0.465931	1.63131	1.39493	3.34986
BLOC1S3	3.26943	-0.311964	0	1.00268	2.17189	0.761827	2.14044	0.477863	-0.769302	0	2.1938	0.614553	-0.743329	0.682531	1.34231	1.29299
BLOC1S4	3.30444	1.35733	2.21687	2.69616	3.02164	-0.995856	1.78689	0.55722	-2.77939	0	1.29392	-1.7407	0.764721	1.40717	0.293057	0
BLOC1S5	-0.414471	0.107754	-0.712274	0.863149	0.306168	-0.559904	0.455737	-2.91851	-0.102451	3.11289	-0.0722293	2.66574	-0.892778	-0.459381	0.296026	-0.0686511
BLOC1S5-TXNDC5	1.67884	0.9579	0.529953	2.09832	0.548579	-0.796144	1.65882	-0.584902	0.539807	0.482608	1.78318	2.08175	-0.384343	1.34947	0.90906	1.05548
BLOC1S6	1.64937	-0.574323	0.446372	0.198064	0.29017	-2.22832	0.640491	-4.0948	-0.571345	2.30166	0.8884	0.210337	-0.368623	2.52187	0.110817	3.78537
BLVRA	2.15366	0.359527	-0.308568	0.286772	0.542177	-0.336574	1.29676	-0.580063	-0.814525	0.681539	0.917617	-0.711447	0.941189	-0.936533	0.174238	2.51215
BLVRB	0.457468	-0.00731695	-0.288212	-0.00962167	-0.1245	-1.29967	0.790367	0.705789	-2.59241	2.19112	-0.548542	-0.960027	0.0537406	-1.72391	1.28077	3.66287
BLZF1	1.38566	2.63874	0	1.55482	-2.39232	3.08366	0.349942	-5.03897	0	-0.283307	2.88579	1.9461	-3.24736	5.79142	0.838583	-0.612439
BMF	4.08123	0.216805	3.2682	3.21735	2.13023	-0.872716	1.48347	0.330573	-2.02794	0.308445	2.36752	-0.533357	-0.82735	2.81209	1.93254	2.08689
BMI1	2.54837	0.980583	0.747727	1.81515	1.60135	-0.842913	1.47593	-3.46723	0.953623	0.677427	1.6213	1.3742	-0.869645	2.53701	1.34296	10.2392
BMP1	1.76347	0.0644912	-1.0188	-2.28115	-0.62991	0.569395	-1.57062	0.701169	-2.1819	-2.67624	-0.478944	-2.13622	-1.43717	-2.59253	-0.597516	-0.243522
BMP10	-4.61368	0	"""NA"""	-4.20128	-3.27146	-0.159199	0	0.749865	"""NA"""	0	0	0	0	0	0	"""NA"""
BMP15	0	"""NA"""	0	-4.49305	0	-1.36377	0	0	0	"""NA"""	0	0	"""NA"""	0	0	-1.96335
BMP2	2.03378	-1.50083	0.769332	1.36083	-0.215013	-3.69672	-0.91391	-4.40664	1.23383	-0.203872	-1.11972	2.45629	-0.708863	-1.11383	-4.66094	-0.922989
BMP2K	-1.27039	0.866918	1.31516	-0.168008	0.752363	1.18899	-0.439918	-1.24074	1.92433	0.544441	-1.22515	-0.455837	0.666268	-2.16368	0.427919	-2.598
BMP3	-3.57087	0	-0.324823	-3.4953	0	-0.0552009	-3.52453	0	-1.61834	-1.70637	-5.04608	0	-1.15505	0	0	-4.12537
BMP4	2.70064	-1.7729	-0.672894	0.233273	1.61986	-1.0778	-1.43045	-1.17035	1.08661	0	-1.53703	-4.21227	-0.623945	-2.90914	1.08439	1.77362
BMP5	-2.97143	-1.04002	-0.780681	-2.73032	-3.39315	-0.352347	-5.05756	0.528651	1.52151	-0.681342	-6.31673	1.00883	-0.824906	-1.11169	-3.17488	-3.69453
BMP6	0.893752	0.872001	0.48087	0.606433	0.151261	-0.741458	0.876763	-1.99873	0.902112	-0.0860829	0.366851	1.82996	-0.0280868	-0.294927	0.0104379	-0.253041
BMP7	-0.858791	0.939027	-1.57362	-2.18858	-3.02056	1.72294	-1.63278	1.84101	0.277901	-0.186538	-0.819952	3.33076	3.22699	1.11263	-1.73589	-2.03752
BMP7-AS1	"""NA"""	"""NA"""	"""NA"""	0	0	"""NA"""	"""NA"""	"""NA"""	0	"""NA"""	0	0	"""NA"""	"""NA"""	-2.16142	"""NA"""
BMP8A	0.910153	0.372542	-0.292089	1.7347	0.610857	-0.596394	-1.18309	-2.43583	0.132741	-0.806814	0.912661	0.389493	0.687066	-1.1528	1.72053	-1.6039
BMP8B	-0.298556	-0.296903	-0.923422	0.325383	0.337035	0.042287	0.308423	-0.1707	0.0962321	-0.792939	-0.754178	2.16637	1.07524	-0.632259	-0.157655	-2.0852
BMPER	-1.26215	-2.51179	0.0521008	-2.23703	-1.76317	0.429131	-0.207073	-0.188942	1.51931	-0.90227	-3.70411	-3.78818	-0.0170806	-6.57045	-4.39641	-2.98931
BMPR1A	-1.45816	-1.14675	-0.217569	-2.18321	-2.21145	1.47427	-1.25647	-0.338722	1.33774	1.41991	-0.529419	0.7302	-0.434371	0.00484169	-0.18499	-0.985806
BMPR1B	-3.41309	0.215616	-1.6559	-5.68034	-2.79193	0.0742922	-3.7895	0.895442	-0.458432	-0.0237283	-3.71734	-1.47014	1.67722	-1.41744	-2.19749	0.664103
BMPR1B-DT	-4.90319	1.36543	-2.78932	0.656698	0	1.68468	0	3.55722	0	-0.31774	-4.35991	0	0	-3.25433	-3.48335	-1.45194
BMPR2	-0.415713	-0.576405	0.392529	-1.09427	-1.08581	1.7842	-0.382604	-4.1429	0.279482	-0.206587	-0.91472	0.935733	-2.26605	0.271329	-0.538111	0.138441
BMS1	-0.347242	-0.102754	1.36956	0.339596	0.911293	-0.354502	0.561198	-0.376392	-0.218915	0.500683	1.11122	1.80351	-0.239175	1.03049	0.484783	-0.344046
BMS1P1	-0.683492	-1.43758	-0.422146	-0.812787	-0.993221	1.78921	-1.28233	-1.68225	-2.62169	-1.23616	-0.747525	-1.85906	0.201639	-0.717069	0.275902	-2.43249
BMS1P17	-0.733261	-0.451449	0.409696	-4.25019	-2.98687	1.14874	0.162315	-1.5196	-0.137972	0.125531	0.889675	0	1.39243	0.929584	0.237132	-1.26503
BMS1P18	-0.294007	0.228416	-0.360185	-4.2693	-3.0239	0.382432	-1.56494	-0.0277422	0.959657	1.63019	0.950372	1.05774	0.768997	-0.877842	-0.655406	-1.32295
BMS1P2	-1.17768	-0.232136	0.191515	-2.61339	-1.33531	1.54009	-0.199396	-0.764708	1.13228	0.636745	-1.02029	2.05065	-0.862873	-1.7775	0.359662	-1.15599
BMS1P20	1.46661	1.53607	0.233156	4.21934	1.0605	-1.07951	3.11329	0.840764	1.65654	-0.942586	2.45124	0.679789	0.529268	1.08251	1.86903	0.81819
BMS1P21	-0.105884	-0.587656	0.850353	-3.39393	-1.46054	-1.34803	-2.65862	-4.47069	1.61052	-0.24184	-2.34226	0	-0.932662	-3.90641	-2.05123	-2.9082
BMS1P22	0.720991	0.303704	-0.509609	-1.72002	-3.56714	0.492057	-2.39502	-2.10891	-1.15829	0.486625	2.76162	-2.30586	0.398338	0.589546	0.556183	-1.11356
BMS1P4	-0.0497343	-0.00655793	3.44717	-0.630015	-0.460375	2.12685	1.11324	-2.01503	0.150985	0.00498833	-0.115653	2.22496	0.612583	-0.79363	0.454103	-1.45726
BMT2	-0.16922	-0.144984	-0.0355334	0.5148	-0.301293	0.0516226	-0.0687336	-2.11048	1.47752	-0.746887	0.0498882	0.491556	-0.782493	-0.0567975	-0.0116878	-2.07148
BMX	1.06472	-1.18509	1.59791	-0.0379565	2.03025	-3.11709	-0.0554566	-2.58755	0.384646	0.750613	0.433665	-3.41071	0.347366	1.45511	-0.155525	1.334
BNC1	-3.51247	-1.09458	0.451275	-1.26313	-2.39966	-1.31051	-2.10949	-0.197667	2.91099	-0.773131	-1.7927	0	2.6523	1.34971	-1.6508	-2.89833
BNC2	-1.95524	-1.61106	-0.242694	-3.63964	-2.8795	-0.666374	-2.20755	-1.00422	1.0464	-0.186858	-3.59938	-3.89565	0.58846	-2.917	-1.9593	-2.34327
BNIP1	1.31113	0.486968	0.485727	0.439019	0.196569	-0.457148	0.490008	0.0317588	-3.25172	1.347	-0.02844	0	0.345175	0.365935	-0.49433	0.661546
BNIP2	1.60762	-0.560841	1.14409	0.581944	1.32635	-1.82535	1.13769	-2.97439	-0.366598	0.301328	1.05145	1.33992	-0.760517	1.6664	-0.460384	2.60968
BNIP3	0.704749	-1.19081	-0.406221	-2.76429	0.706568	-1.62391	-0.347277	-1.7629	-1.01553	-0.34797	1.40995	0.937775	-0.659629	0.772324	-0.391904	4.94127
BNIP3L	1.98723	-1.73222	-0.0329191	-1.44861	0.240914	-2.80343	-0.217881	-2.81782	0.285286	0.790261	0.701136	-0.934323	-2.08402	-0.251537	-1.22299	3.73408
BNIPL	2.1326	5.8591	0	-1.75834	-0.185009	1.85634	-1.1281	3.82571	-2.74846	-1.49338	4.42332	-3.72452	4.08114	2.98233	6.83021	2.51419
BOC	0.739433	-2.85399	-1.61082	-2.90402	-1.31969	-1.61855	-2.10603	-0.455822	1.11383	-0.389314	1.26157	1.24112	-0.126784	1.08072	-0.242769	-0.876983
BOD1	2.26012	0.277298	-0.189139	-0.175951	0.339876	-3.29364	-0.209633	-0.508869	-1.87333	0.966053	1.06023	0.0180417	0.764657	1.85392	0.0263292	3.25361
BOD1L1	2.40735	-0.351541	0.0948547	0.912643	1.24985	0.632198	0.780524	-4.11815	0.060216	-2.74401	1.19298	-0.175001	-1.57867	-0.279252	0.328088	0.846223
BOD1L2	0	-1.12136	-1.28569	0.495543	0.687335	-3.70995	-1.38702	-2.12928	0	"""NA"""	1.85472	1.5866	0.248524	7.41597	-0.0162855	0
BOK	-1.1883	-2.80468	-1.51377	-4.08965	-1.32316	0.0100159	-2.06023	0.726753	-2.30849	0.0738088	-0.788303	-1.08167	-1.67554	-2.93351	-2.4815	3.18368
BOK-AS1	-0.018058	-3.4005	-0.996112	-4.44091	-1.35435	-0.520655	-4.59648	0.953149	-1.43296	0	-0.276034	-2.62344	-2.44161	-2.24315	-2.16525	-2.27701
BOLA1	0.0129985	0.809944	0.254334	0.650116	1.39925	-0.95471	1.25119	1.20108	-0.568411	0	2.09997	-0.865638	-0.265563	0.899251	0.237171	2.7005
BOLA2	2.58157	2.29436	0.824135	2.62119	2.52597	2.17867	2.27835	0.989745	-2.75489	0	0.949938	-0.293731	0.485074	1.09742	1.2863	7.49423
BOLA2-SMG1P6	2.48445	2.24082	2.25226	4.02815	3.30783	2.21845	3.76577	0.646742	-1.7397	2.45187	0.945308	0.785513	0.635521	1.20361	1.0752	3.3536
BOLA2B	2.99558	2.4352	0.643637	2.68212	2.18155	2.14892	2.29	1.18543	-2.99982	7.00419	1.1293	0.185709	0.548814	1.1411	1.47752	10.3118
BOLA3	-1.03479	0.681589	4.70093	-0.824538	-0.548997	-1.35463	-0.306499	-0.764708	1.07884	0	0.112161	-1.2542	-0.21883	1.08474	-0.0792486	-0.522366
BOLA3-AS1	0.807785	-1.62898	0	-1.28926	-1.01792	0.223417	0.143492	-0.44278	2.37638	0	0.627785	2.57587	0.265201	-0.750529	-0.179339	0
BOLL	-2.41971	1.21378	-1.39077	-3.80273	-2.79532	-0.129233	-4.23502	0.820255	1.64725	0.0719861	-2.92233	0	2.58191	-3.82476	-2.13411	-3.31903
BOP1	-0.608505	1.48465	0.414887	1.89894	1.27394	1.58836	0.91324	2.40695	-0.902575	2.83319	1.93902	-1.08387	-0.0143607	2.75156	1.40046	2.89453
BORA	-0.364915	0.335183	0.845294	1.31484	1.00372	0.708882	1.25798	-3.64735	1.10692	-0.676243	0.720362	2.75922	-1.33599	2.07136	0.530667	0.694764
BORCS5	-0.256755	-0.641021	-0.444696	0.191388	-0.931594	0.152052	-0.604718	0.891221	0.35383	0.577923	-0.51268	0.215282	0.391139	0.101006	-0.686542	-1.89664
BORCS6	-0.172619	-0.220379	1.70246	2.55713	2.25188	1.49	2.50217	2.21756	-2.86761	0	-0.265369	-0.842977	-0.620941	-0.424795	-0.394258	5.5637
BORCS7	-0.386341	-0.180908	0.409262	0.0615973	0.5168	1.89361	0.639058	-3.77145	0.0677901	3.34077	-0.190411	0.885096	0.101037	-1.63252	-0.226187	4.1862
BORCS7-ASMT	-0.623564	-0.494417	0.495856	-0.517632	0.579926	3.41327	0.461173	-2.69854	-0.617731	1.48327	-1.01015	0.795906	0.236295	-1.31789	0.0760311	2.03575
BORCS8	0.996356	0.768735	1.56032	1.25815	0.148829	2.14382	1.2804	0.635223	-1.73943	2.69268	1.47067	-1.44768	0.200426	1.81537	1.10636	1.47909
BORCS8-MEF2B	-0.0403719	-0.231309	0.959975	1.05596	0.514889	1.85696	1.47102	0.0639107	-1.73931	2.45358	-0.555827	0.073239	-0.0132727	0.689342	0.603125	-0.219265
BPESC1	-4.19378	0	0.151121	-0.343302	-1.79087	0.64018	-3.31302	1.23529	0	-2.21327	-5.14796	0	2.50791	0	-5.26994	-2.77
BPGM	1.28776	1.45956	0.687433	0.581511	0.895101	-1.26603	0.110477	-0.689667	-1.39188	-2.30244	2.42851	0.885975	-0.121052	2.75284	0.819546	-0.281104
BPHL	0.0465041	-0.889713	-1.05976	-1.65061	-1.40003	0.226484	-0.911865	-0.155899	-0.979715	2.15368	0.810241	-0.0569705	-0.862903	-0.141267	0.108252	-0.0356972
BPI	-1.75409	-2.29654	-2.12774	-2.72181	-2.67847	-0.67181	-5.19438	0.414262	0.59772	-0.333155	-0.886645	-0.917168	-0.361505	-0.864706	-4.34275	-2.26033
BPIFA1	0	1.32795	"""NA"""	-3.51323	0	-0.809749	0	0	-1.50404	-0.934412	0	0	0	-5.97054	-3.33134	-6.65265
BPIFA2	1.25669	0.86852	-1.4549	-2.92826	-4.54689	-1.38802	-2.31302	2.09779	-0.757023	0.580931	0	"""NA"""	0	-4.09084	0	-2.32368
BPIFA3	-2.02872	0.590986	-2.11125	0	-3.72451	0.37001	0	0	2.58907	-0.538739	-4.82239	0	2.42991	0	0	0
BPIFA4P	-2.79168	0.292328	-0.857341	0	-1.47032	-0.673772	0	0	1.56704	0	0	0	-0.570092	-4.44698	-4.58768	-3.74423
BPIFB1	5.38279	5.42713	-0.495158	-0.651424	-2.45817	4.47665	-3.3505	4.57914	1.60193	0.570675	-3.66496	0	0	-5.70437	1.03123	-1.89541
BPIFB2	-1.73453	0.965382	0	-4.2975	0	-0.311742	-3.69445	3.50475	-0.192956	0	-5.0264	0	-2.30706	0	1.16051	0
BPIFB3	-4.93561	-2.25701	-3.32856	0	0	0.0939067	0	3.14218	1.34811	0	-3.79162	0	0.166874	-6.40118	-4.12335	0
BPIFB4	-2.2009	0.453483	-1.96948	-2.92826	-3.45533	-0.615669	-3.66996	0.00263146	-0.190885	-0.934412	-5.14212	0.871328	4.16687	0	-4.14848	-2.93766
BPIFB6	0	-2.75951	-3.42319	-3.51323	0	-0.461631	-2.6798	3.29419	-0.326044	-0.01818	-4.17682	0	"""NA"""	0	-3.06831	-6.41621
BPIFC	-3.13765	-0.466464	-1.34858	-3.97751	-2.28282	0.514934	-3.29835	1.14218	1.48844	1.64808	-3.69652	0	5.13957	-4.07147	-3.05016	-4.03785
BPNT1	2.07171	1.55631	0.59156	2.57471	1.09651	0.973378	1.20169	-1.25135	-1.888	1.11806	2.63396	1.69622	0.681286	3.88908	3.23326	1.66354
BPTF	-0.485543	-0.307416	0.394377	0.304966	0.369724	2.02487	0.64863	-2.04556	-0.224595	0.36047	-0.909288	-0.348921	-0.523169	-0.162091	0.167162	1.29846
BPY2	-4.14419	0.742989	0	0	0	-0.329124	0	0	0	"""NA"""	0	0	0	0	0	"""NA"""
BPY2B	-4.85879	0.327952	0	0	0	0.585988	0	1.55722	0	"""NA"""	0.896433	"""NA"""	-0.155054	-3.14742	0	0
BPY2C	-5.14419	0	0	0	0	0.0382475	0	3.55722	0	"""NA"""	0	0	0	0	0	0
BRAF	-2.72952	-0.572162	-0.305247	-1.68895	-0.697057	1.79887	0.010911	0.113938	-0.0276045	0.187883	-2.63353	-2.34167	1.39983	-1.85794	-1.64137	-1.18767
BRAP	-0.0141602	0.477058	-0.0533746	-0.118761	0.1719	1.08587	0.332747	-1.13536	0.665007	1.04043	0.307035	1.20523	-0.75742	0.567963	0.207527	0.168433
BRAT1	0.685668	0.544714	0.930488	0.80194	1.77051	2.08846	0.493688	1.06041	-4.08008	0.853406	0.4325	-1.15651	-0.459797	0.261794	0.210845	3.09293
BRCA1	-0.214123	0.5814	-0.375074	-0.406496	-1.07283	0.408617	-0.98171	-0.208314	-0.0848534	-0.259683	-0.370179	2.87341	-1.15833	-2.73649	0.749649	-1.42199
BRCA2	-1.10957	0.307253	-0.749307	-1.45327	-1.64093	0.933283	-0.266729	-0.640081	1.00973	-1.07843	0.404216	0.928661	-2.30573	0.333454	1.03047	-3.15392
BRCC3	1.41945	0.598356	-0.731317	-0.238692	0.0900912	1.50108	1.63752	-1.67047	-1.65785	-0.485541	1.56496	0.155985	-1.04013	1.09051	2.0192	0.66865
BRD1	0.344113	-0.00269343	0.345814	0.744161	1.72525	-1.23252	-0.243659	-0.205562	-1.70295	1.07624	1.89208	-0.628598	-1.00736	-0.0299455	0.299399	1.27881
BRD2	2.96321	0.238712	1.25369	1.21004	3.12761	-0.434957	1.30527	0.499188	-0.638574	-0.338802	2.81162	-0.0414327	-0.6528	2.37751	1.55865	7.28339
BRD3	0.713576	0.250886	0.344086	0.481553	1.90563	2.43367	0.167008	0.0785096	-1.05606	1.3136	-0.0127139	-0.848186	-0.877938	0.164066	0.693109	3.1911
BRD4	0.141209	-0.568123	0.980965	1.10722	1.51496	1.59305	-0.0865247	0.371865	0.137928	1.91359	0.485266	1.04077	-0.328133	0.744891	0.871976	0.272598
BRD7	-0.586213	-0.279079	1.39881	-0.0213737	-0.405303	1.10894	1.1485	-0.117843	-0.799199	1.78708	-0.394772	-0.551883	-0.645608	-0.979423	0.843259	-1.35789
BRD7P3	0	"""NA"""	0	-2.3433	-0.817623	-1.39232	0	"""NA"""	0	0	-2.76653	"""NA"""	0	-1.51111	-0.161417	0
BRD8	2.66344	-0.742755	0.794036	0.0491707	1.66935	-0.704945	0.0869081	-0.0345742	-0.617767	0.151608	1.9164	-1.4744	-0.180424	1.77283	1.12474	1.67426
BRD9	0.826295	-1.50849	1.19676	0.143428	1.62508	0.296539	0.566366	-0.013803	-1.01202	0.267632	1.2244	-0.976062	0.0299671	0.497677	0.334137	4.48511
BRDT	-2.06266	-0.0473394	0.164488	-6.37305	-3.79102	0.615735	-2.81998	0.481932	2.12738	-0.837838	-5.97967	0	3.42991	-5.63186	-2.69855	-3.87735
BRDTP1	0	0	"""NA"""	"""NA"""	0	0	"""NA"""	0	"""NA"""	"""NA"""	"""NA"""	0	"""NA"""	"""NA"""	0	0
BRE-AS1	3.39166	-0.322302	-0.475662	-3.36991	-2.2384	-5.62068	-4.86069	-3.40568	1.29134	0	0.278578	0	1.94697	0.241076	-1.23181	0
BREA2	0	1.91291	0	0	0	0	0	0	0	"""NA"""	3.4814	0	-1.15505	0.874948	0	0
BRF1	0.243862	-0.866631	-0.161625	-1.0114	1.01269	-0.370394	-0.32989	0.711714	-1.64498	0.282895	0.352012	-0.368693	-0.990549	-1.83579	-1.34525	1.02812
BRF2	0.354804	1.8629	0.456338	-0.150479	1.00543	-1.32284	0.592888	1.10203	-1.72166	0	0.664065	-2.02239	-1.24081	1.09858	-0.398162	4.28141
BRI3	0.364299	-0.553428	-0.0619534	-0.920937	-0.115969	-1.39805	0.020731	0.0987417	-1.28113	3.1612	0.11763	1.35268	1.05084	-0.957531	-1.36491	6.6143
BRI3BP	0.0819693	0.78481	1.2077	2.35496	-0.498843	1.91073	-0.306984	0.786702	-0.430042	0.990821	-0.796139	1.22642	-0.0351447	2.02263	0.0630985	-2.37077
BRICD5	0.743873	0.0209398	0.732517	-0.224154	0.494072	2.61581	0.705235	-1.64665	0	0	-1.76276	0	0.630207	0.612034	-0.0648686	0
BRINP1	-1.82188	-0.583167	-1.58741	-4.85693	-3.72319	0.564647	-4.71327	2.08867	2.23271	-1.15605	-3.42502	0	2.71168	-4.82885	-1.13148	-3.08546
BRINP2	-2.60922	-0.940537	-1.69233	-6.80819	-3.29768	0.340674	-3.90745	1.5704	1.72858	-0.600446	-6.8629	0	3.93241	-4.4859	-2.8898	-2.78617
BRINP3	-3.20633	-0.300529	-1.8929	-3.96424	-2.75091	-0.336706	-4.92896	1.96413	1.86696	-0.245102	-6.28619	0	3.15187	-5.46697	-4.8713	-3.45537
BRIP1	-2.46607	0.788248	-0.26688	-1.5269	-1.45564	0.999445	-1.47529	0.546952	0.378704	-0.662368	-0.838801	-0.406206	1.36087	0.521852	-0.798169	0.152239
BRIX1	4.85942	2.31817	-0.119545	1.66375	1.52275	-0.775659	0.941662	-2.88932	-0.765937	1.38109	3.96154	1.9179	0.52472	5.32352	2.12754	2.7142
BRK1	0.168826	-0.183026	0.646847	0.0851369	0.514069	1.57814	1.03219	-0.225928	-1.04044	4.2707	0.156015	0.17192	1.26493	-0.0311906	-0.31493	5.93086
BRMS1	1.23132	-0.296239	0.715366	1.88024	2.22303	2.34033	1.83718	1.65759	-2.10005	0	0.362596	-2.23692	0.358929	0.480946	0.306834	4.52357
BRMS1L	-0.16796	1.47459	0.313578	-1.1613	-2.62666	0.282465	-1.21396	-2.0348	1.08544	-1.68713	0.937416	0.00883157	-0.782094	1.82113	-0.215865	-1.30635
BROX	3.54187	1.47795	1.17026	0.0443471	1.46335	1.84637	0.80366	-3.2341	-1.03283	0.736243	1.77918	0.892049	-1.15505	3.07369	0.878222	2.85561
BRPF1	1.45807	-0.0406774	0.53472	1.53334	1.73327	-0.0682834	0.63905	0.151228	-2.7089	3.11289	2.89255	-0.361436	-0.729878	2.9163	1.16085	0.383554
BRPF3	3.46933	0.654721	-0.361329	0.482281	0.35439	0.37269	0.0689223	0.806651	-0.227333	1.54336	1.03679	0.243771	-1.61712	1.5293	1.45724	0.446629
BRS3	0	0	0	"""NA"""	0.626542	0	0	1.97226	1.72458	0	0	"""NA"""	0	0	0	"""NA"""
BRSK1	-0.367805	2.10418	1.18857	1.98313	-2.73606	1.23473	-0.122646	0.826407	-0.370099	1.14738	0.546771	-2.61175	1.91206	0.62497	1.34338	-0.899486
BRSK2	-1.25218	-1.50345	-3.98177	-2.85866	-1.44392	0.331551	-2.44756	-0.391147	-0.638379	-0.297478	-1.12249	-0.713634	-0.155054	-2.36089	2.39312	-2.98719
BRWD1	-0.170735	-0.889987	0.300931	-0.316109	0.893039	1.01324	0.721453	-1.12835	0.933215	0.618129	-0.828303	-1.35854	-0.280209	1.71418	-0.253676	1.35367
BRWD1-AS1	2.72617	1.1215	0	0	-2.25739	4.59371	-0.23502	3.55722	1.06627	3.68226	-1.19668	0	0	-3.19114	5.94711	-1.31949
BRWD1-AS2	0	1.84253	0	-0.265299	0	0.467889	-0.328129	0.749865	0	"""NA"""	0.822432	0	0	1.23752	0.759148	0
BRWD3	0.966238	0.483525	-0.247499	0.691297	0.247785	-1.12292	0.481304	-1.64275	-0.0450373	-0.385126	1.76191	-0.151176	-0.653435	2.87523	0.601208	0.337855
BSCL2	-0.263289	0.262484	0.23093	0.113662	0.427721	2.92272	0.415302	2.03507	-2.55697	1.45736	0.331515	-0.587793	0.393205	-0.303623	1.25682	3.64765
BSDC1	0.282071	-0.401877	-0.195915	0.210794	-0.0789382	-0.780565	0.15434	0.060231	-0.697513	0.226869	0.882876	0.0283158	-0.699197	1.73935	-0.146818	3.57517
BSG	-0.179507	0.715664	0.42599	-0.490196	1.67121	2.10342	0.428953	2.17599	-1.87457	2.00699	0.138337	-2.41986	-0.979802	-0.265373	-0.820506	7.67682
BSN	-1.92918	0.478036	-0.877484	-3.71087	-2.97185	-0.508739	-2.97884	1.16087	-1.09364	0.114543	-3.6398	0	1.87737	-2.91553	-2.03411	-2.54986
BSN-DT	0	-3.13148	0	0	0	0	0	2.55722	0	0	-1.18157	0	"""NA"""	-1.35387	-2.48335	0
BSND	0	-1.95745	-5.88263	-4.86686	0	1.30314	0	-0.44278	-2.2854	-2.49338	-4.87616	"""NA"""	0	0	-2.12489	-4.27077
BSPH1	-1.98432	1.41284	-1.46686	0	0	0.370259	-4.04237	-1.44278	1.50601	0.867043	-5.74261	0	3.72759	-4.46935	-3.51897	-3.45345
BSPRY	-0.0292698	5.17146	4.67747	3.17455	-1.4554	3.30135	-0.128105	4.48241	-0.668949	-0.112604	3.76372	-1.63129	3.62255	6.01102	4.05853	1.70741
BST1	1.67449	-0.77008	-0.659396	-0.577767	-0.456753	-1.96258	-2.32099	-0.0811814	1.01121	-3.16323	0.0330376	0.0269789	-0.378354	-1.1188	-2.07191	-0.0705861
BST2	-0.649229	0.466619	0.401059	1.02096	2.5801	0.135402	0.928944	1.46976	-0.490237	4.74262	0.584228	-1.42833	0.638899	-1.49793	3.05737	7.34537
BSX	"""NA"""	0	-0.20436	"""NA"""	-1.8413	3.79189	0.934905	3.55722	0	-5.8413	0	0	0	"""NA"""	0	-3.4057
BTAF1	-0.21567	-0.0267301	1.29994	0.229412	-0.13647	0.245046	-0.99229	-3.35076	1.56129	-0.514021	0.954598	0.415152	-0.458092	1.16554	1.4683	-1.24691
BTBD1	1.70883	0.0706092	0.434548	0.45041	0.845488	-0.978479	0.404111	-3.1508	-0.401692	-0.699641	1.59093	2.647	-1.64167	2.17916	-0.0279293	2.34616
BTBD10	0.248286	0.0838423	-0.549008	0.427063	-0.322605	0.190476	-0.017477	-2.20641	0.401945	0.188202	0.742088	0.607063	-0.171084	1.73041	0.632834	1.10332
BTBD11	-2.66957	0.20347	-0.902477	-0.147296	0.272778	-0.596823	-0.52354	0.24356	0.942311	0.229087	-2.5023	0	0.968935	-3.77763	0.420574	-3.25613
BTBD16	-2.21748	-0.0376976	-0.324608	-4.1846	-3.73715	0.780711	-2.71615	0.124261	0.8075	-1.77521	-4.31246	0	1.85777	-6.75986	-4.32662	-3.90494
BTBD17	0.234318	0	-2.75077	0	-1.24031	0	0	0	0	0	-1.81629	0	"""NA"""	3.13798	-4.94278	0
BTBD18	-2.57304	0.210768	3.51227	-1.38283	-0.213779	3.52088	1.8609	-0.788555	0	0	-4.96392	0	1.59037	-2.9173	-3.00941	2.41748
BTBD19	-1.61148	-3.51574	-3.30638	0.563589	-0.152647	-1.43154	-2.22497	-1.92896	0.658963	-0.349449	1.53862	1.41515	0.340903	-1.42144	1.8846	-1.88243
BTBD2	0.340725	-0.731132	-0.344138	1.18582	1.55896	0.944791	0.746798	1.28725	-1.27042	0.184233	-0.140176	-2.23058	-0.365201	0.337045	-0.556029	2.76196
BTBD3	2.05293	0.615806	2.4692	-1.3134	-0.0324215	-1.19841	-1.02722	-2.35367	1.27782	-1.40975	1.99732	2.21855	-0.223934	2.56378	0.983115	0.931032
BTBD6	0.341031	-0.902002	-0.683761	-1.7548	1.13476	-1.6269	-0.523913	0.47782	-2.66391	0	0.45394	0.248898	-1.02128	-2.19679	-2.02912	7.81322
BTBD7	-0.320172	-0.607197	-0.190217	-0.276914	0.396731	1.10054	0.60622	-2.00833	0.11596	-0.229868	-0.742352	0.105585	-0.968286	-0.673164	-0.333616	0.234375
BTBD8	1.465	-0.812529	-0.473099	1.52696	-1.49704	1.4503	-0.70816	-1.06671	0.573314	1.28702	-1.41298	-0.120451	-2.97439	0.182143	0.0663418	-1.68113
BTBD9	-2.61612	-0.552223	-0.248595	-0.460947	-0.628557	1.57542	-0.0386899	0.50868	0.281638	-0.0504275	-2.11745	-0.338155	-0.148646	-1.58082	-0.391952	-1.80939
BTC	-1.21109	-0.0480637	-1.99557	-4.59123	-3.63633	1.80333	-2.3505	-1.26721	2.94342	0.110443	0.270204	0	-1.12216	0.0828781	-1.7516	-2.9995
BTD	0.0633744	-1.58314	0.610608	-1.57502	0.0949642	0.149769	-0.495774	-0.206851	0.229817	-0.469333	0.231485	-0.938701	-1.78658	-0.819722	-1.44955	-0.288442
BTF3	2.97622	1.08374	0.718619	1.29687	0.623242	-2.24401	2.09779	-0.776108	-1.21517	0.151608	0.40036	-0.129717	0.663537	1.12825	-0.505349	8.80716
BTF3L4	0.144903	-0.0451669	1.23726	0.0912022	-0.006066	0.544248	1.14391	-1.84338	0.0476378	0.678771	1.3453	1.75569	0.319733	1.82899	0.815034	0.646624
BTF3P11	"""NA"""	-2.4794	"""NA"""	-1.3433	0	"""NA"""	0	0	"""NA"""	"""NA"""	0	0	"""NA"""	0	0	"""NA"""
BTG1	2.14347	0.464918	2.52769	2.70537	4.50081	-4.38302	2.09485	-1.34648	0.176871	1.74366	0.534332	0.553384	-0.488403	3.06269	0.405423	11.461
BTG2	2.68437	-1.40235	0.636681	-0.117046	1.09093	-4.46442	-1.94026	-0.125163	-0.532445	2.40663	1.41566	-1.8047	-0.438161	0.450213	0.672918	8.16652
BTG3	4.64564	-0.196944	-0.382287	-0.571656	-0.491853	-2.00837	-0.478171	-2.65931	1.32731	0.596619	1.44324	-0.300496	1.06322	4.31789	-0.946328	2.7676
BTG4	-2.6104	-0.915974	-0.867378	0	-5.19967	-0.184563	0	2.39676	0.818621	-2.46515	-3.87886	0	6.0544	-4.97054	-5.22751	-3.19467
BTK	0.556246	1.62364	2.61554	5.92791	2.26018	-0.794593	2.01094	-1.33734	-0.106838	0.274175	1.29204	0.725898	-0.548718	-0.729823	1.07106	-0.580018
BTLA	1.2322	2.7917	1.31343	4.42604	3.56047	2.23793	3.60476	-0.993954	0.524191	-0.841302	0.566451	1.00883	-2.19319	-2.62123	0.607628	-2.54831
BTN1A1	-3.20275	1.32795	0	4.88552	-3.25739	-0.780687	-2.48013	1.65033	-1.4489	0	-1.5186	0	1.72947	0	0	0
BTN2A1	2.71405	-0.907912	0.988276	1.40362	1.75367	-1.58096	0.245708	-1.53163	-1.42389	0.38109	3.05727	3.16943	-0.560887	1.54713	1.99877	0
BTN2A2	4.31495	1.33963	1.99615	5.0513	2.7246	-0.985258	1.65515	-1.12486	1.50516	0.818795	3.22152	1.92637	-0.279599	1.70869	2.30396	-1.13674
BTN2A3P	0.846265	-1.25701	-0.030877	-1.17338	0	0.581609	-2.55695	-2.80618	3.52838	-2.08231	0.481395	-0.839165	-0.740017	-1.00886	0.173767	-6.10902
BTN3A1	2.55903	-0.00392016	0.702631	2.23997	2.45919	-1.9588	1.70819	-1.82876	-2.46937	-5.59619	2.82725	-0.270937	-1.22174	-0.110641	1.99329	1.73515
BTN3A2	1.08426	0.272142	1.40016	2.36777	3.21217	0.811637	1.79924	-1.58374	0.0798227	1.8641	1.1859	-1.13931	-0.460747	-0.629592	1.58886	2.38891
BTN3A3	1.91614	0.0306094	0.94467	2.58164	2.09981	-3.66643	1.2821	-1.64008	0.843881	-0.721563	1.94321	-2.58678	-1.22918	-0.187737	0.971468	0.132176
BTNL10	"""NA"""	0	0	0	1	-2.96421	0	4.14218	0	"""NA"""	0	"""NA"""	"""NA"""	-0.44698	0.838583	"""NA"""
BTNL2	-1.22136	0	2.55409	-0.343302	-2.22882	0.518873	0.349942	3.14218	0	0	0	"""NA"""	0	0	0	"""NA"""
BTNL3	-2.93971	-1.25701	-0.931341	0.656698	-2.57365	-1.00431	-4.38702	0	-3.18587	3.34003	-5.71336	0	-2.53357	0	-4.77613	-2.79117
BTNL8	-2.89121	-0.959211	-1.32465	-0.553225	-2.42291	-0.867156	-2.7969	0.155122	0.80471	-1.60184	-4.88055	-0.476595	-0.555592	-5.06463	-1.93814	-3.68338
BTNL9	1.75288	-4.84697	1.00976	-0.0969907	-1.23016	-0.651052	-1.44842	-3.18694	1.81025	-1.08572	-3.6259	0	-2.82003	-7.84957	0.412819	-1.49723
BTRC	-1.5094	-0.213713	-0.00831243	-0.789936	-1.57877	0.80573	-0.343565	-0.0705553	0.735348	-0.645677	-1.42093	-0.602295	0.334901	-0.754764	1.39835	-0.812284
BUB1	-2.61148	3.74549	0.708256	2.32158	0.0790798	1.23115	0.553815	1.5184	1.31612	1.31363	2.23679	2.16083	1.90583	4.98576	2.65257	-1.94297
BUB1B	-1.77238	3.7709	-0.391875	0.695266	-1.01495	1.49696	-0.453792	1.40522	0.1279	0.791595	1.43268	0.171561	2.4408	2.50272	1.75612	-0.992803
BUB1B-PAK6	-0.197208	2.45444	-1.60207	0.372905	-0.86507	0.145339	-1.69736	3.57077	-1.24571	-1.05703	1.25055	0.506331	1.11625	3.02258	1.20245	0.282826
BUB3	1.77027	1.13203	1.23454	1.53831	2.52936	-1.48155	1.68168	-1.04498	-0.629189	3.61813	1.5017	0.590338	0.0490753	3.36724	2.06704	4.26729
BUD13	0.618022	-0.55383	0.270483	1.25041	1.32128	-0.638884	0.501777	0.110964	0.111978	-1.69587	0.690491	1.26179	0.0541375	0.915301	0.335978	1.62898
BUD23	-0.052964	1.75564	0.784205	-0.170003	2.04582	3.00887	0.744812	-0.124086	-2.78051	2.11712	0.0610358	-0.586633	0.712742	1.16529	0.629778	4.03178
BUD31	1.13337	0.935484	0.372382	-0.0243761	0.741688	0.586506	0.947458	-0.0053048	-1.9213	5.09386	0.366059	2.40883	1.197	-0.0198287	0.132699	5.09238
BVES	-0.589184	-0.588525	-1.1681	-1.95474	-2.94404	0.216588	-2.00995	0.43523	1.56289	-0.113382	-1.83582	-0.898059	-0.173126	-0.0855417	-1.77057	-2.4605
BVES-AS1	-2.28428	-0.904709	-1.99024	-2.77626	0	0.25875	-3.69445	0.256051	2.24598	-0.806537	-1.3361	0	-1.50555	2.26697	-5.01441	-3.6134
BYSL	2.01193	1.99825	1.05952	2.03089	0.746506	0.667001	1.29434	0.875056	-1.07895	0	1.20986	-0.389132	0.254685	2.78693	1.06378	1.40589
BZW1	3.52314	1.27462	0.504967	0.446899	1.90957	-2.19235	1.14962	-3.1071	0.407565	0.74366	3.41906	0.301879	-0.925673	3.86802	0.51415	7.54533
BZW2	0.836202	1.54826	0.229513	0.346586	0.669649	0.269009	1.28305	-0.000571989	-0.1716	0.162264	0.735995	-0.273663	0.809376	3.35272	1.97586	1.62338
C10orf105	0	-0.642504	0	1.66668	0.924712	3.41504	4.5594	-1.02774	0.972396	-3.31523	-0.276034	0	-2.29256	-2.06169	-0.887242	-1.29564
C10orf111	-2.83078	5.97181	-2.83823	-1.3433	0	-1.50219	-1.58866	0	4.05889	"""NA"""	0.683888	0	0.996949	2.3831	0.432591	0
C10orf113	-1.70679	2.13531	1.21622	0	0	0.967231	-3.80656	-0.0277422	0.591741	-2.73439	-2.67703	0	0	-4.66615	-0.628543	-3.84834
C10orf120	-0.858791	"""NA"""	0.0686586	0	0	5.29146	1.9349	"""NA"""	"""NA"""	"""NA"""	0	"""NA"""	"""NA"""	"""NA"""	0.423545	0
C10orf126	-3.69168	-0.778963	0.00976495	-4.83515	-6.16993	1.31648	-5.74458	-1.69071	2.54432	-1.29898	0	0	3.36851	-6.70437	2.22229	-5.1245
C10orf142	0	-1.60493	-1.41081	0.815897	-2.45943	0	0	-0.300761	0	"""NA"""	-1.63408	0	1.9171	"""NA"""	-1.71941	0
C10orf143	0.45998	1.29673	2.04961	0.418947	0.770475	0.17236	0.195722	-0.404463	-0.560452	-0.39105	0.736492	1.5866	-0.690234	0.125779	0.497546	-0.000868998
C10orf25	1.8478	-1.40901	-2.37356	1.46405	0.721141	-1.86579	0.135204	-1.82129	0	0	1.25398	0	-0.852043	0.748807	-1.83949	0
C10orf53	0	-0.232763	"""NA"""	0.0717358	0	-0.885517	-3.55695	-1.02774	2.20645	-4.07834	0	0	0	-5.06169	-4.38381	-2.5608
C10orf55	0.248124	0.875888	0.528307	-0.695526	-0.804449	-1.52897	-1.7759	0.848711	-0.669911	-2.8413	2.08614	-3.00803	0.0604354	2.48188	1.87884	0.353615
C10orf62	"""NA"""	"""NA"""	0	"""NA"""	0	0	"""NA"""	0	0	0	"""NA"""	"""NA"""	0	-2.44698	0.838583	"""NA"""
C10orf67	-2.57586	0.249949	1.10542	-1.88927	-2.60486	0.434436	-2.07632	1.20358	0.996528	-0.426265	0	0	4.2025	-1.60452	-2.10628	-4.37143
C10orf71	-4.70114	-1.3159	-5.53867	0	-6.16616	0.164916	0	2.26176	0.544321	-1.80735	-9.09414	0	1.6523	0	-4.16142	0.0955473
C10orf71-AS1	0	"""NA"""	"""NA"""	0	"""NA"""	0	"""NA"""	0	"""NA"""	"""NA"""	0	0	"""NA"""	"""NA"""	0	"""NA"""
C10orf82	0	-2.80133	0	0.241661	-0.84276	0.653359	0	0.972258	0	0	-2.53356	0	0.991787	-1.03194	1.27468	1.91658
C10orf88	1.39791	0.216921	4.22246	0.744646	0.52039	-1.05327	0.502589	-4.76921	1.25334	-0.173878	1.38983	1.73692	-1.0299	2.1079	0.934443	1.08645
C10orf90	-3.31656	-1.29883	-2.166	-5.09373	-3.42221	0.53352	-4.09484	1.6768	2.3001	0.218479	-3.68105	0	-0.782245	-2.99904	-2.72213	-4.21515
C10orf95	2.47908	1.69052	-1.95371	1.4396	1.08573	2.10384	0.26748	-1.74046	0.174029	0	6.69085	0.807198	-0.783085	0	2.02301	-1.28625
C10orf99	0.556246	0.434867	-1.07143	0	-1.66469	-0.0895482	0	-1.44278	0.29956	0	-2.45944	"""NA"""	1.16687	-4.90641	-4.58768	-2.83304
C11orf1	2.52646	0.554723	0	0.869131	-0.0271052	-1.15182	1.45363	-1.20359	-2.38494	0	1.55912	3.00883	-0.282937	1.755	0.708745	0
C11orf16	-3.16365	-0.598048	-1.19983	-1.66523	-1.6329	0.347213	-1.18057	1.97226	0.0740006	-1.78397	-0.00538689	0	1.6523	-1.11941	0.467489	0
C11orf21	0	3.13531	1.64795	7.92348	4.1565	-2.32548	1.27498	-1.69071	0	"""NA"""	2.85991	0	-2.45099	-1.44698	2.75861	0
C11orf24	2.16899	-0.0775628	-0.949198	0.145887	0.163905	0.878573	0.412759	1.38673	-0.705874	0.231106	1.02017	-0.846058	-0.259282	0.786354	-0.105833	2.30927
C11orf40	0	-3.45341	0.538144	-2.3433	-4.58496	0	"""NA"""	3.55722	"""NA"""	-4.18708	0	0	1.58191	0	-3.16142	-2.74423
C11orf42	0	0	-2.52006	-2.92826	-1.58496	0	0	-1.44278	"""NA"""	0	-2.86438	4.91572	0	-5.58653	-0.60199	0
C11orf44	-4.60626	1.21247	-2.12202	-6.59123	-1.95909	0.654757	-2.81998	1.63122	1.31197	-0.627177	-4.58469	0	1.01487	0	-4.49872	0
C11orf45	1.34284	0.193022	-0.783784	0.211913	-0.285402	-0.0874628	1.4324	-1.21537	0	"""NA"""	1.61146	2.00883	-1.49901	0.0691439	0.104658	0.996012
C11orf49	-1.95274	-0.0745018	-0.119602	0.543588	-0.772187	1.95488	0.314966	1.08601	0.160023	-0.062906	-1.11431	-1.34665	1.10597	0.739598	0.00686565	-0.702665
C11orf52	1.58219	1.39305	-1.01623	-4.63792	-0.348017	3.41998	-2.24952	4.00016	-1.4057	2.55629	1.46583	-0.387634	0.713202	0.224788	1.61842	6.02155
C11orf53	-3.93087	-2.83579	-1.74121	-3.67959	-2.26597	-1.53304	-4.16763	2.25766	2.09097	-0.948217	-5.52983	0	1.72689	-1.33079	-3.09215	-3.01384
C11orf54	1.48092	-0.511476	1.39582	0.562457	0.0744133	1.00635	1.10787	-3.25784	-0.4441	-2.14086	0.456775	0.220706	-1.34479	1.21253	0.868498	1.03267
C11orf58	2.16564	0.335505	1.63297	1.09973	1.50456	0.968648	1.08898	-2.26836	-0.693596	0.224286	2.06615	1.44693	0.0513967	3.28645	0.444189	4.69267
C11orf65	-2.49739	-1.28771	-1.07302	-3.9072	-2.36419	0.686586	-2.66063	0.349625	2.09752	-1.83289	-3.89295	0	1.70056	-3.33451	-3.04755	-3.43107
C11orf68	0.0335533	-0.468006	0.481492	1.16652	2.13461	0.351239	1.62024	1.54345	-5.05479	-0.578268	-0.0651132	-2.80786	-0.142284	0.0723015	-0.338375	8.6509
C11orf71	1.55474	0.15566	1.87601	0.201019	2.01594	-0.990883	-0.0796433	-0.96444	-0.726435	0	1.06971	1.19736	-0.0780131	0.876507	0.599558	0.793968
C11orf72	-2.02872	-1.73094	0.746731	-2.75834	0	0	"""NA"""	2.14218	0	2.45148	-1.64789	4.33076	0	-0.768908	0	0
C11orf74	-0.974157	-1.47015	-1.58796	-1.4896	-1.21888	-1.61782	-0.72857	-2.7953	-2.91522	0.411852	-0.186099	-2.36968	0.397758	-0.015922	-1.42915	-0.910353
C11orf80	-0.604979	0.665287	1.08601	1.67005	0.746059	3.25786	1.55524	0.393245	-0.121592	1.747	1.0945	-0.496163	0.708806	1.90849	1.52413	0.743108
C11orf86	0	0	"""NA"""	"""NA"""	0	-2.45311	0	"""NA"""	0	"""NA"""	0	0	0	1.23838	-1.16142	"""NA"""
C11orf87	0	0	-1.34843	-1.3433	-3.58496	-1.39673	0	-1.25013	0	-0.25634	-4.89364	0	-1.80713	-3.53444	0	-3.31384
C11orf88	-4.3955	-0.517538	-3.54873	-2.86686	0	-1.1623	-4.60425	-0.250135	3.20645	0	-3.65474	0	0	-4.21516	-3.50381	0
C11orf91	-3.73326	-3.45864	-0.809663	-1.66523	-4.85175	1.67088	0	0	1.41504	0	1.19035	0	4.16687	0.409285	-2.68498	0
C11orf94	0	"""NA"""	-4.5012	0	0	0	"""NA"""	"""NA"""	0	"""NA"""	-0.740997	0	0.844946	0	0.838583	0
C11orf95	3.35822	-0.707561	-0.0807553	0.231451	0.495037	-3.0332	-0.743772	-0.311382	1.29224	"""NA"""	1.50544	-0.0982983	-1.29885	0.579553	1.76839	6.6895
C11orf96	-1.15455	-0.852981	0.421716	-3.74773	0.216964	-7.1065	-4.01035	2.06197	-0.372028	0	-2.95651	-5.25983	1.76065	-0.442421	-3.32974	8.94041
C11orf97	-1.56928	-0.19561	3.93656	0	-2	0.0119133	0	4.87915	2.39727	1.05594	-4.28414	0	1.6523	-2.00498	-5.51897	0
[truncated: 25,038 more rows]
