# Supplementary material for: Transcriptomic profiling of Indian breast cancer patients revealed subtype-specific mRNA and lncRNA signatures
Source: Front Genet. 2022 Oct 25;13:932060. doi: 10.3389/fgene.2022.932060 (PMC9641000; doi:10.3389/fgene.2022.932060)
Supplement: Supplementary file 8 [file Table7.XLSX]

## Sheet: Sheet1
LncRNA_id	EPH_P1_2	EPH_P3_4	EPH_P23_24	EPH_P44	EP_P7_8	EP_P42	EP_P43NT	Hmod_P21_22	Hmod_P25_26	TNBC_P5_6	TNBC_P17_18	TNBC_P27_28	ER_P11_12	ER_P9_10	ER_P29_30
A2M-AS1	0	0	0	0	3.38416	0.260683	2.36448	0	0	0	0	0	0	0	0
A2ML1-AS2	0	0	0	0	4.44305	2.5119	3.63268	0	0	0	0	0	0	0	0
AATBC	2.71509	-1.04502	1.64941	0.78799	4.59073	-3.28341	1.68994	0	0	-0.27282	-0.938599	0.416302	2.11895	1.97932	4.2568
AC000058.1	3.29899	1.09276	2.79924	0.966164	0.609061	-4.91458	-0.820937	-1.78967	1.30343	2.4905	-0.512908	1.61539	0	0	0
AC000061.1	0.541532	0.639787	0.320014	-1.70414	-3.10419	-0.858418	-2.73946	1.51673	-0.129717	0.171531	-2.0917	2.30904	1.63836	1.75693	-0.754039
AC000065.1	0	0	0	0	0.93044	1.97483	-0.759641	1.21314	0.0728219	-2.51494	0.192645	-2.52553	-0.779316	0.506269	-2.27539
AC000068.1	2.35599	1.303	2.15439	2.31071	1.36863	-1.47254	3.17784	0	0	-0.0266447	-2.58796	0.861218	0	0	0
AC000113.1	-0.240113	0.36725	1.64069	1.30631	-0.347195	0.0554893	-0.182173	-0.812393	-1.52041	0	0	0	0.765458	-0.934691	-1.334
AC000124.1	0	0	0	0	0	0	0	2.31099	5.56852	0	0	0	0	0	0
AC000372.1	0	0	0	0	0	0	0	0.891214	-0.757447	0	0	0	-3.82741	-2.35577	-3.25154
AC002057.2	0	0	0	0	-1.36269	0.241352	-1.15043	1.09075	-1.01849	0	0	0	-4.2454	-2.36208	-0.988504
AC002064.2	-1.01856	-0.958555	-0.48144	-2.48175	0	0	0	0	0	0	0	0	0	0	0
AC002064.3	0	0	0	0	0	0	0	-2.03479	-3.4715	0	0	0	0	0	0
AC002066.1	1.2913	0.861124	-0.66751	2.266	0.0237589	-0.371275	0.524117	0.926044	0.480191	0.563326	2.02774	-1.23214	1.29597	2.37242	-0.864751
AC002069.2	2.31398	-0.653028	0.586651	1.6231	1.61143	-1.48321	1.28807	0.271422	-0.382863	-0.436687	0.179659	-0.287373	3.51645	0.920616	2.8432
AC002094.1	-1.68069	0.496772	-5.47947	-2.73809	0	0	0	0.754535	0.58943	0	0	0	0	0	0
AC002310.1	0	0	0	0	3.2705	3.20812	4.14725	0	0	0	0	0	3.68829	1.07857	-0.192645
AC002375.1	0	0	0	0	-2.61223	-1.45884	-1.08956	1.59748	-0.0856075	0	0	0	0	0	0
AC002377.1	3.51375	0.292589	-0.00494794	2.14761	1.61828	-0.859446	1.87392	-1.7101	0.469147	1.42242	1.53883	-0.872991	3.58619	2.55095	2.75216
AC002383.1	0	0	0	0	-3.42191	0.215035	-2.87512	1.00187	1.08405	0	0	0	0	0	0
AC002428.1	-2.72216	0.335892	-3.16173	0.688179	0	0	0	-3.52021	-3.76368	0	0	0	0	0	0
AC002451.1	-0.396756	0.957613	0.827498	-1.65167	-1.55873	0.000673326	-2.78939	0.334448	-0.499717	-4.8267	2.03653	-0.72484	-1.59126	-1.63836	-2.03604
AC002472.1	-1.65177	1.15692	0.119474	4.57082	3.21681	1.86633	3.73221	-1.1768	1.48786	-1.15022	-0.432959	2.64439	-1.63814	0.728661	-2.61693
AC002480.1	0	0	0	0	4.14969	2.25673	2.84841	0	0	0	0	0	-0.803563	0.361645	0.770829
AC002558.2	0	0	0	0	4.18762	3.43308	5.36137	0	0	-0.895924	-2.23266	1.2217	0	0	0
AC002563.1	0	0	0	0	4.4249	-1.71507	0.869716	0	0	3.21804	-2.6837	-2.12499	5.2093	2.82314	1.766
AC003001.1	0	0	0	0	0	0	0	0	0	0	0	0	1.80787	0.559584	2.39232
AC003005.2	0	0	0	0	-3.67978	6.28493	3.41028	-0.823282	-1.08561	0	0	0	0	0	0
AC003035.2	0	0	0	0	3.31704	1.64274	1.14725	-1.20762	3.95253	0	0	0	-0.704028	1.41823	3.39232
AC003086.1	0	0	0	0	-2.97691	-0.521031	-0.113278	0	0	0	0	0	0	0	0
AC003101.1	0	0	0	0	0	0	0	3.17467	1.5333	0	0	0	0	0	0
AC003684.1	-2.82719	1.74188	-1.06785	-3.01226	0.076729	1.31664	-0.174679	-3.4271	-7.85644	0	0	0	0	0	0
AC003965.2	0	0	0	0	0.420683	4.67572	3.41028	0	0	0	0	0	0	0	0
AC004066.1	-2.63862	1.47885	2.30043	0.103217	-1.29015	-1.27404	-2.37108	0.287142	-4.47792	0	0	0	-2.72956	-3.27777	0.222392
AC004080.2	0	0	0	0	-2.0488	-0.247564	-0.759641	0	0	0	0	0	0	0	0
AC004147.1	-2.02059	-3.64699	1.55448	-0.738086	2.48641	0.701323	2.26054	0	0	0	0	0	0	0	0
AC004147.3	-0.301398	1.10445	0.978506	2.43599	2.75855	-1.07568	0.396478	0	0	2.31614	-2.1375	-0.815038	6.30496	3.09716	1.42548
AC004158.1	-0.505384	-0.694463	0.848079	-1.59193	-0.662483	0.395711	-1.652	1.02318	-1.33334	-3.34024	-1.16993	2.422	-0.149653	-1.16385	-1.15702
AC004231.1	1.31832	1.01274	-0.154899	1.98049	-0.126161	1.95193	-0.313506	-0.0826141	-1.05446	-0.997417	-0.411426	0.635932	0.632906	1.79752	-0.326682
AC004232.1	0	0	0	0	5.12112	0.295578	0.825321	0	0	0	0	0	0	0	0
AC004233.1	2.61134	-0.140758	0.672175	5.0805	4.33412	1.85609	1.60293	0	0	3.16433	-1.20163	-0.133214	0	0	0
AC004408.1	0	0	0	0	0	0	0	0	0	0	0	0	1.68829	1.47712	1.97728
AC004477.1	0	0	0	0	0	0	0	-2.03479	-1.05646	0	0	0	0	0	0
AC004490.1	0	0	0	0	2.96066	0.278505	1.08836	0	0	0	0	0	0	0	0
AC004522.6	-0.272601	-5.14076	-1.2734	2.24277	0.5396	0.687896	0.580209	0	0	0	0	0	-1.37241	-1.32162	0.529821
AC004528.2	1.31042	-0.851202	3.48909	2.21081	5.76173	-3.41134	1.76277	-3.85858	-0.466698	1.46313	-1.51337	-0.0426622	0	0	0
AC004596.1	1.71094	-0.0183362	0.439077	3.26561	1.64791	0.1012	1.3716	-4.39234	3.69575	-2.14666	0.777608	-3.59878	-1.32117	0.118974	-0.80408
AC004623.1	3.06734	-0.379422	0.788099	1.68818	2.93268	-2.96008	-0.209612	0	0	0	0	0	4.2188	2.67177	2.39232
AC004771.2	2.29601	1.15692	3.06227	7.09332	5.44305	-1.37685	-1.75964	0	0	3.54573	-2.30743	-2.54675	0	0	0
AC004771.4	0	0	0	0	2.35559	3.963	3.99525	0	0	0	0	0	0	0	0
AC004797.1	2.09841	-0.873246	0.247633	0.837271	0.593146	-1.03774	-0.779725	-0.553319	0.234279	0.157899	-0.0924743	-0.348423	4.12936	2.48831	3.42783
AC004825.3	-0.871125	-0.292881	6.27672	-0.427298	1.96325	1.2822	2.26142	0	0	0	0	0	1.38086	-0.122791	2.98293
AC004828.1	2.57016	-0.087647	0.517546	2.59283	-0.275892	0.667547	0.277834	-0.776474	-0.0366979	-0.852748	0.0740006	-2.26941	1.42175	1.02646	-0.33049
AC004828.2	-0.667839	-1.19052	0.314529	3.01499	0.133264	2.24617	2.06925	-0.712858	1.76195	0	0	0	-0.837511	0.0730083	-0.141395
AC004830.2	1.15349	2.66307	-1.21297	-1.81326	-1.28027	1.34129	-1.6398	-1.62367	1.20529	-1.12172	1.87347	4.11254	3.33784	1.49075	1.36087
AC004846.2	0	0	0	0	2.34352	1.45259	0.950852	0	0	0	0	0	0	0	0
AC004865.2	-1.27649	0.324727	0.526894	0.951214	2.37769	3.54895	3.20999	0.603815	-0.0103193	0	0	0	0	0	0
AC004882.2	-0.234284	0.0898081	1.09119	-2.89678	-3.50823	-0.575789	-1.94727	-4.98898	0.497445	0	0	0	4.91068	-0.0671983	0.250962
AC004884.2	0	0	0	0	-0.477915	-0.752356	2.24036	-0.897282	-5.57103	0	0	0	-2.1446	-2.10784	0.311397
AC004921.2	0.62279	-1.74997	-0.375131	0.785476	-1.01989	-0.362377	0.67848	0.501267	4.07282	-1.25044	3.32193	-0.624095	0	0	0
AC004943.1	0	0	0	0	0.299121	2.32706	0.825321	0	0	0	0	0	-1.76704	0.89216	-0.548521
AC004947.3	0	0	0	0	0	0	0	2.8721	-5.74096	0	0	0	-1.43464	-1.27777	-1.09954
AC004988.1	0	0	0	0	-0.248111	-1.84435	-0.397071	0	0	0	0	0	0	0	0
AC005019.2	7.16384	-0.467569	0.978506	1.10322	-2.90124	-2.43825	-3.3446	1.02411	-0.3694	0	0	0	2.7747	4.12694	-1.17754
AC005050.1	0	0	0	0	0	0	0	1.25062	-1.18637	0	0	0	-3.07326	-2.74527	-2.18537
AC005050.2	0	0	0	0	0	0	0	-4.03479	1.42897	-0.0872136	4.64386	-2.45673	0.817925	2.43648	1.85889
AC005052.2	1.2913	-1.02365	0.242782	-0.38221	-3.44873	1.20898	-0.120231	1.62818	0.415545	-3.09251	-0.201634	3.89232	0.236594	0.142138	-0.158636
AC005090.1	0	0	0	0	0	0	0	0	0	0	0	0	-4.10613	-2.7517	-0.213404
AC005091.1	0	0	0	0	0	0	0	2.35753	1.8884	0	0	0	0	0	0
AC005100.1	-1.34417	0.974058	-1.76286	-4.21871	-1.53566	-0.498195	-3.8313	1.08451	-0.306207	0	0	0	0	0	0
AC005197.1	0	0	0	0	4.76016	7.73119	7.36448	0	0	3.61597	-1.34104	-0.930653	0	0	0
AC005224.2	0	0	0	0	0.384157	-1.68336	0.410284	0	0	2.10918	3.24393	1.83472	0	0	0
AC005224.3	0	0	0	0	3.85384	0.260683	3.73221	0	0	0.614987	0.60311	-0.0280318	0	0	0
AC005225.3	0	0	0	0	0.553439	3.28493	1.73221	0	0	0	0	0	-0.610918	-1.87338	1.74846
AC005229.5	-1.01189	0.671495	1.5349	-1.84787	0	0	0	-1.40515	-1.47792	0	0	0	0	0	0
AC005261.3	0	0	0	0	1.24665	0.880541	1.99525	0	0	0	0	0	0	0	0
AC005291.1	-3.02397	-1.12061	2.03237	1.68818	-1.97058	0.297967	-2.73946	-0.712858	-2.34864	0	0	0	0	0	0
AC005303.1	1.3062	0.733711	2.01093	3.0016	2.51494	-0.112595	1.44876	0	0	1.66624	-2.82782	-1.51446	0	0	0
AC005304.3	0	0	0	0	-0.145663	-1.96591	-1.63411	0	0	0	0	0	0	0	0
AC005329.1	-0.19117	-0.208053	1.96067	1.76188	3.60727	2.85443	2.29534	-1.8153	4.12941	-2.23469	-3.66107	0.000633421	-1.62811	0.6178	5.8596
AC005329.2	0	0	0	0	3.07805	-2.00482	0.712554	0	0	-0.711704	-2.43296	0.628651	1.73553	0.757628	10.5841
AC005330.1	0	0	0	0	0	0	0	0	0	0	0	0	-0.704028	-3.29106	-0.283248
AC005342.1	0	0	0	0	-1.77369	-1.53813	-2.87512	0	0	0	0	0	0	0	0
AC005392.1	0	0	0	0	-0.665473	-2.04158	-2.09575	0	0	-0.457198	2	0.0434895	2.71175	3.17958	-0.225067
AC005394.2	1.01159	0.577339	-0.023905	1.91477	1.50782	-0.957923	1.94055	-1.25621	0.52286	-0.0147058	0.580097	0.921315	3.45918	1.74332	2.63732
AC005487.1	0	0	0	0	0	0	0	-2.03479	1.75089	0	0	0	-1.73798	-2.77081	-2.13906
AC005515.2	0	0	0	0	-0.76152	1.3866	0.602929	0	0	0	0	0	4.91068	0.441498	3.39232
AC005519.1	0	0	0	0	0	0	0	0.965214	2.844	0	0	0	0	0	0
AC005523.1	-0.2112	0.379315	1.68376	1.27314	-1.46384	0.91646	0.0179665	-0.371821	-4.156	0	0	0	0.579765	-0.380859	-0.16777
AC005538.1	0	0	0	0	0.485534	0.0524645	-0.0491476	-1.79378	-0.147823	0	0	0	0	0	0
AC005548.1	-1.80515	0.532431	1.4881	-1.63375	-1.24811	-0.357089	-4.0368	0.934841	-1.7906	0	0	0	-2.1446	-3.45362	0.535352
AC005550.2	0	0	0	0	0	0	0	0.741318	0.318783	0	0	0	0	0	0
AC005597.1	0	0	0	0	0	0	0	0.440948	-0.308	0	0	0	-1.2186	-2.02538	-0.432111
AC005599.1	0.575806	1.29883	-0.0949642	1.33923	0.340052	0.506127	1.25424	0.736204	-0.38085	0	0	0	-1.20774	0.27394	-1.07081
AC005609.1	0	0	0	0	-1.43347	2.31664	0.825321	0	0	0	0	0	-2.65156	-1.27777	-2.73697
AC005682.2	1.75662	-1.50367	0.918228	2.9426	1.8767	-0.561516	3.09373	-0.594213	-0.175106	0	0	0	1.31427	-0.580661	1.74416
AC005696.4	0	0	0	0	0	0	0	1.85599	0.0139282	0	0	0	0	0	0
AC005699.1	-2.07793	0.0119739	0.035519	-1.50105	-1.46008	0.26176	-1.51028	1.14955	-0.177437	0	0	0	-2.91487	-2.12444	-0.925192
AC005725.1	0	0	0	0	-3.1268	-0.410455	-0.252681	0	0	0	0	0	0	0	0
AC005726.4	0	0	0	0	0	0	0	-0.21765	-3.07353	0	0	0	0	0	0
AC005740.5	0.575806	-0.203667	-0.0420626	-2.39928	-1.20634	1.36383	-2.26214	1.72495	0.335856	0	0	0	-1.2186	-0.60088	0.325646
AC005753.3	-0.2112	-1.65288	-0.9138	-4.09318	0	0	0	0	0	0	0	0	-0.74467	-1.61685	2.70266
AC005772.1	1.26797	-1.98058	-1.35344	-1.77125	-1.54894	0.255258	-2.74959	0.145123	-0.80236	0	0	0	-2.34953	-2.0527	-2.44136
AC005772.2	-1.45847	-0.339909	0.0302129	-1.92653	0.273126	-0.354097	-2.12577	1.58319	-1.47482	0	0	0	-4.11584	-1.53037	-0.815954
AC005776.2	2.09365	6.78628	4.63236	9.47412	10.9112	-1.39957	4.69569	0	0	5.13518	2.67807	-0.26707	0	0	0
AC005823.1	2.41718	1.87857	-1.10383	3.02427	4.07382	1.94283	3.55324	0	0	3.47221	-1.64386	0.373247	0	0	0
AC005828.1	-0.289203	-0.0820849	-0.919736	-1.60133	-0.972612	0.141973	-0.995708	0.816071	-0.298016	0	0	0	1.88093	-1.16673	-0.789753
AC005828.2	1.59086	-0.140758	-0.911184	-0.0487865	-0.463839	-1.38979	-2.567	0	0	0	0	0	0.185789	1.73041	-0.352302
AC005845.1	0	0	0	0	0	0	0	-1.1909	-5.89296	0	0	0	0	0	0
AC005888.1	-1.2112	-2.58004	-2.54963	-3.77125	0.228732	-0.81239	-2.54391	-6.89277	0.0139282	0	0	0	0	0	0
AC005899.4	0	0	0	0	-1.1519	1.43693	0.825321	3.53	2.95253	0	0	0	0	0	0
AC005899.5	-0.936536	-0.552029	0.218731	-2.14109	-1.4849	1.74919	-0.609616	-0.650573	-0.161272	0	0	0	-0.267695	-0.634771	0.895615
AC005920.2	-1.0718	0.24712	-1.0033	-0.591929	-0.814556	0.239021	-1.77105	-0.242779	-0.680513	0	0	0	1.691	-1.1595	-1.13014
AC005943.2	-0.235206	-1.50306	2.40365	2.57082	3.59868	3.05032	2.59721	-3.48267	3.25185	-2.74275	-6.23458	1.05597	0	0	0
AC005954.1	0	0	0	0	0	0	0	0	0	0	0	0	6.35125	4.35159	3.65535
AC005954.2	1.45865	0.695342	0.428949	6.19475	5.01762	-2.52885	2.80456	0	0	4.39044	-1.75132	-0.827749	0	0	0
AC005996.1	2.53603	-0.085648	-1.65447	2.68818	1.04095	-1.02892	0.240359	0	0	2.91279	-1.9782	-1.15589	4.26661	3.13347	2.78031
AC005999.1	0	0	0	0	0	0	0	2.78113	-1.39416	0	0	0	-1.02596	-2.36837	-0.514573
AC006013.1	-0.988808	0.84142	-0.579272	-2.80367	0	0	0	-0.366407	2.47336	-5.74364	1.73697	-0.355606	-4.02079	-2.35577	-3.61143
AC006019.3	0	0	0	0	0	0	0	1.13514	2.18385	0	0	0	1.01022	-0.397347	-0.0995357
AC006040.1	0.71841	-0.995081	0.922549	-1.33567	-0.184685	0.290578	-0.677179	-0.656274	1.11346	0	0	0	-4.30181	-3.38086	-0.122256
AC006041.2	0.000303661	-1.46199	-1.68879	-2.35621	0	0	0	1.06037	-2.08561	0	0	0	-3.02079	-3.55997	-0.389042
AC006059.3	0.871262	-1.50604	0.212691	1.9628	0.6532	-0.713882	0.462751	-0.355119	-3.82977	0	0	0	0.323108	0.445758	-1.35923
AC006059.5	-2.19471	1.44643	0.01788	-2.55975	-0.441119	-1.76189	-1.48453	0	0	0	0	0	-0.259243	-2.67262	1.39232
AC006062.1	4.2913	1.9915	0.0988	-1.31182	0	0	0	0	0	0	0	0	0.998991	1.37759	0.432959
AC006064.2	0	0	0	0	2.33453	-1.14803	-0.00475353	0	0	1.56162	-3.03562	-2.62175	3.31632	2.68863	2.57289
AC006112.1	0	0	0	0	-4.27548	0.429115	-1.79917	-1.79775	-3.234	0	0	0	-3.38853	-3.67262	0.411426
AC006148.1	0.932401	0.980231	-0.347275	0.283155	0.161135	-0.429904	-0.215778	0.159316	-0.326238	-0.419038	0.206746	-0.273397	3.52001	1.31376	1.22298
AC006148.2	-2.5617	-2.34558	-0.282022	-3.63375	0	0	0	-0.761767	1.42897	0	0	0	-2.87395	-3.53411	1.54432
AC006159.1	0	0	0	0	0	0	0	-2.20471	-1.87059	0	0	0	0	0	0
AC006277.1	0	0	0	0	0	0	0	0	0	0	0	0	7.01022	3.66616	0.0703893
AC006296.3	-0.269617	0.324273	-0.816345	-3.25042	-1.05239	0.18334	-3.82334	2.67553	-1.4499	0	0	0	-3.09635	-1.8021	-0.355471
AC006299.1	-1.40981	0.885412	0.141105	-1.78903	-0.65976	0.434381	-0.654944	0.695051	-0.106366	0	0	0	-1.8859	-2.04036	-0.0622761
AC006330.1	0	0	0	0	2.74261	1.71908	1.08836	0	0	0	0	0	0	0	0
AC006348.1	-0.486835	-1.50604	0.864335	-2.48175	0	0	0	-0.29782	-1.98607	0	0	0	1.88093	-0.407401	-4.339
AC006355.2	0	0	0	0	-2.96634	0.144407	-1.35525	1.15108	0.308671	0	0	0	0	0	0
AC006372.2	0	0	0	0	0	0	0	-4.03479	-0.181088	0	0	0	0	0	0
AC006455.8	0	0	0	0	0	0	0	3.19403	1.69843	0	0	0	0	0	0
AC006511.4	0	0	0	0	0	0	0	0	0	0	0	0	4.05602	3.36164	5.52982
AC006547.3	0	0	0	0	5.35816	-2.20692	2.41028	0	0	0	0	0	2.40818	1.18014	4.24031
AC006581.1	0	0	0	0	-1.37073	-0.274036	0.535815	1.32778	1.12941	0	0	0	0	0	0
AC006581.2	-0.0320408	-0.641607	1.16762	-1.41177	1.57661	0.288829	0.510465	-0.950221	3.67478	-2.61774	-0.636141	0.780589	-0.0452296	-0.893234	4.09592
AC006970.2	0	0	0	0	0	0	0	-1.03479	-1.34864	0	0	0	0.588754	1.84909	-3.11944
AC006974.1	-2.76702	-0.0976506	0.179631	-1.26602	0	0	0	-0.436884	-0.0807087	0	0	0	0	0	0
AC006994.1	0	0	0	0	0	0	0	0.462714	-1.06746	0	0	0	-2.20501	-3.51156	-1.76786
AC007098.1	-1.75753	-0.734929	0.564414	-2.20164	-0.139735	0.3761	0.722874	0.855242	0.0612339	-2.81677	-0.137504	0.578051	0.25963	-0.292758	-1.58954
AC007106.2	0	0	0	0	0	0	0	4.43282	-2.89296	0	0	0	-1.87395	-1.40552	-0.951978
AC007130.1	1.30272	0.586607	-0.839799	1.26672	-1.18406	0.138574	-0.999107	0	0	0.603458	1.46778	-2.40976	2.94463	1.60413	2.03386
AC007132.1	0	0	0	0	0	0	0	1.18761	2.8884	0	0	0	0	0	0
AC007191.1	0	0	0	0	0.873196	0.793078	4.12649	0	0	0	0	0	0.8554	-0.0253781	-2.8365
AC007223.1	0	0	0	0	1.42068	1.25251	0.0883559	0	0	0	0	0	0	0	0
AC007292.1	4.69569	1.3735	4.7881	4.18903	3.31781	-0.238865	1.26645	0	0	2.76223	-2.12102	-0.223347	0	0	0
AC007292.2	-0.152307	0.0280923	1.44275	2.84273	4.34352	0.879077	3.50067	-4.27941	4.93676	0	0	0	0	0	0
AC007319.1	-0.407043	0.107712	-0.995166	-2.10457	-1.55226	0.174643	-1.95402	0.757271	-0.0367663	-5.27874	-2.89239	1.17132	-0.884211	-1.37106	-1.17699
AC007326.2	-0.230566	-1.09942	-2.63817	0.61779	-3.23643	0.115006	-0.911644	1.8232	1.8884	0.527133	3.56294	-1.52553	0.632022	-0.10784	-2.78759
AC007336.1	0	0	0	0	0	0	0	0	0	0.813251	3.73697	-0.866568	0.228858	3.83076	1.69188
AC007342.4	-2.93367	1.53038	2.15701	-2.77125	-0.184685	3.24594	1.08836	1.65451	0.400951	0	0	0	-1.25422	-2.65216	0.816633
AC007347.1	0	0	0	0	0	0	0	0.786244	-0.271474	0	0	0	-1.91904	-0.343908	-0.695145
AC007349.1	3.45176	-0.882606	-1.59752	-2.48175	0	0	0	-2.40675	-2.85644	0	0	0	0	0	0
AC007381.1	-0.763186	-1.00325	0.584227	-3.59722	-1.77612	0.572972	-4.21177	0.59961	-0.210195	0	0	0	-3.27461	-2.75992	-1.10776
AC007389.3	0.0901803	-0.898573	-0.0794347	-3.14471	0	0	0	-0.436526	-1.13565	0	0	0	0	0	0
AC007391.3	-1.28868	0.766976	-0.142638	-2.38221	-1.75452	0.129674	-1.88039	0.385323	0.136785	0	0	0	0	0	0
AC007405.2	3.62667	-1.74108	0.441994	-1.32095	1.56784	-4.93367	-1.22755	-0.33056	-1.18133	-1.44504	-1.05258	0.19401	1.24293	-0.987305	3.41032
AC007406.2	0	0	0	0	0	0	0	-2.03479	1.30343	0	0	0	5.50543	1.62913	0.105155
AC007450.1	-1.79616	-0.559285	1.68376	-1.72686	-0.593122	0.462357	0.240359	1.2176	2.28695	0	0	0	-0.733174	1.69951	-0.819428
AC007463.1	0	0	0	0	-2.27119	0.510935	0.162356	-0.176805	2.18385	0	0	0	-1.62459	-2.2508	-1.65208
AC007463.2	0.0298077	1.37931	-0.107651	-2.31182	-1.09611	0.704769	1.41028	0	0	0	0	0	-2.59711	-1.35577	-0.770913
AC007495.1	-0.0799559	-1.0307	-0.564165	-4.4411	-0.706696	2.49352	0.503393	0.365752	-0.512141	0	0	0	0	0	0
AC007513.1	-0.821363	0.0638128	-0.214026	-1.74923	0.13554	-0.604038	-3.49661	0.856508	-0.732785	0	0	0	-1.64391	-1.60294	-0.0588937
AC007527.1	-2.01856	1.25646	-0.149128	-3.08441	-1.92327	-1.16865	-0.95895	0	0	0	0	0	0	0	0
AC007527.2	0	0	0	0	-0.248111	-2.3224	-0.290156	0	0	0	0	0	0	0	0
AC007533.2	0	0	0	0	-1.46384	0.850411	-1.79917	0	0	0	0	0	-0.754654	-0.233371	-2.06916
AC007563.1	0	0	0	0	0.121123	-1.60828	-2.719	-0.686862	-4.68651	0	0	0	0	0	0
AC007569.1	0	0	0	0	-1.23251	-0.270116	-1.719	0	0	0	0	0	0	0	0
AC007601.1	0.203837	-0.404957	0.477312	3.01011	1.00218	6.52326	4.99525	-4.84214	2.56852	0	0	0	0	0	0
AC007608.4	-1.67063	-1.58004	-4.39305	-0.311821	0	0	0	0	0	0	0	0	0	0	0
AC007610.3	2.48182	-3.16501	-0.729589	0.572702	-0.519693	-0.823918	-2.21421	0.398174	-0.445503	0	0	0	-2.28899	1.22751	-3.84449
AC007610.7	0	0	0	0	0	0	0	1.35753	1.8884	0	0	0	-1.89667	1.6173	-2.22917
AC007619.1	3.70375	-1.02915	-0.256993	2.10611	2.5442	-3.46044	2.13829	-0.721943	4.82128	0.519369	0.927211	-0.469835	2.77278	1.00947	10.5788
AC007652.1	0	0	0	0	0	0	0	0.643286	0.566469	0	0	0	0	0	0
AC007663.2	0	0	0	0	0	0	0	-1.03479	-0.986072	0	0	0	0	0	0
AC007679.2	-1.52314	-1.06547	2.4493	1.68818	-1.83307	-1.37504	-2.23357	-0.269251	0.428966	0	0	0	0	0	0
AC007682.1	0	0	0	0	0.835721	0.818613	0.602929	0	0	0	0	0	0	0	0
AC007686.5	0	0	0	0	0.17359	-2.85078	0.573783	0	0	0	0	0	4.93732	3.88741	0.495275
AC007728.1	0	0	0	0	0	0	0	0.0526772	0.443321	0	0	0	0	0	0
AC007780.1	-1.84679	0.24712	-0.599346	-0.0487865	1.49601	0.0483893	1.31476	-0.759964	0.90006	0	0	0	-1.79944	-1.7757	0.725339
AC007786.3	0	0	0	0	1.86073	0.897415	1.59086	0	0	0	0	0	0	0	0
AC007877.1	0	0	0	0	0	0	0	-0.672216	-1.78676	0	0	0	0	0	0
AC007879.1	-1.66171	0.125213	0.837754	2.29152	-0.14958	-0.259871	1.68912	-0.34673	-0.942515	-2.66286	2.73697	3.11006	0.191753	-0.848808	-1.18595
AC007881.2	-0.825309	0.426109	-0.34523	-1.6046	-1.80329	0.0784801	-3.04915	1.01493	-0.856437	0	0	0	-3.77626	-1.48371	-1.13516
AC007920.1	0	0	0	0	0	0	0	-0.0347856	-3.76368	0	0	0	0.880935	-1.71928	-3.36257
AC007920.2	0	0	0	0	-0.305142	-0.366703	-2.54391	0	0	0	0	0	-1.01215	2.32512	-0.514573
AC007922.4	0	0	0	0	0.336346	0.37804	-1.02712	0.677932	-0.0591353	0	0	0	-0.162567	-2.34306	-1.31104
AC007950.1	0	0	0	0	0.373889	-0.364463	-1.4477	-0.747904	1.96146	-1.9941	-1	-1.79855	-4.05654	2.06208	-4.88381
AC007952.3	2.52577	1.54025	0.307387	1.96829	0	0	0	0	0	0	0	0	0	0	0
AC007952.6	0	0	0	0	3.27866	0.963003	4.21764	0	0	0	0	0	-0.440993	0.839692	-4.05889
AC007991.3	-1.33222	-0.781677	-1.44552	-0.814321	0	0	0	0.59657	-0.472544	0	0	0	0	0	0
AC007996.1	1.07831	-0.868169	3.75415	2.08152	0	0	0	0	0	2.15379	4.90689	-1.51607	4.65587	2.02074	0.724214
AC007998.3	-1.42621	-4.66751	-1.44552	-2.48175	0	0	0	0	0	0	0	0	0	0	0
AC008040.1	-0.271742	-2.39889	-0.552436	-2.14976	-0.229898	-0.705135	0.100429	-2.58412	1.66516	0	0	0	0	0	0
AC008060.3	0.783859	-5.04144	-2.88609	-5.82436	0	0	0	-0.706731	-1.57103	0	0	0	-3.7984	-3.33734	0.558015
AC008080.4	-1.9745	1.04145	0.946797	-0.633749	-2.01843	0.1594	-1.58972	0	0	0	0	0	-1.94107	-0.0533925	-1.90943
AC008083.3	0	0	0	0	0	0	0	3.44095	0.598891	0	0	0	0	0	0
AC008105.1	0.139896	-2.96593	2.0681	2.92084	3.59101	0.212617	2.48067	0	0	0	0	0	-1.30267	2.26342	2.3762
AC008105.3	-0.902977	-1.14251	-0.210172	2.2277	1.71645	1.70011	2.65592	-1.49466	0.745033	-3.08064	-2.24793	1.23707	-1.12995	-0.146221	1.71463
AC008114.1	0	0	0	0	0	0	0	0.665654	-5.27147	0	0	0	-1.30606	-3.07747	-0.607683
AC008133.1	0	0	0	0	-1.46384	3.53384	0.162356	1.03017	0.888397	0	0	0	0.0809594	-0.10784	2.55152
AC008147.2	-1.33673	3.15692	1.2363	-0.0894285	0.83745	2.44137	2.70984	0	0	0	0	0	0.579765	-3.47707	0.748461
AC008250.1	-1.15479	-0.143251	-1.23886	1.44025	-0.110441	-0.505495	-0.526889	0.993623	-1.3027	-2.22029	1.17897	0.351612	1.22713	-0.590233	-1.48022
AC008264.2	0	0	0	0	0	0	0	1.96521	4.12941	0	0	0	0	0	0
AC008268.1	1.74891	-0.170652	1.90025	4.19068	3.12112	1.37425	2.35234	0	0	0	0	0	-0.444161	1.20819	1.91839
AC008278.2	0	0	0	0	0.72477	0.10858	-1.08157	-0.73933	-5.89296	0	0	0	0	0	0
AC008403.2	2.02088	-0.0941717	1.76496	2.70555	4.94319	-2.90634	1.73709	0	0	2.07393	-0.20802	-1.20906	4.43839	1.83014	5.51634
AC008406.2	-3.08157	-1.39562	0.799643	-3.21871	-0.553187	0.712908	0.90127	0	0	0	0	0	-3.0052	-1.06204	-1.78205
AC008406.3	0	0	0	0	0	0	0	0	0	1.56389	-0.185867	-0.451531	1.77376	2.43132	0.442358
AC008443.1	-1.56435	0.540251	-0.819772	-1.94409	0	0	0	1.11444	-5.082	0	0	0	-2.3561	-3.84481	-0.532952
AC008443.2	0	0	0	0	-1.23643	0.332237	0.410284	0.228249	1.13946	0	0	0	0	0	0
AC008443.9	0.274226	-0.580043	2.34369	-2.66937	0	0	0	-5.35671	-6.72078	0	0	0	0	0	0
AC008453.2	1.73843	-0.556774	1.03991	2.24889	1.00182	3.10945	3.5172	0	0	-0.387337	0.592576	-0.371908	0	0	0
AC008459.1	0	0	0	0	0	0	0	-0.520212	-0.14477	0	0	0	0	0	0
AC008517.1	0	0	0	0	-1.8968	-1.27281	-2.39707	0	0	0	0	0	0	0	0
AC008549.1	0	0	0	0	-3.82139	-0.674701	-2.61208	2.11902	-0.0474723	0	0	0	0	0	0
AC008569.1	1.06714	-1.17275	-2.21554	0.625183	2.75745	-1.90051	0.196245	-2.67014	1.95621	0.220348	0.704781	-0.211957	3.53901	2.21526	8.94796
AC008572.1	2.67632	-1.65043	-1.35437	-2.52127	-0.145663	-0.103299	-0.33695	0.809564	-0.348642	0	0	0	0	0	0
AC008592.2	0	0	0	0	0	0	0	-0.877244	-0.401109	0	0	0	0	0	0
AC008592.3	3.75843	-0.258115	3.4493	-1.38221	-2.38667	-1.97246	0.130176	0.681421	2.33586	0	0	0	-1.72956	0.177562	1.80735
AC008635.2	3.7888	1.96428	-0.223128	2.17361	0	0	0	0	0	0	0	0	1.80377	0.692851	4.07039
AC008649.1	0	0	0	0	-0.0163805	3.45794	1.67332	3.69313	2.40625	0	0	0	0.366362	0.612052	-1.42711
AC008652.1	0.727399	4.42306	-1.63817	2.74996	1.47654	-0.449492	1.18789	0	0	-0.248122	-1.5025	3.48089	3.58065	3.30799	6.71218
AC008655.2	0	0	0	0	0	0	0	-0.0347856	-0.378389	0	0	0	0	0	0
AC008663.2	-2.64416	-1.21231	1.62057	-1.97479	0.465771	1.34382	0.217639	-5.49422	0.428966	0	0	0	0	0	0
AC008679.1	0	0	0	0	-0.377128	0.104076	-1.31764	0	0	0	0	0	-2.03622	-2.08766	-1.90434
AC008691.1	-0.137326	-1.81609	0.810503	0.50233	1.24699	-0.1756	0.8124	0.00492797	-0.169357	-2.87317	-1.49155	-0.58659	-0.629078	-0.942724	0.533766
AC008696.2	-1.01311	-0.419952	0.256353	-0.123617	-0.370515	-0.287626	0.277259	0.0606339	-0.0128586	-3.15298	-3.1127	0.700292	-0.957134	-1.14895	-0.0503009
AC008700.1	0.203837	0.419957	-0.595937	-2.4273	0	0	0	-0.00925053	-5.57103	0	0	0	0	0	0
AC008703.1	0	0	0	0	-0.672426	-0.953166	-1.29016	0	0	0	0	0	0	0	0
AC008731.1	2.35781	-1.32965	2.62664	1.30777	4.09541	-0.0922837	2.46612	-4.42797	0.249996	-1.08773	-1.34104	0.00045714	1.98926	1.32305	4.39499
AC008738.2	0	0	0	0	0	0	0	0	0	0	0	0	3.84699	4.69435	1.94486
AC008738.7	0	0	0	0	0.979767	0.558613	2.08836	0	0	0	0	0	0	0	0
AC008739.1	-1.50666	-1.65043	-0.161728	-1.08943	0	0	0	0	0	0	0	0	0	0	0
AC008750.4	0.675143	-0.599152	0.432224	-1.45478	-0.375303	1.1854	0.709844	0	0	0	0	0	1.17733	0.724215	1.60543
AC008758.2	0	0	0	0	-0.158101	-1.03507	-0.964755	1.38025	-3.27147	0	0	0	1.10333	1.54222	-1.95198
AC008760.2	0	0	0	0	5.12112	0.81774	1.13727	0	0	4.93269	3.32193	-1.67753	0	0	0
AC008761.1	0	0	0	0	2.66604	0.297647	1.95962	0	0	1.03659	-0.321928	-0.940569	0	0	0
AC008761.2	0	0	0	0	1.60655	0.0825845	0.240359	0	0	0	0	0	0	0	0
AC008761.3	2.74521	0.373601	2.43222	2.89081	5.51344	-0.735099	2.56018	0	0	-0.0347462	-3.34341	0.886964	0	0	0
AC008763.1	0	0	0	0	7.94932	-2.27731	4.54153	0	0	0	0	0	-3.4741	-2.40552	-0.929611
AC008780.2	1.85919	1.84969	2.65134	-0.356215	-4.44112	1.74021	-1.63411	0	0	-1.77697	-2.08746	-3.67753	-1.58117	0.38361	-0.0777093
AC008781.1	0	0	0	0	0	0	0	2.32277	-0.189164	0	0	0	-2.66486	-0.588967	-2.25154
AC008840.1	-2.6187	-1.73646	-0.348659	-3.49504	-3.08205	0.102794	-2.61762	-7.10803	0.191927	0	0	0	0	0	0
AC008852.1	0	0	0	0	0	0	0	0	0	0	0	0	-2.2186	-1.36418	-1.21165
AC008869.1	0	0	0	0	0	0	0	0.550177	0.428966	0	0	0	0	0	0
AC008883.2	1.52577	-0.717547	-1.63817	-0.311821	-0.785768	-0.000471216	-0.290156	0	0	0	0	0	0	0	0
AC008883.3	0.969372	0.927897	-0.941558	-4.92653	-1.09611	1.20077	0.258281	0.575268	2.57192	0	0	0	-2.6824	-1.03533	1.01886
AC008894.3	4.58194	-0.236485	1.74035	4.48894	2.20495	-1.35502	2.32575	0	0	4.30256	-1.54507	-1.14575	5.73415	3.7909	1.53987
AC008914.1	0	0	0	0	-1.76965	1.07563	"-Inf"	0	0	0	0	0	4.35355	5.48995	4.74281
AC008937.1	0	0	0	0	0	0	0	-0.470001	-4.74096	0	0	0	0	0	0
AC008937.2	-2.15691	-0.743542	1.12188	2.5863	4.19766	-0.405606	1.4187	1.38372	2.79354	0	0	0	0	0	0
AC008945.1	5.21622	-1.7909	0.107719	3.82568	-0.952806	-1.92659	1.17165	0	0	-0.169055	2.43249	-2.92059	1.53083	2.84504	4.97939
AC008957.1	3.58307	-1.71514	0.737983	0.768226	1.23569	-0.927419	1.31466	-1.47662	0.165931	0.704583	2.49839	-1.89316	1.64372	1.48851	1.0043
AC008966.1	0	0	0	0	0	0	0	-0.864861	-0.0267138	0	0	0	0	0	0
AC008969.2	0	0	0	0	0.219901	0.884576	-1.98203	1.50127	2.51643	0	0	0	2.36636	-2.9152	-1.8227
AC008985.1	0	0	0	0	1.26314	1.45604	1.82532	0	0	0	0	0	0	0	0
AC009019.1	0	0	0	0	-0.541842	0.57614	-0.534574	0	0	0	0	0	-0.896673	-0.610341	-0.451148
AC009019.2	0	0	0	0	0	0	0	0	0	0	0	0	0.518365	0.361645	1.25481
AC009022.1	-0.622189	-0.143874	0.34647	-0.0676455	-1.03816	1.88091	1.15222	-0.636645	1.57888	-2.15055	0.584963	0.10793	1.76961	1.75247	0.83127
AC009054.2	4.71005	0.873129	-0.894505	3.18354	2.5617	-7.39675	0.679891	0	0	4.72775	1.80735	1.71654	0	0	0
AC009055.2	-0.181453	-1.2354	-1.46911	0.228748	-0.934159	0.0874503	-0.991814	0.537466	-0.841682	0	0	0	-2.96276	-2.2582	-3.21719
AC009060.1	0.349816	-0.642779	0.45805	0.154201	-0.206415	1.27499	0.329364	-1.01309	-1.60666	-0.80021	0.906891	1.32889	1.714	0.833266	-0.314733
AC009065.3	0	0	0	0	0	0	0	0	0	0	0	0	1.10333	0.89216	0.984659
AC009065.5	-0.834637	1.32685	1.08766	3.0805	0	0	0	0	0	0	0	0	0.351255	1.67457	3.31832
AC009065.8	4.2262	1.88873	3.36183	6.71793	0	0	0	0	0	4.78726	-1.72247	2.22418	0	0	0
AC009081.1	0	0	0	0	0	0	0	0.929986	-0.629451	0	0	0	-1.74634	-2.83576	-3.88381
AC009084.1	0	0	0	0	-0.862876	-1.6411	-1.24997	0	0	0	0	0	-0.528941	-0.581771	0.770829
AC009088.2	0	0	0	0	6.813	-3.98453	0.825321	0	0	0	0	0	7.4491	2.58404	2.93829
AC009090.1	0	0	0	0	1.58507	2.32557	3.18789	0	0	0	0	0	0	0	0
AC009093.10	-0.299189	-0.729137	-0.878694	1.27556	1.2286	-0.349791	0.798533	-0.400213	-0.00243524	-1.06156	0.0175941	1.73167	-0.128555	1.04587	-0.0795402
AC009102.2	5.44224	1.68744	0.624869	2.99157	3.32043	-1.51504	-0.290156	0	0	0	0	0	0	0	0
AC009102.4	0	0	0	0	0	0	0	-1.14726	-1.67057	0	0	0	0	0	0
AC009107.2	1.83838	-0.638539	0.621897	2.12264	2.18083	-0.0839224	1.4426	-1.69637	3.031	0.52482	0.68741	-0.683014	3.34987	1.45718	2.27414
AC009113.1	0	0	0	0	4.34352	1.31767	2.00311	1.28714	-2.62166	3.20534	1.86994	-3.59931	0	0	0
AC009119.1	-0.988808	-1.50604	-0.833182	-1.95568	0	0	0	0.245322	-3.05646	0	0	0	-3.04642	0.275488	-2.63005
AC009133.3	0	0	0	0	-2.0687	-0.136533	0.0883559	-5.03479	-4.57103	0	0	0	0	0	0
AC009135.1	0	0	0	0	0	0	0	-0.690831	-1.21594	0	0	0	0	0	0
AC009137.1	0.575093	0.305786	-0.122042	0.922644	1.0705	0.3669	-0.442159	0.0872049	0.0139282	0	0	0	1.79299	-0.207376	-1.0516
AC009142.1	0	0	0	0	0	0	0	-0.0628	-0.986072	0	0	0	0	0	0
AC009154.1	0.0451393	-0.345578	0.397458	-0.704138	-0.662857	0.643182	0.747319	-2.76414	-0.453577	0	0	0	0	0	0
AC009163.1	0.653144	0.183154	0.643247	-0.153123	-2.45631	1.31558	0.334996	-0.40007	-1.05763	0	0	0	2.16675	2.44964	-1.3957
AC009166.3	0	0	0	0	0	0	0	2.94249	2.91439	0	0	0	0	0	0
AC009226.1	1.77257	-0.223314	0.928339	1.25294	1.65124	-1.02579	0.993283	-0.48365	0.250465	0.458868	0.618703	-1.34619	2.55717	0.779497	2.47918
AC009228.1	2.01119	1.23938	-0.993261	1.68818	0	0	0	1.45707	0.558249	0	0	0	0	0	0
AC009237.14	0	0	0	0	2.07483	1.90856	2.82532	0	0	0	0	0	0	0	0
AC009244.2	0	0	0	0	1.65472	2.64552	2.37786	0	0	0	0	0	-0.481635	0.107888	3.82528
AC009315.1	-0.299737	-1.17268	0.34137	0.462298	-0.948091	1.25468	0.592262	0.969216	0.197528	0	0	0	-0.118296	-1.07942	0.237943
AC009318.1	0.0194125	-3.48693	-1.41261	-3.37071	-2.28696	1.7234	-2.42261	2.05766	2.7982	0	0	0	-0.951955	-1.75809	2.09787
AC009336.2	0	0	0	0	-2.16428	-0.926814	-0.397071	0	0	0	0	0	0	0	0
AC009387.1	-1.14234	0.064273	0.202178	-0.259353	0.0760667	2.66049	3.2113	-2.26611	0.917713	0	0	0	-2.12933	0.671561	2.11611
AC009396.1	0	0	0	0	-0.511145	-0.587194	-1.36231	0	0	0	0	0	0	0	0
AC009432.2	-0.812651	-0.944957	0.00165882	-3.08661	-1.84294	0.187389	-1.33268	1.4403	-1.63712	0	0	0	-3.01821	-0.225334	-1.46854
AC009434.1	1.51744	-1.87205	-0.989638	-1.64906	-1.48553	-4.32431	-1.82812	0	0	0.721057	1.08489	-0.277509	2.53201	-1.87516	5.54986
AC009468.1	0	0	0	0	0	0	0	0	0	0	0	0	-2.75465	-1.42977	-1.66658
AC009495.1	-0.850611	-1.5509	-4.03048	-4.63375	-2.18949	0.3852	-1.65581	2.12233	-1.81719	0	0	0	0	0	0
AC009498.1	-3.11809	-0.165006	-1.96009	-2.11918	0	0	0	0	0	0	0	0	0	0	0
AC009505.1	-0.260669	1.71214	-0.704544	3.20275	1.46042	-0.151545	1.50731	0.256981	1.04325	-0.709426	-0.378512	1.73981	1.45125	-0.152558	-0.891643
AC009518.1	-2.719	0.0720334	2.42688	-3.01226	-4.13469	0.745772	-3.35127	-4.15343	-1.68776	0	0	0	0.120071	-2.34731	-2.39618
AC009554.2	1.82533	-0.15592	-0.988108	0.52468	0.181699	-4.08677	-2.44303	0	0	0	0	0	1.6382	1.42216	1.6348
AC009623.3	0	0	0	0	0	0	0	-2.23642	-0.571034	0	0	0	0	0	0
AC009630.1	-0.59263	-0.364315	0.459919	-3.27761	-2.46247	0.998452	-2.33388	0.490676	-0.275578	0	0	0	-4.98943	-3.1953	-0.777608
AC009803.1	-1.04192	-0.676617	-1.79467	0.124278	-0.0236485	0.0582834	-1.50532	0.194696	0.382373	0	0	0	-2.60562	0.11255	0.00404683
AC009803.2	1.49802	-0.0564814	5.64724	0.425145	-0.306483	0.356299	-0.875118	0.0721296	0.39244	-1.07693	0.217591	-3.38903	-1.54053	3.54529	0.163499
AC009950.1	-0.956628	0.859242	-0.437118	-2.13494	-2.4778	0.482975	-0.266601	-0.166651	-0.29305	-1.16374	2.26946	2.53336	0.0158644	0.0706978	-2.42635
AC009961.1	0.900445	0.120396	0.482129	-1.39928	0	0	0	1.86981	0.418624	0	0	0	-0.72726	-3.12279	1.01454
AC009962.1	0	0	0	0	-0.111538	4.30087	5.99525	0	0	3.47757	3.37346	-1.54084	5.5823	3.67643	1.98466
AC010086.3	0	0	0	0	-0.987401	0.244774	-0.0922164	2.42465	0.428966	0	0	0	0	0	0
AC010092.1	1.60292	-0.0712198	1.14006	1.65472	1.93593	-0.264526	2.33807	-1.21568	1.82128	0.0854091	-1.21981	0.0446196	4.03137	1.31065	3.79925
AC010105.1	-2.4966	-0.205648	-0.932079	-3.6156	-1.67004	0.152481	-1.83764	2.18174	-1.27179	0	0	0	0	0	0
AC010132.1	-0.959662	-0.325229	1.07233	0.951214	0.998266	-1.37685	-3.21907	0	0	0	0	0	2.34251	0.0777153	2.1635
AC010136.1	0	0	0	0	-0.0488019	1.50732	-0.589716	-0.591842	-1.31728	0	0	0	0	0	0
AC010163.3	0	0	0	0	-0.443662	0.61523	-0.189629	0	0	-0.458051	3.23447	-1.35561	0.402888	2.27718	2.72247
AC010168.1	5.49403	-0.974504	-0.161077	0.19346	0.155249	-4.28634	-1.61572	-2.23478	0.242553	-2.80476	0.12222	2.95397	5.02816	2.84276	7.8572
AC010175.1	2.55325	-1.02317	-0.921959	2.31111	1.69067	-1.77533	-0.109584	-2.40918	0.750894	1.48302	1.26303	-0.44359	4.82497	2.49798	0.290779
AC010186.3	0	0	0	0	0	0	0	-0.160317	-1.64142	0	0	0	0	0	0
AC010198.1	-2.13177	0.741885	-0.275596	-1.1698	0	0	0	2.74132	-0.728576	0	0	0	-1.13189	-0.816792	-1.7938
AC010210.1	0.7888	-0.326828	-0.648434	-2.03974	-0.110824	0.292522	-2.70866	-0.285847	-0.711897	-2.31078	-0.678072	0.528916	-0.573378	0.11034	0.14801
AC010273.2	0	0	0	0	-0.828412	-0.502571	-1.41414	-0.0617527	0.358576	0	0	0	1.23184	-0.868653	-0.688603
AC010285.3	0	0	0	0	0	0	0	-1.84214	2.82128	0	0	0	-3.28899	-1.16673	-0.12755
AC010291.1	0	0	0	0	0	0	0	0	0	0	0	0	-0.1446	-1.29547	-0.0588937
AC010307.2	-0.204248	-1.03997	0.807899	-1.61348	-0.528545	0.752806	0.678712	0.218271	0.40297	0	0	0	-2.58013	0.373892	-0.776892
AC010327.8	0	0	0	0	0	0	0	-0.656274	-1.69657	0	0	0	0	0	0
AC010332.3	0	0	0	0	0	0	0	2.96521	0.888397	0	0	0	0	0	0
AC010378.2	0	0	0	0	-0.937771	1.13095	1.24036	0.17525	-0.933604	0	0	0	2.19644	1.74621	1.73031
AC010435.1	6.42784	1.25646	2.30043	6.51261	0	0	0	0	0	1.84936	2.44746	-0.489654	0	0	0
AC010457.1	1.69237	-1.03208	0.264537	-0.168366	0.407089	-3.17858	1.37552	-1.48409	-2.10155	0	0	0	-2.43763	-1.07196	5.41912
AC010478.1	0	0	0	0	2.27982	-0.348941	1.25828	2.57992	1.77946	0	0	0	0	0	0
AC010491.2	-2.53313	-0.717547	-3.63817	-0.896783	0	0	0	-0.449823	5.38316	0	0	0	0	0	0
AC010503.5	0	0	0	0	2.70609	5.26068	6.99525	0	0	0	0	0	0	0	0
AC010531.5	0	0	0	0	0.825667	3.25251	2.82532	0	0	0	0	0	-0.742163	1.78198	-1.83007
AC010531.8	7.71855	-0.41297	0.80835	4.05446	5.13395	-3.02321	1.79835	0	0	4.08938	-2.39917	-0.270171	5.14772	2.11923	5.57894
AC010624.5	-2.11809	-0.499123	-2.07874	-3.26602	0	0	0	2.44095	-3.37839	0	0	0	0	0	0
AC010632.1	0	0	0	0	-2.46384	-2.49643	-1.04915	0	0	0	0	0	0	0	0
AC010636.1	0.2913	1.85736	2.58423	0.688179	-0.522733	4.86454	2.99525	0	0	0	0	0	-0.559638	4.79905	-0.4842
AC010638.1	-0.905787	-1.49078	-1.78256	-2.1698	0	0	0	0	0	0	0	0	0	0	0
AC010649.1	1.42623	4.15692	2.29345	1.27314	0	0	0	-2.67222	0.306482	0	0	0	-1.5691	0.740157	-0.00236701
AC010677.2	0.213821	-0.258115	-0.088827	1.32561	-2.57623	1.26929	1.33703	-1.69598	-1.37646	-1.89457	2.152	-2.78333	0.685716	-0.0981901	-2.33049
AC010733.1	0	0	0	0	-0.484598	1.60516	2.84998	2.32277	1.54047	0	0	0	0	0	0
AC010754.1	0.552845	-0.198737	-0.0047046	3.76618	-1.64264	4.00448	3.61192	1.68403	0.598891	-0.508057	1	-0.323898	2.009	1.75542	-2.79468
AC010761.2	-4.79616	0.363373	-2.96009	-0.633749	0	0	0	0	0	0	0	0	-1.3561	-3.35577	-1.31427
AC010809.1	-1.29366	2.11385	0.683762	3.05383	0.180285	1.22829	1.16743	-3.61975	0.931466	0	0	0	0	0	0
AC010883.1	0	0	0	0	0.214232	0.946883	2.54779	-0.160317	3.45133	0	0	0	0	0	0
AC010889.2	0	0	0	0	0	0	0	1.48878	0.1945	0	0	0	0	0	0
AC010907.2	-0.360241	1.34415	-9.20031	-2.70315	2.06211	0.819978	-3.41869	2.88952	-0.448016	-3.42964	-3.16437	3.86579	-8.00947	-1.99415	-3.9375
AC010974.2	-0.523939	0.443869	-0.94785	-2.67439	-2.03293	0.550531	-1.60632	1.76689	-0.628203	0	0	0	-0.399746	-0.473623	-2.30871
AC010978.1	0	0	0	0	-0.515502	-0.274941	-1.83764	-0.172289	2.39859	0	0	0	-2.28899	-0.448877	0.62293
AC010983.1	-0.0461412	1.01606	-3.51731	-3.89678	-1.32634	1.50357	-1.63411	0.0339271	0.139459	0	0	0	0	0	0
AC010997.4	0	0	0	0	0	0	0	0	0	0	0	0	-0.662207	-1.84481	-2.45317
AC011095.1	0	0	0	0	-2.1857	-1.26582	-2.81853	0.540329	-1.48357	0	0	0	0	0	0
AC011287.2	0	0	0	0	0.355588	-1.03373	-1.61946	0.329787	0.750894	0	0	0	-2.80356	-3.13759	1.74416
AC011313.1	0	0	0	0	0	0	0	0	0	0	0	0	-3.23652	-1.80828	-2.3356
AC011363.1	1.02326	2.20132	1.20511	3.81156	0.0336602	1.19907	-0.496607	0	0	0	0	0	-0.261245	3.73088	0.505605
AC011365.3	0	0	0	0	0	0	0	4.12172	3.47336	0	0	0	0	0	0
AC011374.1	0.402617	-1.10632	1.37648	1.6874	3.84914	-4.76492	1.87712	-1.23239	-1.10155	0.0442912	-3.40599	-0.929874	1.19417	-1.07769	4.73674
AC011379.1	0	0	0	0	-1.96634	-1.83141	-0.799169	0	0	0	0	0	0	0	0
AC011379.2	0.438302	-1.58004	0.63003	0.103217	-0.278284	1.24818	0.224417	-0.000838289	-4.6585	0	0	0	0.956486	-2.59969	-1.15991
AC011405.1	2.73722	-0.405612	1.19741	2.11429	2.10854	-0.395921	1.44017	-1.09931	0.858474	-0.254654	0.689325	0.509751	3.78006	1.70224	3.66403
AC011416.3	4.24823	-1.41858	0.773888	-0.229359	-1.97339	2.65367	2.16236	0	0	0	0	0	2.01121	1.73088	0.947905
AC011442.1	0	0	0	0	0	0	0	0	0	1.70634	-2.37851	1.05943	2.2188	3.764	1.46034
AC011444.3	-0.913202	-3.96777	0.767091	-1.19935	-3.31767	1.0723	-2.17468	-1.97589	-2.89296	0	0	0	-0.293563	-0.490697	0.38813
AC011445.1	0	0	0	0	0	0	0	0	0	0	0	0	-1.65156	-0.610341	-0.790904
AC011447.3	1.77643	0.96585	0.0950661	3.39158	0.424557	0.186841	-0.148344	0.954213	-0.175204	0.2777	1.37716	-1.54741	2.09757	3.28726	-0.482886
AC011451.4	0	0	0	0	0	0	0	0.720102	0.303435	0	0	0	0	0	0
AC011467.3	0.203837	0.156922	-0.490608	1.68818	0	0	0	-4.84214	-1.67057	0	0	0	0	0	0
AC011468.1	6.88332	-0.623765	1.38353	2.14761	3.67236	1.23468	2.31631	0	0	0	0	0	0	0	0
AC011472.2	-0.121003	1.27013	1.12392	2.62001	-0.342533	6.44843	3.82532	-2.89493	0.201555	-2.43151	-2.39917	-0.0066581	3.06269	3.97332	-0.0423786
AC011477.8	-0.880555	0.344995	-0.48144	2.51825	0.688164	0.115006	-0.415687	2.60907	2.38832	-0.985716	-1.07039	0.84184	2.29095	2.92458	-1.00884
AC011483.1	-0.182054	2.09163	0.010362	1.06257	0.452745	-0.04815	-0.925999	0.910073	-0.373095	0	0	0	-3.65156	-0.190055	-1.88381
AC011484.1	0	0	0	0	3.29105	3.2895	2.92486	0	0	1.13518	-3.07039	-1.24313	0	0	0
AC011491.2	3.28128	0.814199	-1.18453	3.75611	3.54663	-1.72693	2.94372	0	0	0.925588	-0.250962	-0.371004	4.25437	2.43256	4.81455
AC011498.6	3.02088	0.419957	-0.126452	3.06551	2.22165	-2.38951	1.5172	0	0	2.02206	-0.278976	-0.709168	5.19223	1.63673	4.25096
AC011500.3	0	0	0	0	1.22369	0.17159	2.08836	0	0	2.66343	-0.963474	-1.73643	0	0	0
AC011507.1	-0.204041	0.666597	-0.737701	-2.28145	0	0	0	-2.12225	3.59889	0	0	0	-2.04642	-0.67583	-0.606316
AC011511.2	2.60983	-0.205116	0.673778	2.9891	3.59742	-0.567909	2.589	-1.83879	0.628638	0.202176	-0.610627	0.167361	2.32202	1.43613	4.11051
AC011523.1	-0.0907594	-1.45264	0.167711	0.523188	2.43254	-0.0326043	1.40822	-2.6653	1.72111	-2.4536	-2.31659	-0.191447	-2.55369	-0.393859	6.15275
AC011524.2	0	0	0	0	0	0	0	0.872105	2.18385	0	0	0	0	0	0
AC011558.1	0.559368	0.167504	3.43151	2.78062	3.93783	-1.24106	4.24781	0	0	-2.5544	-0.875373	1.19986	0	0	0
AC011591.1	0	0	0	0	5.82156	-0.109185	1.12825	-3.61975	-3.89296	0	0	0	0	0	0
AC011751.1	0	0	0	0	0	0	0	1.96521	1.32205	0	0	0	0	0	0
AC011753.2	0.134574	-0.0357228	0.393543	-0.771252	0.0336602	-1.66277	-3.56126	-1.21312	-0.281528	2.16736	2.8365	-0.464131	1.36636	0.319581	-1.32193
AC011754.1	-0.558003	-0.620685	0.0876594	-4.06671	0	0	0	1.16161	-2.53039	0	0	0	-3.45892	-2.73233	-0.60421
AC011754.2	-1.85506	-0.132584	-1.44552	-2.39928	0	0	0	0.795289	-0.834069	0	0	0	0	0	0
AC011773.3	4.18112	-0.506043	1.9468	0.325609	-1.58968	1.65768	-0.911644	2.94576	-0.333995	0	0	0	2.58875	0.71631	0.641546
AC011824.3	3.05183	-1.06988	-1.31447	1.06336	2.83909	-2.91198	0.207728	0	0	0	0	0	3.25172	1.68148	3.22188
AC011840.2	0	0	0	0	3.79919	5.25251	5.41028	0	0	0	0	0	0	0	0
AC011897.1	0	0	0	0	-2.49359	-1.10195	-2.31764	0	0	0	0	0	0	0	0
AC011912.1	0	0	0	0	-1.40244	2.37804	0.825321	0	0	0	0	0	3.94127	2.21409	0.680443
AC011921.1	-1.7137	-0.389821	1.78268	-1.45866	-1.10015	2.07649	-3.12887	-2.32327	-1.28064	0	0	0	-0.644866	-1.53783	5.01257
AC011933.4	-1.26565	1.28937	-1.16363	0.602449	0.0458349	0.172721	-0.744994	-1.31489	-1.83923	0	0	0	1.7034	-0.189634	-1.8365
AC011944.1	-2.79616	-0.258115	-0.512635	-0.896783	0	0	0	-0.549359	2.69575	0	0	0	-0.754654	-3.07747	1.33342
AC011997.2	0	0	0	0	0	0	0	3.83146	1.1762	0	0	0	0	0	0
AC012055.1	0	0	0	0	0	0	0	0	0	0	0	0	-0.754654	-3.33023	-2.152
AC012078.2	1.28065	0.718038	-1.74779	0.59507	0	0	0	0.144538	0.0650024	0	0	0	0.131342	-0.924976	-0.679632
AC012174.1	0	0	0	0	-2.5513	-0.177175	-1.58972	-2.50427	0.165931	0	0	0	0	0	0
AC012213.2	0	0	0	0	5.12112	4.4655	3.41028	0	0	0	0	0	0	0	0
AC012291.3	-0.584659	-0.936187	0.139442	-0.244707	0.246654	-0.089656	-0.221984	-0.392338	-0.107087	0	0	0	0	0	0
AC012306.4	0	0	0	0	0	0	0	3.77257	2.01393	0	0	0	0	0	0
AC012354.1	0	0	0	0	-2.00816	-0.206922	-1.23357	0	0	0	0	0	-1.62459	-0.660381	0.407424
AC012360.3	0	0	0	0	0.951198	0.0731858	1.18789	0	0	0	0	0	0	0	0
AC012363.2	0.38604	-0.864773	-1.45693	-2.13964	-2.15604	0.293283	-3.38413	-0.152143	0.762866	0	0	0	-2.27305	-1.41249	-1.86507
AC012414.2	0	0	0	0	0	0	0	-2.03479	-0.892962	0	0	0	0	0	0
AC012414.4	0	0	0	0	0	0	0	-1.52021	0.428966	0	0	0	-1.94107	-3.45362	-2.61143
AC012462.1	-1.86655	-0.0654702	0.435835	-1.11918	0.088108	2.135	-2.01598	0.635066	-0.518182	0	0	0	-4.09635	-2.17495	-0.700129
AC012470.1	0	0	0	0	-0.686232	-3.41337	-1.49661	0	0	0	0	0	0.00817002	1.83076	-1.07257
AC012485.1	-1.14409	1.21832	-5.89555	0.103217	1.02309	-1.56822	-1.61208	0	0	-2.49418	0.447459	-0.577999	-1.47066	-2.33023	-1.77091
AC012485.3	0	0	0	0	1.03052	-0.199349	-2.15957	0	0	0	0	0	-0.835272	-2.2508	-4.23339
AC012506.4	0	0	0	0	-0.736858	-2.04186	-1.63411	0	0	0	0	0	0	0	0
AC012508.3	-2.30742	-0.275745	-0.97315	0.202752	1.60655	5.12958	4.25577	-4.55835	1.62536	0	0	0	1.85278	-0.0147309	0.237039
AC012510.1	0	0	0	0	0.214232	2.055	0.240359	0	0	0	0	0	0	0	0
AC012531.2	1.69285	-1.15293	0.00275329	1.26864	0.14843	-1.13526	-1.53725	-0.243372	-3.79343	0	0	0	-0.724492	0.990007	-0.666576
AC012568.1	-1.65866	-0.312563	3.4493	-2.39928	0.141301	-0.592212	-0.267788	1.10514	3.23632	0	0	0	-1.5691	1.47712	2.77083
AC012613.2	0	0	0	0	-0.0111729	-0.167394	-2.98203	1.18922	-0.339709	0	0	0	-2.2246	-1.0613	0.36807
AC012615.1	4.15803	3.07446	2.20792	4.18359	4.87745	-1.69791	1.66404	0	0	0	0	0	0	0	0
AC012615.2	0.668863	-0.491639	5.106	2.16003	4.75069	1.17991	2.35704	0	0	0	0	0	0	0	0
AC012615.5	3.82955	3.26431	2.11926	3.99399	4.94171	-2.3224	1.56783	0	0	0	0	0	0	0	0
AC012615.6	0	0	0	0	4.70609	-1.85329	-1.75964	0	0	0	0	0	2.85335	3.34481	0.563429
AC012629.2	1.11758	2.32685	0.986325	1.96381	1.46905	0.828012	-0.262141	0	0	0.0350421	-0.786596	-0.720179	2.23921	1.58096	-1.64677
AC012640.4	0	0	0	0	3.07221	-0.764918	0.267326	0	0	3.07785	-1.63227	-0.00768311	5.03823	1.02167	1.61973
AC012668.1	0	0	0	0	0.486408	-3.30003	-2.58972	0	0	0.170283	1	0.178076	0	0	0
AC013265.1	0	0	0	0	0.0296247	0.989475	-1.49661	1.40966	-0.218245	0	0	0	-2.15406	-5.50016	-0.736966
AC013275.1	0	0	0	0	0	0	0	-6.35671	-1.61834	0	0	0	0	0	0
AC013402.3	0.110728	-4.2354	-0.785392	-2.50165	-1.43904	0.0723617	-0.691254	-0.763484	1.02412	0	0	0	-0.206001	-0.833665	-1.84491
AC013451.2	3.40038	-0.441939	2.00811	1.86142	4.63283	-2.20692	2.26196	0	0	0.11051	-2.06005	0.533481	2.14888	0.509149	7.16754
AC013643.2	1.67696	-0.261924	1.30602	1.69129	3.22861	-2.24035	1.94837	-1.59424	2.3518	-3.10607	-1.6653	-0.377138	-1.84514	1.16828	9.22998
AC015468.1	0	0	0	0	0	0	0	-1.22743	-0.3694	0	0	0	0	0	0
AC015468.2	0	0	0	0	0	0	0	-1.22743	-0.3694	0	0	0	0	0	0
AC015468.3	0	0	0	0	0	0	0	2.97084	1.17313	0	0	0	0	0	0
AC015522.1	0.908257	-0.0849663	-0.39114	4.90537	-0.836649	-0.398707	0.443998	0.538057	0.361852	-0.467097	2.58496	3.41911	1.24333	2.4833	-0.50897
AC015660.1	0.215064	0.468866	-1.24482	5.04573	0.480307	-0.0151613	1.19729	0	0	0	0	0	2.29209	2.70254	0.947905
AC015660.2	0	0	0	0	0	0	0	2.3952	1.51643	0	0	0	0	0	0
AC015712.4	0	0	0	0	0.860596	2.22413	2.41028	1.01584	-0.723037	0	0	0	0	0	0
AC015712.6	-0.596854	0.0114918	-0.223128	1.6607	-0.933325	0.447082	0.782253	-2.46221	0.844003	-2.36744	-1.33151	0.400468	0.436571	1.27982	1.20407
AC015727.1	-0.91164	-0.42804	5.25665	0.939718	3.65878	0.973308	2.21098	0	0	0	0	0	-1.54053	0.71813	-0.444184
AC015818.8	-1.38113	-0.843078	-1.07874	0.89463	2.78009	1.67222	4.41028	0	0	0	0	0	-1.02596	1.47712	1.73335
AC015871.4	0	0	0	0	0	0	0	0	0	0	0	0	1.48557	4.11923	5.19967
AC015878.1	0	0	0	0	-2.14722	-0.245756	-2.34794	1.8422	-0.287727	0	0	0	0	0	0
AC015908.2	-0.0124809	-0.632352	0.234599	0.286817	-0.0551997	0.952789	0.520467	1.03189	-0.531506	0	0	0	-0.781196	-1.51513	-1.70722
AC015908.3	-0.50577	-0.638937	0.475491	-0.169802	0.852256	0.771861	1.92696	-1.62514	4.65778	0	0	0	-1.05961	0.978316	-0.700669
AC015909.1	-0.524861	1.21137	5.85369	2.30116	2.573	0.562958	1.87977	0.357532	-0.750584	0	0	0	-2.38853	1.06208	0.0703893
AC015909.2	0	0	0	0	2.68055	1.25251	1.08836	0	0	0	0	0	0	0	0
AC015909.4	0	0	0	0	0.715131	2.66755	3.82532	0	0	0	0	0	0	0	0
AC015911.11	-0.0646518	0.433762	-1.3298	-1.84234	-2.45479	0.206722	-3.60652	-2.80738	0.0201602	-5.82047	-0.485427	2.7224	-2.10287	-2.46539	-1.58085
AC015911.3	0	0	0	0	-1.68623	2.1594	0.410284	-4.73523	0.389795	-3.06449	2.32193	1.64439	-1.5691	-2.7127	-0.974005
AC015914.1	0	0	0	0	0.0413959	1.2785	1.50339	0	0	0	0	0	-0.356104	1.3072	0.0130562
AC015961.1	0	0	0	0	0	0	0	0	0	0	0	0	1.81953	0.991695	3.43962
AC016168.1	0	0	0	0	4.06454	-0.853285	2.24036	0	0	1.49595	-2.12102	1.20448	4.94463	6.00187	8.09276
AC016229.1	0	0	0	0	0	0	0	2.8721	0.931466	0	0	0	0	0	0
AC016229.2	5.39036	-0.475816	1.1653	2.30687	3.35282	-2.33759	1.63383	-0.382709	0.0304163	0.332877	0.0161197	-0.744172	3.76882	0.97513	2.76005
AC016493.1	0.222696	-0.175653	0.344961	-1.20994	-0.116645	2.35107	0.0477139	1.09646	-0.571034	-4.07021	0.0740006	-0.0336783	5.06026	0.917695	2.95491
AC016526.2	1.52577	-2.58519	0.757763	-1.38221	-1.17792	0.78374	-0.165401	-3.41621	1.27194	0	0	0	-1.52811	-0.400622	-0.751013
AC016526.4	-2.77107	-1.5558	0.527844	-0.633749	0	0	0	-0.915487	-1.18109	0	0	0	0	0	0
AC016550.2	0	0	0	0	-1.68623	-0.559224	-2.49661	0.0526772	-5.74096	0	0	0	-2.97349	1.25953	-2.4842
AC016553.1	-2.00916	0.84142	-3.17422	-0.204906	-1.21873	0.916226	-2.24793	0.11902	-1.04429	0	0	0	-4.20956	-2.15223	-1.52616
AC016587.1	0.706806	-1.04878	-0.550955	-0.338606	0.621527	-1.30714	-0.973782	-1.16927	-0.471499	-0.311105	-0.0285692	0.626968	1.3123	-0.806608	1.87254
AC016588.1	0	0	0	0	3.47147	1.23998	1.77252	0	0	-0.811949	-1.05745	0.376103	0	0	0
AC016588.2	1.09258	-0.121613	3.68376	1.8726	2.49963	-3.03004	1.58716	0	0	1.88531	-0.807355	1.09691	8.59518	2.24764	7.35579
AC016596.1	0.113639	3.3026	2.36183	4.8581	0	0	0	0.550177	-0.571034	-1.08157	0.321928	-6.4098	3.81953	2.20336	-3.6845
AC016597.2	1.10716	-0.176688	-0.502702	0.147611	0	0	0	-0.398293	-0.0709607	-2.25714	0.112475	-0.54391	1.12712	0.684218	-1.10371
AC016598.1	-0.889877	1.21993	0.697437	0.891713	0.173051	-0.739508	-0.623986	-1.82833	0.661626	0	0	0	-1.04283	-0.437546	-0.808756
AC016598.2	-1.47122	-0.757015	-0.358307	0.0225982	-1.01843	0.194645	1.33882	-0.313087	1.30343	0	0	0	-1.78043	-1.21342	-0.60679
AC016644.1	0	0	0	0	0.0854992	5.05986	3.41028	0	0	0	0	0	0	0	0
AC016687.2	0.261923	0.122975	-0.651867	3.4923	1.80338	-0.427817	1.99124	0.323901	-0.342155	0.102611	0.21042	1.6761	3.64308	0.988544	-0.126452
AC016700.2	0	0	0	0	0	0	0	4.18438	1.59159	0	0	0	0	0	0
AC016705.1	0	0	0	0	0	0	0	0.934841	1.42897	0	0	0	0.444364	-3.16673	-3.16483
AC016722.2	0	0	0	0	1.21734	0.542717	-0.677179	0.102718	3.3597	0	0	0	-0.106126	0.649303	1.07039
AC016727.1	0.605935	0.91181	-0.949752	-3.63375	-0.308189	1.69078	0.0179665	-1.37182	-0.910521	0	0	0	-0.664857	0.351591	-2.01707
AC016738.1	0.7888	0.117394	0.563468	1.68818	0	0	0	0	0	0	0	0	0	0	0
AC016751.2	0	0	0	0	0	0	0	-5.94168	-0.199066	0	0	0	0	0	0
AC016813.2	0	0	0	0	0	0	0	-3.77175	-0.892962	0	0	0	0	0	0
AC016831.1	-0.615591	-1.32586	-0.281373	1.01011	-1.44366	1.77493	-0.786113	-0.430714	1.52348	-2.02158	-1.76553	-0.842722	-0.0259558	-0.0439285	1.51714
AC016831.6	0.651648	-1.26548	-0.103914	-1.27704	0.746565	-1.09585	-0.81802	-1.63883	0.0849844	-1.74745	0.482281	-1.0387	0.866161	0.076029	2.75122
AC016876.3	4.14244	-3.42804	-0.76941	3.8581	1.22066	0.503993	-0.574609	-1.03479	0.107038	0.0336408	-3.1819	-3.07397	0.364037	1.49255	0.392317
AC016876.4	2.96539	-0.727826	1.06544	3.58883	0	0	0	0	0	3.79913	0.79419	-1.50095	2.74378	1.26012	1.97269
AC016903.1	-3.60352	-3.013	-1.63817	-1.11918	0	0	0	0	0	0	0	0	0	0	0
AC016931.1	0.280335	-0.819994	1.0988	1.93754	0.0507337	-0.109753	-3.52045	0.308756	-1.10326	-1.13302	-0.536053	-2.35188	2.33281	1.19826	-0.888969
AC017028.1	0	0	0	0	0	0	0	0.187607	0.0728219	0	0	0	0	0	0
AC017099.2	0	0	0	0	-0.82641	-0.294795	-2.37108	0	0	0	0	0	1.19644	-1.9152	-3.6845
AC017104.1	0	0	0	0	0	0	0	0.965214	0.322051	0	0	0	0	0	0
AC017116.1	2.63144	-1.91082	-1.68653	5.0805	0.266974	1.58157	0.950852	0	0	2.38029	-5.02459	-2.85375	0.850347	2.6418	-1.09954
AC018410.1	3.00603	0.183464	2.21428	3.39419	3.24142	-3.89808	1.41956	0	0	2.74399	0.67423	-0.435575	0	0	0
AC018437.2	0	0	0	0	0	0	0	0.836228	1.25097	0	0	0	-3.40447	-0.665836	2.4489
AC018511.2	0	0	0	0	0	0	0	0.609071	-0.927178	0	0	0	-2.52603	-1.89211	-1.8209
AC018521.4	0.569487	0.918763	0.33382	2.16211	-0.126804	3.65933	1.82532	0	0	0	0	0	-0.896673	1.15519	0.263034
AC018541.1	-0.298663	0.534289	2.55298	-2.95568	-1.15604	-0.275925	-3.09751	0.635568	-1.02789	0	0	0	0	0	0
AC018552.3	4.28624	2.47726	-0.461843	1.2051	0.951898	1.37107	-0.424613	-2.15214	4.83836	3.63756	-0.160983	0.270545	4.67666	4.65898	5.35283
AC018558.7	-2.87278	-0.52115	-4.97802	-3.42035	0	0	0	0.755986	-0.6058	0	0	0	0	0	0
AC018628.2	0	0	0	0	5.50914	3.45841	4.94944	0	0	0.0489645	-4.46923	0.544858	0	0	0
AC018629.1	0	0	0	0	2.38416	1.60043	3.41028	0	0	0	0	0	0	0	0
AC018647.1	-0.828584	-0.958555	1.11672	-0.311821	0.13689	0.285231	-2.33118	1.44095	-0.800516	0	0	0	0.451251	0.167794	0.392317
AC018647.3	0	0	0	0	-2.13626	1.6912	1.75821	0.352238	0.335856	0	0	0	0.366362	-0.330233	-1.8365
AC018802.1	0	0	0	0	0	0	0	0.597483	0.155947	0	0	0	0	0	0
AC018802.2	-0.348704	0.496128	0.845819	-0.75928	-1.84284	0.197294	-0.113278	0.516624	0.609538	-2.45354	-1.67807	2.15897	2.21139	-0.65925	-0.399096
AC018809.2	0.241312	-0.0994175	-0.960094	0.588643	0.195124	3.06438	2.13727	0	0	1.39011	3.32193	-3.2036	0	0	0
AC018814.1	0	0	0	0	-2.96634	-0.200133	-3.31764	-1.09619	1.50491	0	0	0	0.71101	-3.35577	0.527247
AC018845.3	0	0	0	0	0	0	0	-0.712858	-1.57103	0	0	0	0	0	0
AC018904.1	3.86326	0.180221	4.85902	1.77669	5.30788	-3.44713	2.66889	-3.47536	0.888397	2.58691	1.17595	-0.224892	0	0	0
AC018946.2	2.8261	-0.886146	1.82127	3.24092	5.9791	-4.34988	0.00429161	0	0	0	0	0	3.14807	1.90273	6.04002
AC018953.2	4.24748	-0.512894	-0.171421	1.94495	1.58629	-1.15397	1.95422	0.810704	-1.13046	0.579163	-2.79181	0.290103	3.78489	1.08985	1.97728
AC019117.3	-0.403846	0.512859	0.880301	1.4314	-1.16132	0.132027	-2.41944	1.10905	0.91898	0	0	0	0.562446	-0.561013	-1.13185
AC019118.2	0	0	0	0	0	0	0	-6.39234	-0.364583	0	0	0	0.149131	-0.307149	1.07039
AC019183.1	-1.32553	0.0769229	-0.956062	-4.03974	-1.08339	0.593546	-1.27421	-0.269251	-0.571034	-6.2165	2.50834	2.85385	0	0	0
AC019185.1	-2.37571	-0.132584	1.57205	-3.31182	-3.18037	-0.0146392	-2.96476	0.300689	-0.38817	0	0	0	-2.86117	-2.90658	0.441033
AC019186.1	0	0	0	0	-0.541842	1.43997	0.162356	0	0	0	0	0	3.10333	0.0620847	2.65535
AC020604.1	0	0	0	0	0.348534	0.445155	2.18789	0	0	0	0	0	0	0	0
AC020658.7	0	0	0	0	6.18002	-0.692349	2.92486	0	0	0.639768	0.736966	-0.203603	1.41527	2.75014	2.26679
AC020763.4	0	0	0	0	3.37167	-2.44041	3.35966	-4.28271	-2.57103	0.756097	-4.04876	-0.0950152	0	0	0
AC020905.1	4.47062	-2.19671	-0.308017	0.103217	0	0	0	-1.68686	-4.57103	0	0	0	-0.955566	0.962549	-0.0450879
AC020907.1	-1.2726	-1.90197	0.304349	-1.89678	-2.77773	1.26392	-1.27622	0.220028	2.62536	0	0	0	-2.54772	-1.58897	4.39232
AC020907.4	1.77875	4.78628	-1.80809	0.210132	-1.42731	4.27689	2.41028	0	0	0	0	0	3.85527	1.82226	1.27426
AC020907.5	1.59101	2.06633	2.10124	3.50692	4.54537	-3.1234	2.5527	0	0	3.56617	-0.599913	-0.943309	0	0	0
AC020908.2	0	0	0	0	1.06223	-0.354479	1.56229	0	0	0	0	0	0.0444336	0.629125	0.485427
AC020911.1	-0.796163	1.74188	1.36183	0.688179	0	0	0	-0.712858	-3.89296	0	0	0	0	0	0
AC020917.2	3.66654	-0.00803356	0.742739	2.85436	3.27767	2.9633	2.07212	-2.53568	1.95253	2.50354	0.00624094	-1.34886	0	0	0
AC020934.2	0	0	0	0	0	0	0	-2.03479	-1.40111	0	0	0	1.51836	0.307197	-0.908237
AC020978.5	2.26993	0.131779	1.12466	2.84337	2.31999	-0.306641	1.19003	-2.83564	2.76882	-0.584751	-4.06178	0.244521	0	0	0
AC020978.7	2.96871	0.281629	0.814549	3.22842	2.24723	-0.364132	1.25445	0	0	0.138279	-1.55766	0.00022209	0	0	0
AC020978.9	0.575806	0.0865329	2.4493	2.61947	0	0	0	0	0	1.99525	-0.0473057	-1.07807	0	0	0
AC021055.1	0	0	0	0	-1.28957	1.20812	-1.49661	0.938673	-0.083369	0	0	0	-1.96276	-0.785912	-1.78376
AC021074.3	-2.35688	0.368426	0.330807	-2.24256	-2.27976	-0.0386854	-1.57461	0.475699	-0.571034	0	0	0	-0.054214	-2.99861	1.45866
AC021078.1	4.06182	-2.20297	1.12737	0.398673	-3.02862	-1.5527	-1.52045	0	0	0	0	0	-0.929094	1.43362	-1.60768
AC021087.3	0	0	0	0	-0.00761024	1.36707	1.95085	0	0	-0.748992	-2.23266	-0.894765	0	0	0
AC021127.1	0	0	0	0	0	0	0	0	0	0	0	0	-2.67803	-0.20095	-0.400916
AC021180.1	2.7888	0.47885	0.401363	-1.55975	0	0	0	0.459979	0.0534566	0	0	0	-3.2454	-2.66243	5.59395
AC021188.1	-1.67063	-2.13258	0.423674	-2.03429	1.45631	2.41083	-2.4477	0.587652	0.810395	0	0	0	0.880935	-3.50016	-2.70571
AC021192.2	2.42267	3.78103	-0.68726	-0.602213	0.462091	1.4956	-0.406135	-2.10087	0.43602	0.104382	-0.00863031	3.43968	5.08422	4.52058	4.43822
AC021220.2	0	0	0	0	-3.00816	-0.791885	-2.17468	3.28714	-1.96335	0	0	0	0	0	0
AC021355.1	0	0	0	0	0	0	0	2.53	0.222515	0	0	0	0	0	0
AC021491.2	3.00855	-0.0351674	-1.03208	-0.659512	-0.710894	-2.29828	0.803626	-0.151825	1.42897	1.20749	-1.99277	-0.552298	0.13838	0.905313	2.71809
AC021504.1	-1.3014	0.192799	-0.681493	-3.32464	-1.51639	-0.116696	-2.47236	0.39341	-0.30108	-3.52358	-2.1375	1.3866	0.211526	-2.00247	-1.64191
AC021506.1	-2.62905	-2.16501	-1.9792	-3.01226	0	0	0	0	0	0	0	0	0	0	0
AC021517.2	0	0	0	0	0	0	0	2.10037	0.222515	0	0	0	0	0	0
AC021573.1	0	0	0	0	0	0	0	-0.0124178	1.85523	0	0	0	-1.2186	-0.429768	-0.389042
AC021594.2	0.542639	0.326847	-1.2011	-3.11918	0	0	0	1.94873	3.25339	0	0	0	0	0	0
AC021698.1	0	0	0	0	0	0	0	-0.851922	-1.8055	0	0	0	0	0	0
AC021744.1	0	0	0	0	0	0	0	0	0	0	0	0	1.53301	4.86944	3.77083
AC021755.2	2.88566	1.32685	0.554479	3.64238	0	0	0	0	0	0	0	0	0	0	0
AC021818.1	-2.1654	-1.10611	-0.706878	-1.55975	0	0	0	0	0	0	0	0	0	0	0
AC022007.1	-1.47423	1.63497	2.75415	1.96829	1.2167	0.683453	0.37466	0	0	-1.4001	2.54432	2.75987	6.58445	2.44675	-0.87957
AC022098.1	-1.05109	-0.0476955	0.742783	-1.51345	-0.250436	1.88705	0.387916	-2.12314	-1.57103	0	0	0	0.542612	1.4447	-1.06067
AC022101.1	-2.20463	0.800778	-2.01668	-3.1698	-3.33503	-0.654937	-2.8874	1.20141	-3.72631	0	0	0	-2.48539	-3.39324	1.12484
AC022118.1	-2.18662	-0.41858	4.9468	-2.70414	0.799195	1.26916	1.02562	-5.49422	2.59889	0	0	0	-1.39917	0.267669	2.23085
AC022133.2	-1.82264	3.64878	-1.8195	-3.19446	-2.41286	-0.225069	-2.91164	0.135139	-3.32592	0	0	0	0	0	0
AC022145.1	0	0	0	0	-3.77974	3.36293	1.24036	-7.4271	-2.33657	-4.20096	3.42146	3.38136	3.84029	0.71631	-1.88654
AC022154.1	0	0	0	0	0	0	0	0	0	0	0	0	3.42526	0.776682	1.12484
AC022201.1	-2.34365	2.56501	-0.0619733	-3.06671	-0.673293	0.0250246	-1.01598	2.17467	1.20657	0	0	0	0	0	0
AC022215.2	4.57845	-0.185741	1.43741	1.15731	2.88024	-1.23556	1.37817	-1.73737	0.213237	2.20259	1.02619	-1.31727	5.5127	2.8026	5.03903
AC022217.3	2.33037	1.82935	-0.0192558	5.20475	2.17359	0.543849	1.5172	0.603815	-2.01161	0.293877	-0.963474	-2.43699	0.62528	1.26031	-2.12601
AC022276.1	-1.37167	-2.18411	1.83888	-2.70414	-3.97954	0.439846	-0.63411	0.235743	-0.217397	0	0	0	-4.48913	-2.29106	-1.78989
AC022325.2	-0.805878	0.179694	-0.535428	-1.11152	-1.34832	-0.440368	-1.24117	0.96218	-0.49936	-3.18149	-1.20163	2.48424	-1.01089	-0.535405	0.0791065
AC022336.2	0	0	0	0	2.58055	-1.23704	-0.338654	1.17467	0.914393	0	0	0	0	0	0
AC022364.1	0	0	0	0	-1.0488	-0.52885	-0.829182	-0.310995	1.56945	0	0	0	-0.68675	0.0620847	-0.351074
AC022382.2	2.51262	-1.12573	0.647073	2.56261	2.98393	-1.28302	1.271	-2.83325	0.215562	1.1746	-0.127917	-0.075193	2.33439	1.01992	5.36773
AC022387.2	0	0	0	0	0	0	0	-3.84214	0.228053	0	0	0	-2.94107	-3.47707	-1.18948
AC022400.6	0	0	0	0	0.552839	1.91646	1.18789	0	0	0	0	0	-1.31874	-2.31729	0.14439
AC022405.1	0	0	0	0	3.39414	-4.99978	0.0179665	0	0	0	0	0	1.74464	1.32688	5.42626
AC022413.2	0	0	0	0	2.16895	1.11501	5.21764	0	0	1.14725	0.798366	-0.841033	0	0	0
AC022413.3	0	0	0	0	1.46905	2.37804	4.41028	0	0	1.91279	-2	-1.49077	0	0	0
AC022424.2	-0.703054	0.512403	-1.5489	-3.77125	0	0	0	2.27264	-0.523729	0	0	0	-5.39253	-2.89211	-1.78136
AC022440.1	0	0	0	0	0.661691	2.63558	-0.397071	0.823195	-1.6585	0	0	0	-0.218601	-0.7061	-1.334
AC022463.1	0	0	0	0	0	0	0	0.676709	-0.43979	0	0	0	-1.51558	-2.39077	-1.39593
AC022523.1	-0.330871	-0.265092	0.376074	-1.75693	0.195062	2.05386	0.536364	-1.98367	0.0657251	-3.043	-1.65535	1.93007	-0.484057	-1.17971	2.51749
AC022532.1	-4.11809	-0.42804	0.186748	-3.01226	3.88666	0.585636	2.69039	0	0	0	0	0	0	0	0
AC022540.1	0	0	0	0	0	0	0	1.94707	0.827515	0	0	0	0	0	0
AC022601.1	0	0	0	0	-1.16764	0.444782	-2.04915	1.25346	-2.66414	0	0	0	-3.57263	-1.72451	-1.56325
AC022690.2	0	0	0	0	-0.305142	-0.714526	-2.47236	0	0	0	0	0	0	0	0
AC022706.1	0	0	0	0	0	0	0	3.32277	1.63842	0	0	0	0	0	0
AC022733.1	0	0	0	0	0	0	0	1.15786	0.372382	0	0	0	0	0	0
AC022784.2	0	0	0	0	-2.73686	-0.348941	-0.589716	0	0	0	0	0	0	0	0
AC022784.5	0	0	0	0	0	0	0	0	0	0	0	0	6.19079	3.32512	0.207893
AC022816.1	-0.026089	0.852916	-1.04368	3.43234	1.46204	-0.642137	0.327822	-0.435748	-2.73542	0	0	0	0.661105	-0.256484	-1.15843
AC022872.1	2.32108	-0.957942	1.51628	1.23046	1.31084	-0.295231	1.54121	-1.16294	0.589702	0.387961	-0.0558532	-0.431123	1.07807	1.96482	1.82729
AC022893.2	0	0	0	0	2.7341	5.16812	3.41028	0	0	0	0	0	-2.94107	0.389659	-1.04509
AC022903.1	-2.3305	1.74188	-3.88609	-3.39928	-0.795354	-0.34287	-1.12369	2.05268	-1.3694	0	0	0	0	0	0
AC022915.1	0	0	0	0	0	0	0	1.48878	0.566469	0	0	0	0	0	0
AC022973.5	0	0	0	0	-0.878877	-0.140251	-1.79917	1.31571	-2.25456	0	0	0	0	0	0
AC023034.1	-0.974125	0.689417	0.519964	-2.86436	-1.95946	-0.129491	0.339895	0.725674	0.521412	-3.97506	-1.26303	2.96632	-0.593096	-1.71084	0.193448
AC023095.1	-1.7879	0.147336	-0.698287	2.33454	-1.36895	0.026113	-0.777343	-1.67763	0.356894	-2.14318	-2.7866	-0.812921	0.17584	0.224553	-0.444184
AC023161.1	0	0	0	0	0.398657	1.69997	1.41028	0	0	0	0	0	0	0	0
AC023194.3	-2.11809	0.107169	2.74035	-2.63375	-1.07729	-0.58677	-3.92957	1.0356	-0.611676	0	0	0	0	0	0
AC023202.1	-2.96609	-0.258115	-1.47467	-3.01226	0	0	0	0	0	0	0	0	0	0	0
AC023301.1	1.47686	0.363373	-0.638166	-1.31182	-1.05879	-0.356498	-2.63411	0	0	-1.63565	3.32193	-1.52553	0	0	0
AC023347.1	-0.0915502	-0.242074	1.13235	3.70914	4.13215	-1.3419	2.24729	-1.32341	-1.19907	0.999245	2.67807	-0.328535	3.13568	-0.432918	0.609548
AC023385.1	-0.363204	-0.688103	0.644768	-2.09318	0	0	0	0.550177	-1.42518	0	0	0	-1.96992	-2.59613	-0.86821
AC023442.3	0	0	0	0	-1.86756	-0.920041	-2.23357	1.89332	-0.658497	0	0	0	0	0	0
AC023469.2	-1.23674	-2.94462	0.634853	-2.39928	-2.94497	2.07385	0.410284	0.566118	-0.145728	0	0	0	-1.16969	-0.166734	-1.152
AC023481.1	0	0	0	0	0	0	0	1.63764	1.1945	0	0	0	0	0	0
AC023483.1	2.12163	-0.836004	0.803905	1.04119	1.29133	-0.159925	0.844305	-1.03114	0.595973	1.59027	-1.05978	-0.301495	3.98456	1.05751	4.95103
AC023490.4	0	0	0	0	0	0	0	0.135139	0.676893	0	0	0	0	0	0
AC023503.1	-1.37128	-0.746402	0.504792	-3.31182	-0.736858	0.568646	-0.887397	0.713875	-1.16894	0	0	0	-0.521164	-2.86865	-1.75315
AC023511.3	0	0	0	0	0	0	0	2.00961	-0.403369	0	0	0	-1.67803	-4.39324	-1.40092
AC023590.1	-0.907462	-0.0189276	-2.07386	-2.8803	-1.56538	1.97433	-2.10804	0.477563	-0.462231	0	0	0	-1.23652	-1.54419	0.34869
AC023632.2	0.203837	-1.42804	1.36183	-1.21871	-1.5977	-0.16342	-1.20443	0	0	0	0	0	0	0	0
AC023794.4	-2.76886	0.182457	-0.850319	-1.83538	-2.46384	1.90061	-1.98203	-0.764696	-0.609508	0	0	0	-0.578497	-3.65216	1.04291
AC023824.3	-1.20382	0.779687	-3.45693	-3.01226	0	0	0	1.52687	1.40126	0	0	0	-3.56556	-2.06514	0.190684
AC023830.2	0	0	0	0	4.15507	1.60043	3.99525	0	0	0	0	0	0	0	0
AC024075.3	-0.118091	2.96428	-1.18413	-1.58484	-1.84466	-0.952501	-2.719	0	0	0	0	0	0	0	0
AC024145.1	0.764953	-0.283009	-0.782762	0.913739	-0.445633	1.19744	0.783902	1.20498	-0.638906	-1.53848	-2.16993	-1.73144	0.525291	0.328259	-1.25154
AC024224.2	-0.255595	-0.0307047	4.0248	-4.31182	-0.222285	2.71908	2.08836	-2.31489	-0.609508	-1.46804	4.40439	0.358991	-0.619139	2.89703	2.07039
AC024230.1	-1.22204	0.327439	-1.27264	1.4947	0.240186	-0.188413	-0.101561	1.18109	0.684639	-3.13682	0.328383	2.83122	0.341595	-1.07512	-0.832341
AC024236.1	0	0	0	0	0	0	0	3.60907	2.8884	0	0	0	0	0	0
AC024257.3	-1.98599	0.117394	1.27831	-2.01226	-0.541842	0.382841	-3.23357	-0.468439	1.24914	0	0	0	-1.96276	-2.16673	-0.0482552
AC024270.2	-1.69081	-0.242574	1.00294	-1.54448	-1.23157	-0.466089	-1.93442	1.02325	-1.11293	-3.67826	0.234465	2.27033	0.0502159	-1.85848	-0.964184
AC024270.5	0	0	0	0	-1.14566	-0.0709444	-2.01598	0	0	0	0	0	0	0	0
AC024337.1	0	0	0	0	0	0	0	1.57992	2.75089	0	0	0	0	0	0
AC024475.3	-0.957155	-0.650433	1.82297	-3.34157	-1.55404	0.101523	-3.01598	-0.155801	0.180707	0	0	0	-4.18669	-1.50473	-3.60001
AC024559.1	3.47686	0.272399	0.275678	-0.354465	0	0	0	-2.88278	-0.494683	0	0	0	-2.46349	1.69951	0.716752
AC024559.2	0	0	0	0	0	0	0	-0.327567	-3.79343	0	0	0	-3.55488	0.270671	-0.302654
AC024592.1	0	0	0	0	3.3017	1.30404	3.54779	0	0	0	0	0	0	0	0
AC024592.2	-2.2112	0.519492	-0.0166772	-2.39928	-1.6068	0.533319	-2.04915	-0.421809	-1.57103	0	0	0	3.76044	3.02461	-3.21501
AC024598.1	-0.166275	0.0782103	-0.668398	-0.808054	-1.48792	-1.02399	-2.60318	1.03952	-1.32416	-2.43254	1.7502	1.07681	0.296914	0.637967	-0.989161
AC024610.1	0	0	0	0	0	0	0	0	0	0	0	0	0.356093	2.23201	2.55582
AC024651.3	0	0	0	0	-0.67589	1.9016	1.41028	-4.94168	-3.49703	0	0	0	0	0	0
AC024941.2	0.0883598	-1.18885	-2.50066	-0.119176	-1.42907	1.5431	-0.0491476	0.563474	-1.57103	0	0	0	-0.764569	-2.9152	-5.88381
AC024958.1	3.62289	3.64235	3.6008	5.60954	4.07041	-0.0819638	3.20383	0	0	1.51835	0.810966	-0.449583	3.3419	4.19771	-0.123989
AC025034.1	-2.58276	0.43703	0.776872	-4.48175	-0.138439	0.506625	-0.472359	0.331997	-0.856437	0	0	0	-4.18207	-1.12774	-3.09954
AC025048.1	0	0	0	0	0.523561	-2.037	-0.589716	0	0	1.1858	0.288505	-1.61376	6.81757	2.95629	3.1334
AC025160.1	0	0	0	0	0	0	0	-0.449823	-2.4455	0	0	0	0	0	0
AC025164.3	0	0	0	0	1.03366	1.05181	6.50982	0	0	0	0	0	0	0	0
AC025171.3	-1.09355	-1.94093	6.03426	1.44899	0.46216	2.3821	2.24522	-0.980338	4.71437	0	0	0	-0.818285	1.75628	4.31832
AC025180.1	0	0	0	0	-2.25392	-0.618521	-2.71556	1.27661	-0.933604	0	0	0	-3.26736	-4.5563	0.0765154
AC025183.1	2.01119	1.85736	-1.37513	-1.77125	-3.79774	-0.98453	-2.49661	3.57992	-0.0349814	0	0	0	0	0	0
AC025187.1	0	0	0	0	0	0	0	1.31314	1.85523	0	0	0	0	0	0
AC025188.1	-2.53313	1.95134	-0.464136	-2.80367	-0.50615	0.889939	-0.344604	-0.306865	-0.4916	0	0	0	0	0	0
AC025244.2	1.16604	-0.976601	1.0988	-1.88298	-1.49359	1.81061	0.694077	-1.34513	-1.00275	0	0	0	-0.077245	1.56722	2.18405
AC025259.1	0	0	0	0	0	0	0	0	0	0	0	0	6.99775	1.39912	3.45286
AC025265.2	0	0	0	0	0	0	0	2.0945	-6.47792	-0.0591992	-0.302563	-0.0810501	0	0	0
AC025284.1	0	0	0	0	0	0	0	-2.03479	-5.21489	0	0	0	0.196437	0.629125	-4.25154
AC025419.1	0.166501	-0.0777022	-1.22688	-0.848366	-0.392412	-0.163212	-1.10279	0.780342	-0.0908242	-3.06053	-3.55459	1.14689	0.139554	-0.810454	0.0524268
AC025431.1	0	0	0	0	0	0	0	4.34025	2.1945	0	0	0	0	0	0
AC025434.1	-1.10429	0.944378	-2.13567	-3.83538	-1.53319	-0.744056	-2.06545	1.16023	-2.70854	0	0	0	-2.41125	-2.13759	0.165737
AC025437.3	0	0	0	0	-0.058786	-0.943888	-0.426217	0	0	0	0	0	0	0	0
AC025442.2	0	0	0	0	0	0	0	2.76611	0.103565	0	0	0	0	0	0
AC025475.1	0	0	0	0	0	0	0	0	0	0	0	0	-0.218601	-2.29106	-0.988504
AC025569.1	-1.08031	-1.44574	-1.30171	-2.71781	-1.77196	0.0598644	-1.85275	1.05525	-0.184359	0	0	0	0	0	0
AC025575.1	-0.1498	0.0175192	-1.90304	-3.01226	0	0	0	0.264059	-0.252024	0	0	0	-0.130977	-3.53037	-1.02647
AC025576.2	0	0	0	0	0	0	0	0.747623	-0.206462	0	0	0	-3.59711	-1.38086	-3.59799
AC025580.2	-2.09112	-0.54293	0.290281	-2.70414	-1.23643	0.344093	-1.14151	0.721405	0.691188	0	0	0	0	0	0
AC025614.3	4.90428	-1.28786	-1.70855	-3.31182	0	0	0	-0.418114	-3.89296	0	0	0	-2.48164	-2.94914	1.848
AC025766.1	0	0	0	0	0	0	0	-6.84214	-0.187706	0	0	0	0	0	0
AC025774.1	0.341341	-0.145641	-2.96009	1.68818	1.21423	0.0325438	-0.759641	0.798104	0.676893	0	0	0	0	0	0
AC025809.1	-1.39656	0.712137	-1.57363	-2.98739	-1.20944	0.043274	-2.23837	-0.00658873	4.08241	0	0	0	-4.59711	-2.53918	-0.598572
AC025810.1	0	0	0	0	0	0	0	0.388426	0.476271	0	0	0	0	0	0
AC026120.3	0	0	0	0	0	0	0	0	0	0	0	0	-0.704028	-3.01473	-3.05889
AC026320.1	0	0	0	0	0	0	0	-0.520212	-1.7315	0	0	0	0	0	0
AC026320.3	0	0	0	0	0	0	0	0.550177	1.99959	0	0	0	0	0	0
AC026347.2	-1.02914	-0.86955	-1.31136	0.383325	0.371931	-0.588537	-1.00475	-1.35671	0.303435	0	0	0	-2.2186	-1.01829	-0.557386
AC026355.3	-1.69428	-4.40786	3.60976	-3.19446	-3.0133	1.14181	1.41028	1.43153	2.86637	0	0	0	-0.521164	-0.223318	0.837729
AC026369.3	0	0	0	0	-2.30514	1.2785	1.08836	0	0	0	0	0	-1.0666	-2.22332	-2.77761
AC026391.1	0.888964	0.000803052	-0.390238	0.502313	-2.94137	-0.564608	-0.898858	0.568163	-1.156	0	0	0	1.04245	-0.0331735	-0.236272
AC026433.1	0	0	0	0	-1.29391	1.83261	1.24036	1.13514	2.07282	0	0	0	0	0	0
AC026462.3	1.58235	-2.21231	-1.7425	-4.01226	0	0	0	-0.0347856	-0.571034	0	0	0	0	0	0
AC026471.1	0	0	0	0	-2.08833	-0.426039	-2.37108	0	0	0	0	0	0	0	0
AC026495.1	0	0	0	0	0	0	0	-0.087253	-1.24911	0	0	0	0	0	0
AC026495.2	-0.937519	-0.543517	1.62931	0.1263	-0.902412	0.747797	-0.480487	0.187607	0.750894	0	0	0	1.33926	-0.123782	0.146625
AC026624.1	0	0	0	0	2.88296	-2.79188	-0.0491476	0	0	3.61435	1.30203	1.45175	0	0	0
AC026740.1	0	0	0	0	0	0	0	0	0	2.85139	3.22239	2.38136	0	0	0
AC026774.1	4.23358	1.63952	4.9468	1.56788	3.16294	-0.744579	1.16636	0	0	1.17582	4.54432	-3.38241	0	0	0
AC026787.1	-1.59586	1.36337	4.82127	-3.39928	-2.09943	-0.152474	-2.29016	0.68958	-0.955698	0	0	0	0	0	0
AC026797.1	0	0	0	0	0	0	0	2.42465	4.10139	0	0	0	0	0	0
AC026801.2	5.41329	3.03139	-1.3854	1.32045	3.03866	-1.35893	1.82532	0	0	1.61733	0.594008	1.92193	0	0	0
AC026803.3	0	0	0	0	-1.3492	-1.67259	-1.4477	0	0	0	0	0	0	0	0
AC026956.2	0	0	0	0	0	0	0	-1.22743	-0.834069	0	0	0	0	0	0
AC026979.1	0	0	0	0	0	0	0	-3.94168	-2.47792	0	0	0	0	0	0
AC026991.2	-1.7137	-2.78168	0.330126	-1.21871	-2.79177	0.306487	-0.221984	-0.498733	-0.0856075	0	0	0	0	0	0
AC027045.3	0	0	0	0	0	0	0	0	0	0	0	0	2.2188	1.59911	2.58496
AC027088.1	1.01084	-0.426562	0.638393	0.763771	0.959428	-0.0333552	0.0362288	-1.25272	0.35364	0.896056	0.60311	-1.4096	2.26943	2.69648	2.54262
AC027088.2	-1.8756	0.185491	1.18496	-2.06671	0	0	0	0	0	0	0	0	0.0958327	1.06832	1.96946
AC027097.1	-1.0338	-1.35748	2.28053	0.238013	1.29912	-0.0164358	1.92209	-0.172289	0.861925	0	0	0	-0.929516	-1.13405	-0.274439
AC027097.2	-0.785759	-1.56631	0.334939	-0.688891	-0.129861	0.0154703	1.38688	0.593544	-0.000945071	0	0	0	-2.14541	-1.30586	-0.946061
AC027117.1	1.67987	-3.01656	1.16919	-1.9386	0.963582	-0.412346	-0.929566	2.5381	0.249996	0	0	0	-0.57804	-2.24832	1.25802
AC027117.2	2.21406	-1.35404	0.0835332	-1.61501	-0.477386	0.854341	-1.55715	0.85274	-0.350704	-4.44828	-1.63227	-0.943012	-0.0713749	-0.478247	1.48265
AC027128.1	2.98281	0.480925	-0.210744	-1.6576	0	0	0	-0.932906	-0.900099	0	0	0	-3.88536	-1.55183	1.18456
AC027129.1	0	0	0	0	2.20859	1.69997	2.69979	0	0	0	0	0	0	0	0
AC027250.2	0	0	0	0	0	0	0	1.97051	-1.1711	0	0	0	-2.61092	-0.330233	-3.35588
AC027307.2	0.157187	-1.77578	-0.53125	2.04701	4.45332	2.66845	2.38149	-5.84214	1.75089	0	0	0	0	0	0
AC027309.1	0	0	0	0	2.57364	-0.0133181	-2.1443	0	0	0	0	0	1.36636	1.74016	0.399012
AC027541.1	0	0	0	0	3.12112	1.29558	0.825321	-0.947323	2.12941	0	0	0	0	0	0
AC027544.2	2.09461	0.411889	2.5889	0.338595	3.70609	-2.6646	1.13317	0	0	1.84089	1.89308	-0.533799	0	0	0
AC027601.2	0	0	0	0	0	0	0	0.357532	0.428966	0	0	0	0	0	0
AC027607.1	0	0	0	0	0	0	0	0	0	-1.47953	0.736966	-2.09585	3.2188	1.41823	3.65535
AC027682.2	0	0	0	0	4.72363	2.62921	4.31471	0	0	0	0	0	0	0	0
AC027763.2	0.113639	0.941909	-0.537861	0.228748	0.582384	3.11758	-0.227146	0.138279	-0.677949	0	0	0	1.94463	0.504292	0.529016
AC027801.1	0	0	0	0	3.47203	-0.332453	1.82532	0	0	0.773888	0.514573	-0.728265	6.05752	1.84985	2.0072
AC027801.5	0	0	0	0	0.799195	4.36293	3.99525	0	0	0	0	0	0	0	0
AC027804.1	0	0	0	0	0	0	0	-1.8904	-0.323107	0	0	0	0	0	0
AC027808.1	-0.457994	-1.87283	0.210496	-0.183088	0.361074	-0.65292	-2.29937	-0.492892	0.637552	0	0	0	-4.4397	-2.9109	-1.00259
AC034102.4	0.203837	1.74188	0.173073	-0.974786	-3.43347	0.412974	-1.67718	-0.0836952	-3.89296	0	0	0	0	0	0
AC034102.7	0	0	0	0	2.67366	-1.58243	2.73221	0	0	2.37047	1.20645	0.309409	0	0	0
AC034114.2	1.32239	-0.797081	-0.125999	1.41893	0.2646	-0.872862	0.651863	0.846994	0.941416	-0.640766	0.523972	-0.928616	2.6468	-0.193911	0.262291
AC034159.2	0.121375	3.06381	0.01788	-4.11918	0	0	0	0.839683	0.627746	0	0	0	0	0	0
AC034213.1	2.51206	-0.0406648	1.20515	2.11315	3.2769	-2.22993	1.62614	-3.19439	1.04672	0.940456	-2.14881	-0.65096	2.31727	1.32183	8.23026
AC034223.1	-1.61559	0.156922	-2.63817	-1.48175	0	0	0	0.424646	1.01393	0	0	0	0	0	0
AC034238.2	-0.506656	-0.328505	-1.10383	-3.85614	-2.84466	3.0877	2.41028	0.97902	-0.130462	0	0	0	0	0	0
AC035140.1	2.48394	0.197564	-0.898693	-1.73809	-1.4373	-0.312194	-0.2071	0.223012	-3.88137	0	0	0	1.47937	-0.174955	-0.23078
AC036214.4	-0.391321	-0.766262	-2.22979	-2.09842	-1.50211	1.51013	-3.12887	0.870355	-0.404137	0	0	0	0.84346	0.821984	-0.08804
AC037441.1	0	0	0	0	0	0	0	-0.793778	-1.66414	0	0	0	0	0	0
AC040169.4	0.845606	-0.212312	2.21982	2.34218	0	0	0	0	0	2.98233	-2.53605	-0.481614	2.31906	3.7855	0.0703893
AC040977.2	2.83747	1.32685	0.821266	-0.761128	-0.189123	2.59549	0.833935	-1.98956	0.139459	0	0	0	2.69663	3.66616	2.20382
AC041005.1	0	0	0	0	-0.96634	3.43693	3.41028	0.830285	0.129405	0	0	0	0	0	0
AC044802.1	0	0	0	0	0.995592	-1.1704	-0.290156	0.424646	3.12941	0	0	0	0	0	0
AC044893.2	-1.96609	-0.480508	-2.4037	-0.449324	0	0	0	0	0	0	0	0	0	0	0
AC046130.2	0	0	0	0	0	0	0	-0.877244	1.01393	0	0	0	-1.89667	-2.66584	-0.473931
AC046158.1	-0.196701	-1.42074	0.388307	-0.25042	2.36398	-0.381601	1.48428	-2.24124	-0.0523055	0	0	0	0	0	0
AC046158.3	0	0	0	0	0.835721	1.64552	2.24036	0	0	0	0	0	0	0	0
AC048341.1	2.7888	0.89861	-0.464136	3.93163	1.89873	-1.01023	0.104476	-2.38626	0.261856	-0.355587	0.0740006	-0.0840605	4.17429	2.56949	1.27684
AC048380.2	3.27542	0.139696	-0.0724277	3.58399	2.37026	-2.31426	0.682364	0	0	2.45652	-0.0763509	-1.11996	7.82285	2.32221	4.07039
AC051619.4	-1.3632	-1.23794	0.234001	1.34869	-0.116866	0.0748958	0.456088	1.23403	0.415291	0	0	0	0.98785	0.323648	-0.545075
AC051635.1	-0.118091	-1.25812	-1.42244	-1.89678	-0.404133	1.15063	0.924857	3.23823	-1.1404	0	0	0	-3.61777	-4.18821	0.106915
AC055716.3	0	0	0	0	0	0	0	3.60907	1.8884	0	0	0	0	0	0
AC055788.1	-1.41369	0.759163	-1.86467	-1.74478	-1.84301	-0.695738	-4.00334	0.501267	-0.944849	0	0	0	-3.71045	-3.29106	0.613751
AC055811.1	2.26273	-0.995081	1.46617	-0.148322	-2.03538	2.9935	-0.290156	0	0	0	0	0	-1.61288	-0.10784	-1.55055
AC055854.1	2.23112	-0.0137713	0.666115	3.16545	3.42217	-1.20253	2.22475	-2.06114	1.56626	-0.529135	-0.577173	0.436149	2.42409	1.47525	5.57788
AC055855.3	0	0	0	0	0	0	0	-0.284764	-1.67057	0	0	0	-0.356104	-1.61034	2.78088
AC055860.1	-0.375831	-0.60207	1.04409	-4.48175	-0.093196	1.77866	0.120777	0.326983	-0.43979	0	0	0	-2.57615	-3.18821	-0.192645
AC055878.1	1.20384	-0.843078	-1.54087	-3.88168	0	0	0	-5.35671	-0.841682	0	0	0	0	0	0
AC060780.1	-1.38113	1.15692	-1.51263	-0.0487865	0	0	0	1.06114	4.24914	0	0	0	0	0	0
AC061975.6	0	0	0	0	-2.30514	0.985723	2.18789	1.66565	1.59889	0	0	0	0	0	0
AC061975.8	-1.90579	-2.61567	-4.47106	-0.896783	0	0	0	0.412673	-0.217397	0	0	0	0	0	0
AC061992.2	-1.52581	-1.25812	0.729566	-2.77125	-0.285436	2.25251	1.4383	-1.43144	-0.356021	0	0	0	3.1715	-0.00830463	1.73573
AC062021.1	0	0	0	0	0	0	0	2.16815	2.38316	0	0	0	0	0	0
AC062028.1	-1.93664	0.454308	0.146821	0.299137	-3.85042	1.38806	-0.947268	-0.0459262	0.373009	0	0	0	-1.77626	-1.00669	-1.45616
AC064799.2	0	0	0	0	-0.976488	4.32927	-1.74352	-2.53389	-2.51445	0	0	0	0	0	0
AC064802.1	-2.07446	3.28245	-2.55873	0.688179	-2.59312	-1.68085	-2.81853	0	0	0	0	0	-0.119065	-2.77081	0.152851
AC064843.1	1.07948	0.326847	-1.00074	2.10322	1.03771	0.857848	-1.20443	0.00703455	0.888397	-0.373952	1.59401	-1.51456	1.32197	1.69644	-5.60909
AC064852.1	0	0	0	0	0	0	0	0.628179	0.524123	0	0	0	0	0	0
AC064871.3	0	0	0	0	0.369051	-0.014277	-1.20443	0.213142	-0.854827	0	0	0	-0.729563	-2.6928	-1.152
AC066595.2	0	0	0	0	0	0	0	-4.61975	-1.84112	0	0	0	0	0	0
AC066612.2	3.29366	-1.57595	0.381734	0.0101072	-1.13522	-0.905889	-1.52518	0.270069	-0.854827	0	0	0	-4.21634	0.786365	-0.72316
AC066614.1	0	0	0	0	-1.61068	-1.20192	-2.75964	-2.18163	6.42332	0	0	0	0	0	0
AC067750.1	0	0	0	0	0	0	0	1.02411	1.47336	0	0	0	0	0	0
AC067852.1	3.20384	-0.02365	-1.45759	-1.44932	-0.0163805	2.15648	1.41028	-0.154367	-2.81896	0	0	0	0	0	0
AC067863.1	0	0	0	0	0.184317	3.51489	3.59212	0	0	0	0	0	0	0	0
AC067942.4	0	0	0	0	0	0	0	0.772569	2.01393	0	0	0	0	0	0
AC067945.3	0	0	0	0	-2.86756	0.771955	-0.208626	-0.415876	-1.33971	0	0	0	0	0	0
AC067969.1	3.18112	-0.812704	-3.26266	2.63373	0.228038	2.37804	5.41028	0	0	3.32782	-0.536053	-2.19318	0	0	0
AC068025.2	0.00639099	-0.360477	-0.995718	-3.27761	0	0	0	-0.174963	-2.61834	0	0	0	0	0	0
AC068058.1	1.2913	0.798468	0.29472	-2.77125	-4.33009	-0.322888	-1.53223	-2.03479	1.23632	0	0	0	0	0	0
AC068075.1	-2.3014	1.74188	0.482129	0.103217	0	0	0	0	0	0	0	0	-2.46653	-1.75809	-1.18238
AC068112.1	0	0	0	0	-0.706696	0.142885	-0.947268	-2.03479	-0.0971031	0	0	0	0	0	0
AC068196.1	0.024016	4.16867	-4.94975	0.329725	1.3318	-0.656978	-0.901302	-3.63489	1.73153	-1.83993	-2.08746	2.15629	4.36491	4.02461	4.48652
AC068254.1	0	0	0	0	-0.833073	0.185395	1.92966	1.2432	3.8884	0	0	0	0.36186	-2.2417	-0.584475
AC068338.3	2.85281	-0.17707	1.34062	3.05234	3.88279	-0.976162	3.40911	0	0	0.152288	-0.415805	0.813539	2.27272	1.23377	11.7165
AC068408.1	0	0	0	0	0	0	0	1.12568	6.37148	0	0	0	0	0	0
AC068408.2	0	0	0	0	-1.32366	1.11501	-1.54391	-2.85582	0.204259	0	0	0	-1.19435	-1.50016	-0.273565
AC068442.1	-0.520529	-2.21231	0.387987	-1.07736	0	0	0	-0.388894	-1.2018	0	0	0	-3.94652	-1.68275	0.11295
AC068473.1	0.47776	-0.406214	-2.79521	-0.366269	0	0	0	0.716187	-2.83407	-2.98635	2.2824	-3.97032	-2.45467	-0.282927	-1.55254
AC068481.1	-1.72826	1.54025	-0.939032	-0.835383	-2.17533	0.795938	0.0179665	-0.582273	-0.323107	0	0	0	0	0	0
AC068506.1	0	0	0	0	0	0	0	0.730749	1.37382	0	0	0	0	0	0
AC068544.2	2.13615	1.55595	0.0633109	1.70535	2.09407	-1.74368	2.31375	0	0	0	0	0	0	0	0
AC068587.4	-0.178426	-1.04376	0.237898	0.538089	0.277338	0.693378	0.758019	-0.260628	0.0931549	-2.60497	-4.69766	0.90203	2.64011	-0.0760441	0.296871
AC068616.3	0	0	0	0	-0.923271	-1.56949	-0.344604	0	0	0	0	0	0	0	0
AC068643.2	0	0	0	0	-2.03268	-0.43495	-2.00757	0.252791	-3.89296	0	0	0	0	0	0
AC068707.1	-2.0737	-0.566238	-3.49615	0.825683	-1.03731	-1.11288	-2.18217	0	0	0	0	0	0	0	0
AC068724.5	0.408455	1.1944	-0.402788	2.16211	-0.184317	1.98394	1.16236	1.18245	1.30343	0	0	0	-0.384959	1.10161	0.811302
AC068725.1	0	0	0	0	-2.87323	-0.25939	-2.39707	0	0	0	0	0	0	0	0
AC068733.3	-1.41182	-0.497581	0.968823	-1.83538	-0.171659	-0.110061	-0.511714	0.449872	-0.641737	-1.76804	1.65896	1.37259	1.33533	-1.03533	-1.09954
AC068787.5	-1.40914	-2.21231	-0.638166	-2.77125	-0.93666	0.315499	-0.786113	0	0	0	0	0	0	0	0
AC068858.1	-2.50945	-3.34558	-0.505528	-3.14471	0	0	0	1.11206	-0.292318	0	0	0	-4.37241	-2.20095	1.77083
AC068875.1	-0.830928	0.808999	0.0998413	-2.82489	-1.3454	0.157234	-1.926	1.79709	-0.734296	0	0	0	-2.72175	-2.62091	-1.22379
AC068993.2	0	0	0	0	-0.568176	-0.0224975	-0.0491476	-0.421809	0.6306	0	0	0	0	0	0
AC069133.1	-0.865872	-1.03947	0.388801	-1.01708	-2.85425	-0.990499	-1.21699	-0.199845	0.718472	0	0	0	0.373975	-1.22332	-0.054058
AC069277.1	0.740319	1.55013	-0.297912	1.44237	0.335829	-0.579044	0.614136	0.788677	-0.601908	-0.583212	-0.177918	0.524761	2.13172	1.1808	0.717444
AC069281.2	0.651296	1.40628	-0.677694	3.4382	4.66656	-0.674048	0.855695	0	0	2.86458	1.89451	2.05943	0	0	0
AC069287.3	0.480677	-0.860151	0.974173	-0.420345	-0.260071	-0.464886	-2.73946	-0.21921	0.32513	0	0	0	1.0638	1.50503	-0.132326
AC069294.1	0	0	0	0	0	0	0	0	0	3.25382	2.152	3.05943	0	0	0
AC069431.1	0	0	0	0	0	0	0	0	0	0	0	0	-1.80356	-3.52288	-1.09954
AC069444.1	0	0	0	0	0.473425	1.02574	1.08836	0	0	3.88422	-0.813231	-2.24174	3.84029	3.89635	-1.9885
AC069547.2	0	0	0	0	-1.80961	-1.42931	-2.98203	0	0	0	0	0	0	0	0
AC069549.1	0	0	0	0	-1.1394	0.832216	-1.23357	1.00084	0.322051	0	0	0	0	0	0
AC073046.1	0	0	0	0	2.83162	4.0219	5.53957	0	0	0	0	0	0	0	0
AC073052.1	0	0	0	0	-3.5513	0.249456	-1.01598	-1.95232	-0.611676	0	0	0	0	0	0
AC073115.1	-3.41507	1.45238	-0.254837	1.01011	0.313768	1.97299	1.41028	0	0	0	0	0	0	0	0
AC073127.1	3.6301	3.08477	-0.0787382	6.09028	3.00182	1.87108	4.32782	0	0	0	0	0	0	0	0
AC073130.1	0	0	0	0	0	0	0	-0.0347856	1.70198	0	0	0	-2.48164	-0.330233	-1.04509
AC073130.2	2.46141	1.395	-0.0399063	3.25671	0.226226	-0.556446	1.4933	0.363245	-0.413493	1.84176	1.91821	-1.40033	2.57414	3.29572	0.0263341
AC073172.1	-1.19778	-0.0791451	2.20983	-3.95568	0	0	0	1.69702	-1.26291	0	0	0	-3.31284	-2.27331	-2.52456
AC073225.1	-0.377079	-0.706505	-0.39174	-0.0760079	-0.167252	1.54035	1.56769	-0.174348	0.569365	-2.52208	0.549339	0.841678	-0.393906	0.196837	-0.287897
AC073263.1	0.126772	-0.47365	2.31275	1.57182	3.71564	-0.654471	1.85143	0	0	-2.44398	-2.83949	0.52841	0.494186	0.0331547	6.49498
AC073316.1	-1.62468	0.239384	1.93862	-1.2891	-1.20358	0.66543	-0.95895	-0.735225	0.991208	0	0	0	-2.87013	-1.44888	-1.83007
AC073316.3	-3.00052	-0.729984	-0.0309503	0.103217	0.174973	-0.665461	-0.247928	-0.834487	-1.45556	0	0	0	-1.32294	0.87956	-0.646677
AC073325.1	-1.11809	0.101069	-0.615302	-2.80011	0.199915	-0.550299	-2.17468	0.796295	0.279219	0	0	0	-1.59711	-2.1562	0.0703893
AC073332.1	0.356374	0.762643	-0.50317	0.278535	-0.166791	0.149416	-0.832987	0.596719	-0.0965284	-3.70215	-0.00958605	-0.507481	-0.387325	-0.131073	0.502809
AC073359.2	0	0	0	0	0	0	0	1.06955	-0.0807087	0	0	0	-3.42023	-4.2508	-0.914504
AC073409.2	0	0	0	0	0	0	0	1.11206	1.86193	0	0	0	0	0	0
AC073476.3	0	0	0	0	-5.55425	4.33252	-2.37108	0	0	0	0	0	1.06151	3.46808	1.37524
AC073487.1	2.18328	1.081	-0.700227	2.41037	1.77251	0.0379486	2.26813	0	0	-1.96195	-1.3114	2.88902	0	0	0
AC073525.1	2.71163	-1.13726	-0.733323	1.44307	1.0877	2.01861	1.05273	2.06037	-2.62837	0	0	0	-0.451262	1.56548	1.87412
AC073548.2	0	0	0	0	-3.32182	3.86633	3.82532	0.424646	0.844003	0	0	0	0	0	0
AC073571.1	0	0	0	0	0	0	0	-0.47679	2.15689	0	0	0	-3.5691	-4.35577	-1.38904
AC073578.3	-0.899999	-2.34558	1.74035	-1.77125	2.75339	1.56474	2.11655	0	0	0	0	0	0	0	0
AC073636.1	0	0	0	0	-0.978413	3.47758	0.602929	-1.94732	1.95253	0	0	0	-2.54629	-4.23712	-1.09107
AC073655.1	0	0	0	0	1.42068	1.09425	0.0179665	0	0	0	0	0	0	0	0
AC073655.2	0	0	0	0	2.73925	0.37804	2.41028	0	0	0	0	0	0	0	0
AC073834.1	8.62169	0.263837	-0.688792	1.583	1.35705	-1.05651	0.224417	1.62184	-0.323107	1.95671	-1.08901	0.635196	6.66028	1.75026	0.819581
AC073842.2	0.466871	2.15692	-3.36063	-1.77125	1.23848	-2.10564	-2.37108	-2.95232	-0.571034	0	0	0	1.80377	1.10273	-0.581687
AC073848.1	0	0	0	0	0	0	0	-4.35671	-4.2935	0	0	0	0	0	0
AC073896.2	0	0	0	0	0.162543	0.580533	1.22046	0	0	0	0	0	-2.60173	0.211228	0.397964
AC073896.4	-1.52074	-1.84093	0.208029	-0.557577	-3.26793	0.804469	-0.514309	-0.374535	-0.277929	-4.59528	1.51457	0.00456915	-2.76174	-0.770805	0.206451
AC073957.1	-2.44002	-0.532738	-2.51263	0.0443229	0	0	0	-4.88278	-0.696565	0	0	0	1.80377	0.773515	-2.47805
AC073957.3	0	0	0	0	0	0	0	0	0	0	0	0	-3.29755	-0.223318	-2.13124
AC074031.1	0	0	0	0	0	0	0	3.63764	0.171469	0	0	0	0	0	0
AC074032.1	-1.72822	-0.86903	-0.0169169	1.29225	1.33207	2.16068	2.78033	-0.268195	1.50758	0	0	0	-1.45222	0.315	0.467643
AC074051.4	-0.759752	-0.189253	-0.64686	1.24238	-0.755005	-0.116305	-1.62762	-0.422856	0.00179445	-3.09671	-0.807355	0.487069	1.04205	-1.1247	-1.0561
AC074052.2	0	0	0	0	0	0	0	0	0	0	0	0	-1.2186	-0.486352	-1.09954
AC074132.1	-0.855057	-1.95855	-2.37513	-0.119176	0	0	0	0	0	0	0	0	0	0	0
AC074135.2	-0.310736	-0.901971	-0.330043	0.550676	1.9367	3.42789	1.99525	0	0	0	0	0	0	0	0
AC074139.1	0.829919	-0.0951767	0.959154	4.09514	-0.173838	1.71054	0.79763	-0.363408	-2.53933	-0.640519	0.857042	-1.53449	0.938816	1.63716	-1.02569
AC074254.2	-0.573771	-0.224948	-4.43518	-4.06671	-1.4232	0.393982	-2.08157	2.39817	-0.540007	0	0	0	0	0	0
AC074257.2	0	0	0	0	1.72881	0.115006	0.602929	0	0	0	0	0	0	0	0
AC074286.1	-0.071355	0.0189727	-0.888974	1.32352	-1.38857	0.174634	-2.77594	0.803861	0.697769	-3.01813	1.26607	-1.26975	0.195538	0.104015	-0.603204
AC074387.1	0	0	0	0	2.85809	-5.37685	2.24036	0	0	0	0	0	1.25533	2.42054	0.19592
AC076968.1	0.689264	-5.19475	-1.18565	1.30967	1.72519	-1.61701	-0.604666	0.446341	3.19715	0	0	0	-0.0983066	1.04607	0.467279
AC078785.2	0	0	0	0	0	0	0	3.03846	1.05346	0	0	0	0	0	0
AC078788.1	-2.47423	-1.3874	-3.0074	-0.311821	0.0622294	-0.334472	-2.61208	0	0	0	0	0	0	0	0
AC078846.1	0	0	0	0	-1.68623	-0.399567	-1.39707	0	0	0	0	0	0	0	0
AC078865.1	-2.64416	0.642349	-0.847619	-4.39928	-2.0621	0.0819083	-2.18963	5.44903	1.18978	0	0	0	1.10333	-2.56727	0.57289
AC078874.1	0	0	0	0	0	0	0	-0.712858	-2.89296	0	0	0	0	0	0
AC078882.1	0	0	0	0	1.98362	-1.40486	-1.87512	0	0	0	0	0	1.65587	0.669767	0.655352
AC078906.1	0	0	0	0	-0.976909	-0.0568966	-1.77954	2.46771	-6.70032	0	0	0	0	0	0
AC078993.1	0.163195	-0.673153	-4.49615	-2.11918	0	0	0	-3.4133	-1.23	0	0	0	0	0	0
AC079148.3	-1.1157	0.0479879	-1.61545	-1.39397	-1.72437	0.123149	-1.31764	0.00752518	0.00812258	0	0	0	0.0612855	-1.19465	0.146841
AC079154.1	0	0	0	0	0.428101	0.243739	-0.496607	-0.0713115	-1.40111	0	0	0	0	0	0
AC079209.1	0	0	0	0	0	0	0	2.42465	2.42897	0	0	0	0	0	0
AC079226.2	0	0	0	0	0	0	0	-1.03479	-1.98607	0	0	0	0	0	0
AC079305.2	0	0	0	0	4.09449	-1.22798	2.38922	0	0	0.163848	0.906891	2.57039	0	0	0
AC079305.4	1.42468	0.262142	-0.245222	1.62806	-1.25069	-0.174742	-2.645	1.599	-0.652532	-2.52666	1.31247	-1.43626	0.374774	0.54001	-0.528857
AC079316.2	0	0	0	0	3.5617	3.74727	2.69979	0	0	0	0	0	0	0	0
AC079322.1	0	0	0	0	1.16391	3.28293	2.8026	0	0	0	0	0	0	0	0
AC079331.3	6.06182	1.02872	0.572731	2.2025	2.44305	-5.0649	1.24036	0	0	3.22752	0.286304	-1.19584	0	0	0
AC079336.1	2.52577	1.04145	5.53176	-1.01226	-1.51115	3.92236	3.82532	0	0	0	0	0	0.126047	2.39912	7.02459
AC079336.2	0.129836	-0.0578166	-0.479099	-1.58484	-0.734487	2.71062	2.56229	0	0	0	0	0	0.129322	2.21409	0.344564
AC079336.5	0	0	0	0	0	0	0	-1.50427	-1.57103	0	0	0	1.14397	3.33772	-6.05889
AC079354.2	0	0	0	0	-1.07022	2.28092	0.410284	1.77257	3.69575	0	0	0	-0.896673	-2.65216	1.44385
AC079460.2	0	0	0	0	-3.6068	-0.494204	-1.75964	0.349878	-0.415756	0	0	0	0	0	0
AC079466.2	0	0	0	0	-0.585705	0.238388	-2.39707	1.29248	-0.413493	0	0	0	-3.51872	-2.36976	-1.74238
AC079467.1	-2.54618	-2.12601	-1.82259	-1.15982	0	0	0	1.66565	-4.52523	0	0	0	0.0637989	-1.20614	1.64909
AC079610.2	0	0	0	0	0	0	0	1.8721	0.354965	0	0	0	0	0	0
AC079612.1	-0.973041	0.519492	0.946797	5.30709	2.84428	-0.615007	2.20865	0	0	0	0	0	4.74076	2.78645	0.758445
AC079760.1	-1.02494	0.167852	-0.424092	-0.547548	0.628598	0.649095	0.682364	0.567642	-0.652899	-2.75076	-0.0506261	1.05396	-0.951839	-0.0355423	0.268978
AC079760.2	-0.495913	0.171733	-0.541189	-0.0688441	0.759025	0.812715	0.676292	0.501438	-0.238838	-2.41304	-0.463174	0.485873	-1.00365	0.0753408	0.607417
AC079763.1	1.7888	-2.25812	-0.460627	-1.39928	0	0	0	0.343726	-1.70489	0	0	0	-2.91904	-2.53411	-0.886542
AC079776.5	-1.98059	-0.258115	-4.33861	-2.48175	0	0	0	0	0	0	0	0	0	0	0
AC079779.1	0	0	0	0	0	0	0	3.69313	0.165931	0	0	0	0	0	0
AC079779.3	-0.796163	1.1771	-1.47947	-1.78987	-1.24453	0.363394	-3.21907	1.40816	-5.89296	0	0	0	-2.01561	-0.477074	-0.378918
AC079793.1	-0.110128	-0.496788	-0.212436	0.663886	-0.600169	0.528007	0.0268447	0.490547	-0.183087	-2.34047	-0.0931094	-0.706884	0.10524	-0.71035	0.0843061
AC079907.1	0	0	0	0	0.60655	0.87108	0.240359	0	0	0	0	0	0	0	0
AC079910.1	0	0	0	0	-4.22761	-2.02635	-1.49661	0	0	0	0	0	0	0	0
AC079915.1	-1.64416	-2.40786	0.265619	-1.11918	1.25718	0.756552	0.725786	0	0	0	0	0	1.7814	0.89216	-0.0198085
AC079921.1	2.28171	-0.0548655	0.94534	1.18055	2.15837	-0.541084	2.38496	-0.425504	0.585582	-0.43193	1.11009	-1.16822	2.22874	0.171184	2.57009
AC079921.2	0	0	0	0	3.02159	-1.61028	0.637694	0	0	0	0	0	2.1408	0.53157	3.07039
AC079949.6	0	0	0	0	0	0	0	-0.549359	-3.156	0	0	0	0	0	0
AC080013.1	-0.745537	-0.435776	0.923146	-0.968933	0.785592	2.30739	1.95945	-0.926261	0.146435	-3.67924	1.73697	2.3512	0.715811	-0.749154	1.23193
AC080038.2	0	0	0	0	0.876011	1.75655	1.08836	0	0	0	0	0	0	0	0
AC080079.2	-1.90734	0.741885	-1.4955	-2.12708	-1.41236	-0.556283	-3.10147	0.729068	-0.32361	0	0	0	0	0	0
AC080132.1	0.831449	1.87531	-0.620493	1.80619	1.80148	-1.013	2.39396	-0.887519	0.121088	-0.136896	-0.888337	0.199974	4.2759	1.69705	3.92031
AC080162.1	2.20384	-1.07338	5.57129	-0.896783	0	0	0	0	0	0	0	0	-3.95737	-1.94914	-1.47393
AC082650.2	0	0	0	0	0	0	0	-0.869726	1.07007	0	0	0	-1.51138	-1.16673	-0.514573
AC082651.1	-0.7169	1.0945	0.0375624	0.414004	0.252973	0.865384	-0.96384	-0.00730488	-0.891497	0	0	0	0.910052	-0.290906	-0.357193
AC083799.1	6.79629	-1.15428	-1.0976	5.08811	2.89873	0.37804	4.41028	0	0	2.16433	-3.7761	-2.35965	0	0	0
AC083836.1	0	0	0	0	0	0	0	0	0	0	0	0	-1.59711	-4.22332	-1.28011
AC083837.1	0.332723	-0.181365	0.154676	0.956882	-0.651466	-0.65894	-0.49974	0.242422	-0.476707	0	0	0	1.1637	-0.109894	0.436583
AC083864.2	-1.30678	-1.23866	2.38069	-2.20491	0	0	0	-0.494217	3.19526	0	0	0	-1.61092	-2.74527	-1.44586
AC083864.5	-0.564837	-2.63067	0.821266	-3.34744	-3.62371	0.616508	-2.26214	-0.300187	1.60289	0	0	0	-2.13073	-1.94113	-0.976477
AC083870.1	1.38422	1.40124	-0.117652	2.0226	0.971534	-0.868163	0.221839	-0.221962	0.587395	0.492191	0.597691	-0.0826386	3.83459	1.65042	0.904966
AC083902.1	4.37228	-1.53113	0.649411	-0.0361864	-1.86377	-0.912235	-2.70866	0.0356037	-6.85644	0	0	0	-2.59711	0.812306	-0.49559
AC083967.1	0	0	0	0	0	0	0	0	0	0	0	0	-0.822672	-0.288413	-2.51457
AC084024.3	-0.883626	-0.217473	0.00953264	-1.70414	-0.800489	1.38233	-2.39707	0	0	0	0	0	-2.20653	-1.6928	-2.08342
AC084024.4	0	0	0	0	0	0	0	0	0	0	0	0	-0.704028	-0.223318	-0.736966
AC084026.1	0	0	0	0	0	0	0	0.879485	3.40625	0	0	0	-2.94107	-1.65804	1.3505
AC084064.1	0	0	0	0	0	0	0	-5.94168	-0.952124	0	0	0	0	0	0
AC084082.1	0	0	0	0	0	0	0	1.28714	1.72175	0	0	0	-1.1446	0.570232	-0.473931
AC084083.1	0	0	0	0	0	0	0	-1.57535	-0.0985465	0	0	0	0	0	0
AC084116.2	0	0	0	0	-0.21516	0.449425	-2.11328	-0.186789	-1.35422	0	0	0	3.91525	-3.42977	-2.91146
AC084361.1	-0.287876	-0.253915	0.0976218	-0.941871	-0.524292	0.328487	0.280223	0.956683	-0.660433	0	0	0	-1.4397	-0.390774	-0.605028
AC084375.1	-0.248675	-0.184115	0.361834	-1.11918	-2.36538	-1.46996	-2.81853	0	0	0	0	0	0	0	0
AC084864.2	0	0	0	0	-0.193919	-1.10907	-0.100678	0	0	0	0	0	3.68829	2.31537	-0.929611
AC084866.2	0	0	0	0	0	0	0	0.749486	3.03383	0	0	0	0	0	0
AC084876.2	4.11972	1.897	6.86963	4.87392	1.95606	-1.39957	4.64648	0	0	1.73652	-2.24793	0.0307483	0	0	0
AC087190.2	0	0	0	0	-0.995221	2.22697	-0.422606	0	0	0	0	0	0.238257	1.91153	0.0159415
AC087241.2	-0.548235	0.741885	-0.499003	-3.63375	0	0	0	-1.40252	-3.47792	0	0	0	0	0	0
AC087242.1	0	0	0	0	0	0	0	-2.15026	-0.810222	0	0	0	0	0	0
AC087269.1	-0.616457	1.54633	0.0740321	-2.59722	0	0	0	-0.911403	-1.34008	0	0	0	2.56835	-3.47375	-2.25454
AC087273.2	0	0	0	0	-0.243449	4.77322	1.41028	1.23823	0.461387	0	0	0	0	0	0
AC087276.2	5.76608	0.308925	0.531759	1.64511	0	0	0	0	0	2.43676	1.54934	-1.27988	0	0	0
AC087341.1	0	0	0	0	0	0	0	-1.64776	-0.490114	0	0	0	1.94579	1.29071	-2.38904
AC087386.2	0	0	0	0	0	0	0	1.8721	3.76882	0	0	0	0	0	0
AC087501.1	-1.10895	-1.6537	1.082	-1.24471	1.78127	1.00408	1.77356	-0.299406	1.38518	0	0	0	-1.55202	-0.417168	1.32037
AC087565.1	0	0	0	0	2.85809	4.13293	3.41028	0	0	0	0	0	0	0	0
AC087612.1	0	0	0	0	0	0	0	-6.76271	-2.45556	0	0	0	-1.3561	1.61817	1.21358
AC087623.1	0	0	0	0	2.26697	0.324459	0.869716	0	0	0	0	0	2.26379	3.14194	-1.47393
AC087623.3	5.83319	3.02199	0.160201	5.11702	0	0	0	0	0	0	0	0	0	0	0
AC087636.1	-1.52823	-0.0994175	0.69248	-2.34744	-2.12816	-0.629613	-4.37435	0.97241	-0.191186	0	0	0	-3.83625	-2.7517	0.0448542
AC087664.1	3.01593	2.22876	-1.18185	2.47668	0.716907	0.382927	-0.301211	-0.637638	-0.339364	1.52047	-0.439357	-2.77086	3.14475	2.92166	-0.1997
AC087672.2	0.52946	0.239384	0.621221	-2.42035	-0.473058	0.602322	-0.187975	0.70218	1.02434	-1.61459	-1.63227	1.8559	0.722237	-0.36418	-0.152003
AC087741.3	1.49783	2.40308	3.55561	7.15198	6.72289	-2.12446	3.30771	0	0	0	0	0	0	0	0
AC087762.2	0	0	0	0	0	0	0	0	0	-0.444766	0.152003	0.644394	3.2839	1.03352	3.24971
AC087855.1	0	0	0	0	0	0	0	-1.43532	-1.96531	0	0	0	0	0	0
AC087863.2	-1.5984	-3.05686	0.0894621	-3.83538	-2.47382	0.565667	-3.567	-0.809611	0.371145	0	0	0	-5.06158	-1.19748	-1.06347
AC089983.2	0	0	0	0	-2.81551	-0.664395	-1.11328	0	0	0	0	0	-4.15406	0.89216	-2.51457
AC089985.2	1.8668	1.36337	-3.08111	0.518254	0	0	0	1.25062	0.0569969	0	0	0	0	0	0
AC089987.2	0	0	0	0	-0.0864723	0.245205	-0.759641	-0.49592	-0.952124	0	0	0	-0.429168	-2.9932	0.0480215
AC089998.4	-0.381125	1.44232	-0.358058	-0.0487865	0.0622294	0.507323	0.658211	-0.0628	0.146566	0	0	0	-0.839187	0.267669	-4.59495
AC089999.3	0	0	0	0	0	0	0	1.21314	1.59889	0	0	0	0	0	0
AC090001.1	2.7062	0.256458	0.662343	2.88241	1.89789	-0.11906	1.014	0.349694	-0.520153	-2.0909	0.562936	-2.07199	-1.43273	1.53697	-0.885603
AC090023.2	5.28065	-0.506043	0.113907	3.67813	-1.07827	-0.615604	0.598144	0.301864	1.5285	0	0	0	0.967812	-0.330233	-0.609522
AC090115.1	1.99292	-0.15109	0.928181	1.17855	2.58714	-0.512081	1.49887	-2.98931	0.284017	1.68343	-1.51065	-1.18228	2.84939	2.35664	4.83735
AC090138.1	0	0	0	0	-0.529929	-0.184726	-0.694053	1.31394	-0.171104	0	0	0	0	0	0
AC090150.1	-0.51831	0.998225	-1.18445	0.828357	-1.69586	-0.768801	-1.54391	0.287142	-0.382589	0	0	0	-0.184918	-0.487545	1.02816
AC090155.2	0	0	0	0	0	0	0	1.42465	1.30343	0	0	0	0	0	0
AC090193.1	0	0	0	0	0	0	0	2.2176	0.311609	0	0	0	0	0	0
AC090197.1	-0.00791685	0.843168	1.16058	3.53094	2.67046	2.72082	4.85304	-0.439839	0.53476	-0.447745	1.66985	0.161793	2.28645	0.869223	-0.432111
AC090340.1	0	0	0	0	0	0	0	2.0945	3.71437	0	0	0	0	0	0
AC090365.1	-0.272312	0.383872	0.622544	0.79463	-2.00084	3.33052	1.32249	0.766724	0.120068	-2.01062	1.00905	1.26061	0.495708	-0.489034	-0.672114
AC090371.2	-0.294685	-1.74538	0.24551	-2.72686	-1.78021	0.00222898	-3.60094	0.671057	-0.265931	-5.83959	-1.07039	2.3193	-2.67601	-2.74343	-1.37128
AC090377.1	0	0	0	0	2.36332	4.48281	4.66404	0	0	0	0	0	-1.48164	-0.0253781	1.1635
AC090403.1	0.40871	-1.18214	-0.0746136	0.266915	-0.920597	-0.540264	-0.732129	0.693668	-0.0540128	-1.14854	1.30879	1.16342	2.18639	-0.942523	-0.162782
AC090502.2	0	0	0	0	-3.07117	-1.57352	-1.68423	1.76765	-3.62166	0	0	0	-2.5785	-3.65216	0.513996
AC090503.2	0	0	0	0	0	0	0	1.25062	0.46744	0	0	0	0	0	0
AC090515.5	1.10331	-0.410118	1.04633	4.28313	0.885495	-2.03981	0.636288	0	0	-0.227566	1.8625	0.219896	2.98967	2.67643	1.23085
AC090519.2	0	0	0	0	4.58927	1.88311	3.32009	0	0	0	0	0	0	0	0
AC090589.2	-0.0306282	-1.42804	-0.814323	-2.55975	-0.0752741	4.00982	1.73221	0	0	0	0	0	-0.394924	2.34784	-1.0195
AC090617.4	0	0	0	0	0.147118	1.85407	-0.371076	-4.96079	-1.28153	0	0	0	2.10333	-1.08766	1.76032
AC090618.1	0	0	0	0	0	0	0	1.39677	-0.416706	0	0	0	-4.09635	-4.2508	-0.0545019
AC090627.1	0	0	0	0	-0.706696	0.645521	0.825321	-0.735225	-1.57103	0	0	0	-1.61549	-1.77081	0.629817
AC090825.1	0.0714525	0.132638	-0.260436	1.09633	-0.0334925	-0.448554	-0.113278	0.974355	-1.03145	0	0	0	0.81717	-0.31255	-0.282373
AC090826.1	0	0	0	0	0	0	0	1.05268	0.544443	0	0	0	0	0	0
AC090844.2	-0.2112	0.041445	0.0723278	-0.311821	-0.565377	0.0896949	-1.11328	-0.180636	-0.483571	0	0	0	0	0	0
AC090945.1	1.31931	-1.15428	-2.70118	-2.11918	0	0	0	1.0313	-0.18637	0	0	0	-2.91904	-3.1953	-1.92961
AC090983.1	0	0	0	0	0.661691	1.05611	0.0883559	0	0	-0.502251	4.22882	-2.24013	0	0	0
AC091053.1	3.95872	2.97892	-1.63817	4.67169	1.70609	-1.07568	0.0179665	0	0	0	0	0	4.5439	4.10939	5.97728
AC091062.1	0	0	0	0	0	0	0	-2.03479	-2.57103	0	0	0	0	0	0
AC091073.2	1.73782	0.301312	-1.22313	3.54062	0	0	0	0	0	-0.53891	1.152	-1.09135	2.27736	2.07719	6.24031
AC091078.2	0	0	0	0	0.076729	0.811	0.0883559	0	0	0	0	0	0	0	0
AC091100.1	0	0	0	0	2.01421	1.16812	2.49775	0	0	0	0	0	0	0	0
AC091151.2	-2.38113	0.298941	0.651341	-3.21871	0	0	0	0.0483556	-0.555768	0	0	0	-5.5077	-2.88043	-1.41942
AC091151.7	-1.67063	-0.293739	0.205109	-3.01226	-1.63631	-0.349526	-2.99911	0.974675	-3.71542	0	0	0	0	0	0
AC091153.2	-0.25941	1.57196	-1.10383	-1.01226	0	0	0	-0.760163	0.322051	-2.90867	-4.80514e-16	1.60692	-0.573378	-0.292952	-1.21613
AC091163.1	1.40547	-0.506043	4.06227	4.19068	-2.27119	4.16812	1.41028	0.884596	0.676893	0.35697	1.37941	-4.77977	0	0	0
AC091178.2	2.47686	1.93453	1.36183	-2.01226	0	0	0	0	0	-2.75964	-0.765535	-2.67753	0	0	0
AC091180.5	-0.699301	0.191688	-1.5557	3.27314	1.94055	-1.13981	-1.98203	0	0	-0.123872	1.32193	0.474469	7.65792	2.54271	0.442358
AC091198.1	-2.65797	1.37931	0.740346	-1.39928	-2.88637	0.307651	-1.30396	0.68768	-0.388831	0	0	0	-2.12549	-2.33023	-1.40354
AC091214.1	0	0	0	0	0.134062	0.645521	-1.3446	0	0	0	0	0	-1.0666	-1.25984	-0.794681
AC091544.2	0	0	0	0	-2.41804	0.829298	-0.150431	-0.322588	-3.57103	0	0	0	0	0	0
AC091544.5	0	0	0	0	-0.448733	-0.53076	-4.15196	0.40262	-0.0722284	0	0	0	-0.609391	-1.65216	0.807355
AC091564.7	0	0	0	0	0	0	0	0	0	-2.42706	-0.450661	-4.11049	0	0	0
AC091588.1	0	0	0	0	0	0	0	0.965214	0.0139282	0	0	0	0	0	0
AC091588.3	0	0	0	0	0	0	0	2.39148	0.516429	0	0	0	0	0	0
AC091685.1	-0.852746	3.74188	-1.1146	-1.48175	0	0	0	0.322766	0.651358	0	0	0	0	0	0
AC091691.3	0.849281	1.91575	0.350607	-0.114784	0.149252	-0.350792	-0.832008	0.295993	-0.371725	-1.76788	1.24664	-0.312844	-0.377105	-0.379645	-1.18457
AC091769.2	0	0	0	0	0	0	0	0	0	0	0	0	-0.218601	-1.04644	-4.25154
AC091820.1	0	0	0	0	0	0	0	0.202254	5.71437	0	0	0	0	0	0
AC091868.2	1.79115	0.439322	-2.22313	5.38862	0	0	0	0	0	-1.83264	-1.23266	-4.93052	0	0	0
AC091906.1	-1.81836	0.391388	-0.784714	-1.75476	0.0257261	-0.791018	0.102162	0.459979	0.153858	0	0	0	-4.55845	-2.39939	1.21209
AC091953.1	-1.04614	1.05222	-0.178734	-3.09318	0	0	0	-1.64776	0.129405	0	0	0	-3.2454	-2.29898	-1.71511
AC091979.1	-0.621558	0.808999	1.4732	1.97769	-1.33831	1.44725	-1.87512	-0.429065	-0.895656	-1.12221	-2.848	0.184962	-0.420235	0.567634	-1.32284
AC091982.1	2.3602	-0.774848	0.356052	4.32542	2.25805	-2.62638	1.47499	-2.31417	-1.5195	1.98216	-1.17053	-2.26741	4.62566	-0.191916	10.0173
AC092040.2	0	0	0	0	0	0	0	0	0	0	0	0	-2.73798	-2.03384	-0.979364
AC092059.1	0	0	0	0	0	0	0	1.42465	0.821283	0	0	0	0	0	0
AC092070.4	0	0	0	0	1.67424	-1.55922	0.825321	0	0	3.26289	0.0207586	-2.96833	7.49564	2.46535	2.75489
AC092114.1	-1.33382	0.0139643	-0.114604	-2.25042	-3.34648	0.178606	-1.73946	1.33677	-1.42294	0	0	0	-1.26591	-2.90658	-0.292181
AC092117.1	0	0	0	0	0	0	0	0	0	1.1858	2.63954	5.8009	0	0	0
AC092118.1	-0.451027	1.89389	-1.1447	-1.04879	-1.20081	-0.813441	-2.47236	2.30225	-2.67057	0	0	0	0	0	0
AC092119.2	3.74816	0.680309	-0.210953	3.14147	2.42877	-1.37976	2.94794	0	0	2.37057	-0.187307	-1.41526	6.64076	1.28901	4.96278
AC092138.2	3.38706	-1.73532	-0.0688	-3.6576	0	0	0	0.181789	-0.950882	0	0	0	-4.0052	-2.97574	-2.79211
AC092171.1	-0.2112	-1.25812	-2.46824	-1.31182	0	0	0	0	0	0	0	0	0	0	0
AC092171.3	0	0	0	0	0	0	0	-2.22743	-2.07627	0	0	0	0	0	0
AC092287.1	0.203837	0.00491916	-0.223128	-0.771252	0.404916	2.01418	1.08836	1.258	-2.57103	0	0	0	-0.876495	0.477122	-0.941785
AC092296.2	1.12349	-1.46527	1.14824	3.77564	-0.973059	3.26453	2.65821	0	0	-5.02558	2.51457	0.425559	0.157177	2.43103	3.04342
AC092329.1	0	0	0	0	-1.39795	0.337398	-0.982033	0.764302	0.310703	0	0	0	0	0	0
AC092375.2	0	0	0	0	1.43662	1.82283	1.82532	0	0	-2.05135	1.73697	0.177268	0	0	0
AC092435.1	-0.148465	-1.63663	-0.547018	0.0383655	0.47203	-0.313231	-1.10542	0	0	-4.49872	2.62149	-0.99561	-0.4561	-0.781612	-0.0816138
AC092435.2	-0.696627	-1.27442	-0.854977	4.49553	-0.843773	0.1416	-2.01598	1.07791	1.08104	0	0	0	-0.930096	-0.461477	1.73335
AC092447.5	1.60642	1.27954	3.0988	3.28553	1.96603	-1.39455	1.80762	-0.754678	0.931466	1.86492	-0.232661	0.138185	0	0	0
AC092567.1	-1.84507	1.58988	-1.48616	0.550676	-0.961617	-0.714406	-3.76963	0	0	-0.907804	3.79998	2.9339	4.90099	1.33757	-1.65035
AC092590.1	0	0	0	0	-1.01989	-0.00814223	-1.04915	2.22574	-2.93012	0	0	0	0	0	0
AC092604.1	-0.9745	-2.16501	-2.88609	-1.72686	0	0	0	0.179339	-0.731499	0	0	0	1.01238	-2.24625	-0.787592
AC092614.1	0	0	0	0	0	0	0	0.287142	1.42897	0	0	0	0	0	0
AC092634.4	-1.40023	-1.25812	1.9468	-0.25042	-3.48621	-0.946158	-0.732674	-1.57758	0.983555	0	0	0	-1.63364	-2.30947	0.182035
AC092637.1	0.147254	0.379315	-0.261398	-3.70414	0	0	0	-0.952323	-0.0636927	0	0	0	0	0	0
AC092651.2	-0.0757802	1.9876	1.71658	6.07496	0.185086	-0.667687	2.03035	0.847589	0.898992	0	0	0	3.09179	1.27941	-0.478047
AC092691.1	-1.41003	0.0352928	-0.790696	-3.48175	-1.30584	0.277538	-1.67898	0.999995	-0.070684	0	0	0	-3.61549	-2.74915	-0.589624
AC092691.3	-1.08269	0.411495	-0.360312	-2.70414	-1.44605	0.591555	-1.13109	1.9607	-0.478588	0	0	0	-3.63477	-2.83163	-0.480259
AC092723.1	0	0	0	0	4.44305	1.82283	2.82532	0	0	0	0	0	0	0	0
AC092723.4	0	0	0	0	-1.5432	0.0351527	-1.29016	3.08623	0.482077	0	0	0	0	0	0
AC092723.5	-1.60352	1.66788	-0.830811	0.719206	-1.09222	-0.170396	0.709844	1.39626	-1.20575	0	0	0	-1.87395	-0.937915	-2.152
AC092745.5	-1.27713	0.0398828	-0.685471	0.927367	-0.973808	-0.397744	-2.27239	0.966742	-1.13246	-1.5746	-0.485427	0.357955	0.0206761	0.638775	-1.84826
AC092747.1	0.832724	-1.09568	-0.0532031	1.67524	-3.0665	0.746822	0.138821	-0.561331	0.799988	0.341802	3.38606	-2.37463	2.05136	0.537495	0.235975
AC092757.2	0	0	0	0	-2.12046	0.079129	-1.42261	-3.03479	3.37148	0	0	0	-1.82741	-1.75809	-4.7938
AC092802.2	-2.26011	-2.82202	-1.3816	-5.09318	0	0	0	0.106811	-0.0895014	0	0	0	-3.37151	-3.77791	0.172959
AC092802.4	0	0	0	0	0	0	0	0.467715	0.0139282	0	0	0	0	0	0
AC092809.3	0	0	0	0	3.5488	-1.70025	0.479547	0	0	2.56883	-2.31711	-1.36496	3.74791	3.699	3.31832
AC092811.1	4.73522	2.85736	-1.87917	-0.370715	-1.57932	1.78372	-0.862735	2.28714	-4.76743	0.638164	0.666576	-3.42886	3.16746	2.41964	2.35332
AC092813.2	0	0	0	0	0	0	0	3.19403	1.67182	0	0	0	0	0	0
AC092828.1	3.27994	-1.72206	2.06227	1.87373	-0.657521	1.27902	-0.333877	0	0	0.50857	2.8215	-1.92329	2.81605	2.71336	2.17382
AC092839.1	-0.381125	-1.49515	-0.585698	-3.59722	-0.31717	1.44269	-0.911644	1.09907	-2.29802	0	0	0	0	0	0
AC092845.1	3.57888	0.667208	-0.212559	2.81628	1.65114	-0.887421	0.72492	-2.17774	1.09193	0.660693	1.32193	-0.213253	3.69635	3.54208	3.37914
AC092849.2	0	0	0	0	0.458158	-0.469956	-0.174679	0	0	0	0	0	1.10333	4.17756	5.24031
AC092924.2	-2.63944	-0.231643	0.0663785	-0.15617	2.03447	1.92493	3.12453	-0.944588	2.34875	0	0	0	-2.9506	-1.15335	1.14701
AC092939.1	-0.91352	-1.18511	0.531047	-0.559748	-0.078321	0.989239	0.118368	-0.956783	-1.79821	-3.28197	3.85626	-0.252155	2.76317	-0.0515721	3.16176
AC092941.1	1.83474	-1.28182	1.69046	-0.445499	2.65645	-3.58835	0.283428	-2.94578	-1.13046	-0.681317	1.22677	0.921489	0.946414	-0.781065	4.66671
AC092943.2	-0.0916188	1.98289	-1.12359	-1.39928	0	0	0	-0.864861	-3.37839	0	0	0	0	0	0
AC092958.4	0.71841	-1.89232	-1.10017	-3.09318	-2.41712	0.74061	-1.98203	-0.0831486	0.420682	0	0	0	-2.62459	-3.07747	-2.52787
AC092979.2	-1.37595	0.513066	-1.0976	-2.54064	0	0	0	1.18023	-1.86842	0	0	0	-4.40447	-1.8892	-0.817136
AC092994.1	0.90091	-0.598344	-0.20295	-0.789868	-0.166743	0.995991	-0.825914	-1.01372	0.85523	-2.38052	2.71049	-0.218554	3.11288	1.35262	2.71109
AC093083.1	-1.97777	0.506257	-0.391526	-4.47169	-1.39779	0.354077	-2.69405	-0.0951582	0.758211	0	0	0	-3.62686	-2.52569	-1.08881
AC093157.1	0	0	0	0	-3.82578	0.000155907	-4.43521	2.75032	0.322051	0	0	0	-3.0052	-1.97683	1.04392
AC093158.1	0	0	0	0	0	0	0	3.76223	-3.33003	0	0	0	-1.02596	-4.1953	-1.46803
AC093206.1	-0.2112	1.35942	0.302128	-1.48175	0.446893	0.245937	-0.326682	2.3992	1.47773	0	0	0	0	0	0
AC093277.1	0	0	0	0	-1.33831	-0.399567	-0.677179	0	0	0	0	0	0	0	0
AC093323.2	5.88332	8.96408	-2.0976	5.44307	0	0	0	-3.63518	-0.0208372	5.36466	-3.2555	-0.623712	0	0	0
AC093326.1	1.47686	0.561313	-3.70855	-2.01226	0	0	0	-1.03479	-1.308	0	0	0	0	0	0
AC093382.1	0	0	0	0	0.58507	1.32557	0.602929	0	0	0	0	0	0	0	0
AC093423.2	-0.846436	-0.339909	-0.949095	-2.41616	0	0	0	0.0869833	-0.726313	0	0	0	0	0	0
AC093425.1	-0.299698	-0.749529	-0.976464	0.492544	-0.0498738	0.215872	-0.732674	-0.0209209	-0.569263	-2.64014	-1.7866	1.27466	1.21099	-0.486782	-0.531647
AC093433.2	0	0	0	0	3.2366	-2.48849	0.270733	0	0	3.59086	4.08746	-2.48446	4.42526	1.89216	6.92837
AC093484.2	3.45176	-0.126012	1.41246	1.17361	0.469046	3.04101	4.41028	0	0	0	0	0	0	0	0
AC093512.1	4.51773	4.96428	-0.4037	4.87038	10.4065	0.600433	1.56229	0	0	7.07825	-4.55459	-0.50761	0	0	0
AC093515.1	-1.5242	0.340229	-0.714598	-2.97952	-1.86422	0.0249032	-2.14553	0.203744	-0.508686	-5.36402	-2.20163	3.4273	-2.06803	-1.56783	-1.34853
AC093523.2	3.26286	-0.291788	-0.302283	1.80087	2.57519	-1.15864	1.70984	-0.13638	0.340636	1.0838	0.921939	-0.78739	3.33904	0.700523	1.92195
AC093525.4	0	0	0	0	2.2167	0.0229454	1.38381	0	0	0	0	0	0	0	0
AC093525.9	0	0	0	0	1.47476	1.16231	1.82532	0	0	0	0	0	0	0	0
AC093577.2	0	0	0	0	0	0	0	0	0	0	0	0	0.159911	1.20149	2.65535
AC093627.1	2.69569	-1.58004	-3.58718	-1.53421	0	0	0	-3.25718	-0.068534	0	0	0	-0.9377	-2.47707	0.722466
AC093627.3	2.07831	0.639523	-0.223128	0.351144	0	0	0	0	0	2.99458	-0.536053	-1.85386	2.6078	1.38667	5.35579
AC093655.1	-1.70565	-0.799321	0.280353	-1.93475	-0.686232	0.524739	-2.13551	0.38189	-0.712649	-4.75805	-2.60881	3.04294	-4.42458	-2.4647	-2.31795
AC093675.1	-0.870164	-1.34558	0.307387	-0.797248	0.404916	2.42494	-0.862735	-0.483376	-1.49131	0	0	0	-0.119065	-3.46539	0.296665
AC093730.1	-1.33869	-1.65805	-2.33314	-2.65167	-1.48324	0.276559	-2.63956	1.39935	-1.52691	0	0	0	0	0	0
AC093772.2	2.03043	-0.0166639	0.856762	-0.474021	1.68936	-0.0863976	0.461	-1.90136	1.24666	-0.725438	1.42324	-0.750388	1.75533	1.03818	3.93141
AC093796.1	0	0	0	0	0	0	0	3.11496	0.782603	0	0	0	0	0	0
AC093802.1	0.132498	2.08584	-2.73409	0.0410601	-1.64706	-0.223747	-2.43521	-0.103733	1.11079	-0.0707255	0.966624	2.05943	3.35323	-0.670365	-1.32193
AC093824.2	0	0	0	0	1.49663	0.946883	1.08836	0	0	0	0	0	0	0	0
AC093835.1	0	0	0	0	0	0	0	1.25062	0.286947	0	0	0	0	0	0
AC093857.1	0	0	0	0	0	0	0	1.50711	1.17313	0	0	0	0	0	0
AC093866.1	-1.36445	0.0852135	-1.2675	-0.625153	0.202656	2.31831	1.35014	-0.283618	0.750894	-4.32661	-2.70044	2.2865	-1.20741	-2.03151	0.0928106
AC093903.1	0	0	0	0	0.0336602	1.46146	0.187892	4.30506	-2.1116	0	0	0	0	0	0
AC093908.1	0	0	0	0	1.17771	2.33224	2.99525	0	0	0	0	0	0	0	0
AC093911.1	0	0	0	0	0	0	0	-1.18679	-1.07918	0	0	0	0	0	0
AC093928.1	0	0	0	0	0	0	0	3.63764	2.01393	0	0	0	0	0	0
AC096531.2	2.41931	0.751823	-0.312527	3.48426	1.28659	-0.146248	1.24423	-0.197565	0.797294	1.12379	0.044224	-1.16344	3.80377	1.76042	0.925618
AC096536.3	0	0	0	0	-0.974034	-1.34443	-2.04915	0	0	0	0	0	0	0	0
AC096554.1	0	0	0	0	-3.64043	-1.04158	-1.719	-2.3078	0.616593	0	0	0	0	0	0
AC096576.3	0	0	0	0	0	0	0	0.0323286	0.398592	0	0	0	0	0	0
AC096589.2	-0.654917	-0.192662	0.0163378	-1.44698	-2.66737	1.70025	-1.01178	0.970285	0.159735	0	0	0	0.103327	-0.689656	-1.69938
AC096631.1	0	0	0	0	-3.39458	0.477576	0.0179665	0	0	0	0	0	-0.704028	-2.61034	-4.45317
AC096637.2	-3.27421	1.37931	-0.375131	-2.55975	0	0	0	0	0	0	0	0	-1.85087	-2.38086	-0.810029
AC096669.1	-1.30923	0.618502	-1.38776	-2.95568	-1.92084	0.850629	-0.431018	1.34128	-0.813007	0	0	0	-2.94107	-2.24398	-1.04182
AC096675.1	0	0	0	0	1.28823	2.25251	1.08836	0	0	0	0	0	-2.62459	0.155194	-3.05299
AC096736.1	0	0	0	0	0	0	0	0	0	0	0	0	2.82769	2.31362	2.01792
AC096746.1	-1.58836	1.00164	-2.1186	-4.77125	-0.0314348	-0.133002	-3.80888	-1.03667	1.56309	0	0	0	-0.0104149	-0.647574	2.77914
AC096747.1	-1.67063	0.595043	-0.935846	-2.25042	0	0	0	0	0	0	0	0	-2.51138	-3.27777	-2.38904
AC096759.1	2.32038	-2.19252	0.299946	0.869732	1.2398	-1.7901	0.519414	-0.272524	0.346248	0.124277	-0.186701	-1.51975	2.07445	0.438411	3.04394
AC096996.3	0	0	0	0	0	0	0	-4.66705	-0.249106	0	0	0	0	0	0
AC097015.1	2.04256	0.0542691	0.495101	1.66413	4.75855	-2.97246	2.29245	0	0	1.17379	1.17354	-1.66504	0	0	0
AC097375.1	1.39939	0.178949	-0.604999	1.18294	-0.508234	2.02244	-2.47236	0.0241081	1.70027	0	0	0	-0.82478	0.89216	-3.09954
AC097375.3	2.78171	0.928298	0.205715	2.50375	-0.350183	1.69538	1.01797	1.31004	-1.20846	0.685146	1.62891	-3.07384	1.2188	2.21568	-1.16802
AC097468.2	0	0	0	0	-4.46008	0.56107	-1.69824	-1.03479	2.37261	0	0	0	-0.82741	-1.99861	-1.75161
AC097478.3	0	0	0	0	0.13927	0.0784801	-1.17468	1.42465	0.428966	0	0	0	2.25533	-1.42977	1.07039
AC097491.1	0	0	0	0	0	0	0	-1.26925	-1.28153	0	0	0	0	0	0
AC097501.1	0	0	0	0	0	0	0	0.415017	-0.415756	0	0	0	-2.60403	-3.33023	-0.432111
AC097537.1	4.10168	-0.127719	-0.732802	2.25006	-0.86073	2.04101	2.8628	-1.67222	3.14321	-2.13161	-1.18587	-0.666887	-0.112401	0.415194	-1.25154
AC097658.3	0.203837	-0.215047	-1.86334	-1.31182	-2.03116	1.09852	-2.04915	-0.455772	-0.027892	0	0	0	-3.34623	-3.2508	0.887525
AC097713.1	-0.939121	0.794352	1.40914	-2.89678	-2.31184	0.946883	-1.91164	0	0	0	0	0	-2.54772	-1.02538	-6.23339
AC097716.1	0	0	0	0	-2.07527	-1.27563	-2.01598	0.665654	-1.50963	0	0	0	1.34434	0.381965	-2.46013
AC098487.1	-0.709748	0.0573866	-0.794891	-3.31182	-2.47581	-1.24829	-3.73437	-3.26925	0.195989	0	0	0	-2.02596	-2.08359	0.108357
AC098820.4	0	0	0	0	1.34853	1.26701	1.01797	0	0	0	0	0	0	0	0
AC098850.4	-1.32309	-3.5249	1.39221	0.157664	-3.67069	2.63117	-1.22634	-1.72666	0.525827	0	0	0	-2.68675	-2.82666	-1.01862
AC099329.1	0.0618181	0.336682	-0.199209	-0.629303	-0.365743	0.179282	-0.699634	0.414898	0.269069	-2.28956	3.56009	0.698398	-0.181126	-0.0569164	2.53273
AC099343.4	0	0	0	0	3.79919	0.234588	1.62502	0	0	4.47119	-0.122857	1.88021	0	0	0
AC099344.3	-0.541349	1.71052	0.254919	1.10322	-3.27691	0.977502	-1.63411	0.0774239	1.42897	0	0	0	-1.04351	-1.71665	1.22736
AC099482.1	-0.395625	2.37931	0.709758	2.56265	0.214232	1.17159	-1.49661	0	0	0	0	0	2.43453	0.367498	3.02975
AC099482.2	0	0	0	0	0	0	0	-2.58227	-0.774568	0	0	0	1.17733	-1.89211	-0.0227201
AC099494.2	-3.3014	-1.56797	0.641942	-0.789868	2.76632	2.5533	4.02696	0	0	0	0	0	-0.464357	-2.3507	1.07039
AC099518.3	0.426229	1.04371	-0.382909	2.15115	-1.49685	0.583314	-0.3579	0.00643704	1.4945	0	0	0	-0.552025	1.9519	1.55689
AC099518.4	0	0	0	0	2.82017	-1.27012	1.18789	-1.18416	0.286947	0.962368	-4.12516	-0.452424	5.09873	1.88139	3.42038
AC099535.2	0.986739	-0.866924	-0.308017	-0.351349	-0.338309	1.91108	-0.312182	1.30974	1.23632	-1.45418	0.514573	-0.747924	-0.154061	1.86519	1.16769
AC099668.1	0	0	0	0	3.26977	-2.24087	2.0995	0	0	2.24361	-1.50589	0.176788	7.34434	2.85238	5.30879
AC099788.1	0.213236	-0.284587	-1.6041	-2.70414	-0.918048	0.200253	-2.65385	-0.199197	0.0273176	0	0	0	-3.63814	-1.11553	-0.761628
AC099791.3	-0.196479	0.181584	0.0207975	-1.1698	-0.229374	3.61388	1.84878	-0.229289	2.51925	-1.01891	-1.94486	1.54096	2.34483	1.02124	1.02908
AC099794.1	0	0	0	0	0	0	0	1.57008	0.165931	0	0	0	0	0	0
AC099795.1	0	0	0	0	0	0	0	0	0	-1.8421	-0.807355	-3.24174	0	0	0
AC100778.1	-0.457361	0.156922	-2.37513	-1.73809	0.0829879	0.690575	-1.40989	-0.695984	-0.325278	0	0	0	-1.89667	-1.8175	0.561376
AC100800.1	0	0	0	0	0	0	0	0	0	0	0	0	-2.25422	-2.22332	-2.25154
AC100802.1	2.56434	-4.43236	-1.70566	-3.24917	-2.11114	-6.00403	-3.35914	-2.53454	0.131765	-5.44184	1.98208	-2.05206	-1.84676	-3.54515	5.1018
AC100822.1	0.31164	-0.646386	-0.417566	-1.11918	-0.89807	-0.242757	0.838742	0.915416	0.206138	0	0	0	0	0	0
AC100825.1	7.95605	0.452282	1.7368	2.2641	3.50987	-2.90978	3.03921	0	0	0.501352	-0.359361	1.37047	0	0	0
AC100834.2	-2.11809	-3.46757	2.96175	-0.119176	-0.39345	4.73559	3.77285	-0.324292	-2.46412	0	0	0	0	0	0
AC100835.1	0	0	0	0	5.70609	-2.76541	0.392362	0	0	2.78726	-0.159199	-2.48806	2.3883	0.970162	3.10601
AC100871.2	0	0	0	0	1.88408	3.65106	4.99525	0	0	2.58835	-1.01792	-1.04338	0	0	0
AC102797.1	1.99858	-0.83754	1.26273	1.81266	1.89413	-0.400198	0.838497	1.10336	-1.01195	0	0	0	1.44436	0.205763	2.05496
AC102953.2	0	0	0	0	0	0	0	0	0	0	0	0	0.817925	2.47712	5.71425
AC103681.2	0	0	0	0	0	0	0	-4.52364	1.08104	0	0	0	2.68829	0.129199	7.78845
AC103739.2	0	0	0	0	-1.80961	-2.037	-1.91164	0.730749	-2.07353	0	0	0	0	0	0
AC103758.1	2.17142	-0.896562	-0.0314783	1.49051	1.70683	-0.888983	0.370861	-1.98373	0.276435	-0.739421	-2.10014	-0.797451	-0.155989	1.27483	2.83942
AC103770.1	0	0	0	0	0	0	0	0.775511	-1.76368	0	0	0	-3.9947	-3.40552	-1.08804
AC103808.4	-0.64416	2.15692	-4.33861	-0.311821	0	0	0	0	0	0	0	0	-4.43583	-0.779218	-1.96523
AC103809.1	0	0	0	0	1.12112	1.49352	1.41028	0	0	0	0	0	0	0	0
AC103858.1	0	0	0	0	-2.80961	0.300038	0.621788	0	0	0	0	0	-0.356104	-0.88043	-0.86821
AC103858.3	0	0	0	0	0	0	0	0.550177	0.468494	0	0	0	0	0	0
AC103996.3	-0.573771	0.218323	2.04989	2.68818	-0.300341	-0.0979877	1.4383	-1.5653	-2.60498	0	0	0	-0.366993	-1.46148	1.80735
AC104035.1	-1.53508	-0.447039	0.494773	1.02741	0.424776	-0.132164	1.05583	-0.102983	-1.09284	-4.84056	-3.16993	0.720525	-2.00131	-0.614758	0.508109
AC104051.1	4.26417	-0.0665347	1.27737	2.17915	1.98188	-1.99481	1.24954	-0.780928	0.534926	1.05865	1.32767	-0.527216	4.00929	1.61983	4.10248
AC104051.2	0	0	0	0	2.18386	-0.242927	1.96098	0	0	0	0	0	2.73296	1.36374	2.80311
AC104088.2	0	0	0	0	0.246654	-0.635016	-0.799169	-3.84214	-0.348642	0	0	0	0	0	0
AC104126.1	-1.33319	0.941194	-1.00191	-3.89678	0.942786	-1.40295	-3.52045	2.8691	1.73014	0	0	0	-2.00101	0.236114	-2.3003
AC104169.1	0	0	0	0	3.23519	-3.66635	1.40016	0	0	1.63616	1.82716	1.18211	0	0	0
AC104211.2	-1.47423	0.526872	-0.808091	1.68818	0	0	0	0	0	0	0	0	-2.28899	-0.844806	-5.87213
AC104257.1	0	0	0	0	0	0	0	0	0	0	0	0	-0.803563	-1.47707	-1.38904
AC104304.3	0	0	0	0	1.05073	0.452241	0.0883559	-3.55835	1.35497	0	0	0	1.89688	0.030866	-0.792107
AC104316.1	-0.433593	-0.580043	-3.0976	-0.534213	0	0	0	1.73075	-1.156	0	0	0	-3.51138	-2.54525	2.80735
AC104316.2	0	0	0	0	-1.63376	1.55463	1.73221	2.17467	2.01393	0	0	0	0	0	0
AC104423.1	5.61746	1.79342	2.09157	6.20335	5.53206	-2.67899	3.05011	0	0	3.42875	1.32193	-0.458025	0	0	0
AC104447.1	0	0	0	0	2.76267	1.19518	2.4774	0	0	0	0	0	0.781399	-0.692803	0.0703893
AC104532.2	0	0	0	0	9.91554	0.295578	0.0179665	0	0	0	0	0	0	0	0
AC104667.2	0.7888	-2.42804	2.53176	0.688179	0.343515	1.74727	1.14725	0	0	0	0	0	-2.51138	-0.429768	1.28189
AC104695.2	-0.870164	1.51949	0.864335	-0.481746	-2.72437	1.05842	-0.290156	0	0	0	0	0	-0.420235	-2.6928	-1.5541
AC104758.1	0	0	0	0	0	0	0	0	0	1.28202	3.26748	0.991686	0	0	0
AC104803.1	-2.53313	-0.306478	0.254919	-3.4411	0	0	0	2.49865	-0.529558	0	0	0	-2.67803	-2.50777	-3.65208
AC104809.2	0	0	0	0	1.72257	0.115006	-0.397071	0	0	0	0	0	-0.259243	-1.89211	-0.0764521
AC104819.3	0	0	0	0	-0.873859	0.678907	-1.69824	0.20468	0.270268	0	0	0	0	0	0
AC104823.1	-0.765466	1.1151	-0.438396	-3.03974	-4.1125	1.76631	-0.677179	0	0	-3.16759	-0.0238467	-2.28296	0	0	0
AC104958.1	-3.9978	-2.18885	1.36183	-3.01226	0	0	0	1.49447	-1.30544	0	0	0	-0.377799	-3.07747	-0.666576
AC104964.1	0	0	0	0	-1.23643	0.320897	-1.69125	0	0	0	0	0	-2.65156	-2.1953	-1.51457
AC104982.2	0	0	0	0	2.35245	1.3374	3.99525	0	0	0.900403	-0.678072	-0.828094	0	0	0
AC104984.3	-1.51439	0.719517	0.0584422	-2.03429	-2.60889	0.642518	-0.384132	0	0	-4.17997	1.32193	2.84079	-0.517259	-0.0936264	-1.53051
AC104984.5	0.0718127	-0.808134	1.38568	0.653941	2.91895	-1.58848	1.56539	-4.09915	1.25678	-0.321739	-2.82967	-1.48168	-0.599999	-0.36427	7.72362
AC105046.2	1.67777	-0.771887	-1.03409	5.02803	1.46534	1.0219	0.995246	0	0	0	0	0	-0.386058	1.37543	1.80735
AC105275.2	0	0	0	0	3.58927	3.05047	4.99525	0	0	0	0	0	0	0	0
AC105290.1	-0.970661	-0.0654702	1.47526	-2.35621	-1.14146	0.275243	-1.29738	0.363091	0.0581048	0	0	0	-2.91428	-1.60325	0.482434
AC105384.1	1.20384	0.471796	1.26872	-2.83538	-2.0538	0.745249	-0.113278	0.633593	4.14321	0	0	0	0	0	0
AC105393.2	0	0	0	0	-3.93957	-0.801283	-2.8565	0.550177	-0.135337	0	0	0	0	0	0
AC105411.1	-0.781021	0.434523	-1.03132	-2.3134	-1.28084	0.100384	-2.61006	0.368539	0.173874	-4.53981	-3.41954	2.70735	-3.01258	0.092969	0.0253618
AC105415.1	0	0	0	0	-0.579317	0.334648	-1.08157	-5.49422	-2.68651	0	0	0	-3.45892	-0.429768	0.897553
AC105430.1	0.0194125	0.741885	-0.681234	-2.48175	-0.624304	1.84619	0.0883559	0	0	0	0	0	-0.540529	-1.27777	-1.57986
AC105450.1	1.88839	0.397483	-1.4286	-1.26106	-1.07602	1.66053	-1.21204	-0.229843	-0.647928	0	0	0	-4.56556	2.49673	1.03312
AC105460.1	0	0	0	0	-0.878877	1.49352	0.825321	0	0	-1.8421	-0.378512	-0.559479	0	0	0
AC105916.2	-0.00495776	-0.662292	0.212711	-0.515221	0.509388	2.10611	-0.0775099	0.137193	0.181038	-4.15901	-0.121679	2.2319	-0.356104	2.62772	0.39113
AC105935.2	0	0	0	0	0.813001	5.31664	5.41028	0.257996	-0.918958	0	0	0	1.29597	5.38401	-1.6845
AC105941.1	1.70634	0.187296	0.608474	-3.25042	0	0	0	0.480571	-0.778839	0	0	0	-1.76704	-1.47707	-1.25154
AC105999.1	-2.80295	-0.0307047	-0.701731	-2.01226	0	0	0	-0.520212	1.20341	0	0	0	0	0	0
AC106017.2	0	0	0	0	0	0	0	-0.356714	-3.308	0	0	0	0	0	0
AC106038.1	-1.73678	0.559681	-1.66513	-3.06671	0.458158	0.818613	-0.718999	-0.0892334	-0.797805	0	0	0	0	0	0
AC106738.1	0	0	0	0	-0.529929	1.55861	0.628924	-0.29782	-3.156	0	0	0	0	0	0
AC106818.2	0	0	0	0	0	0	0	0.803158	1.42897	0	0	0	0	0	0
AC106820.2	0	0	0	0	0	0	0	0	0	2.52284	2.27753	0.184962	1.04193	5.14874	-1.64582
AC106820.3	2.22937	-0.0654702	-3.0532	-0.0180897	0.770626	4.54202	1.82532	0	0	0.489881	-1.60881	-0.825092	0	0	0
AC106865.2	-1.47423	1.77045	-0.449404	2.86572	0.917723	-0.179441	-0.968228	-0.182343	0.428966	-1.6656	0.0365259	-1.80564	3.80377	1.51339	3.65535
AC106892.1	0	0	0	0	-2.42834	0.0511461	-1.18963	-1.75915	-1.81615	0	0	0	0	0	0
AC107027.1	2.04034	-0.467569	0.262299	1.38862	0	0	0	1.71524	2.10909	0	0	0	-0.996208	0.649303	0.712837
AC107057.1	0	0	0	0	-2.39458	1.00253	0.410284	0.180227	0.53476	0	0	0	11.7769	6.49557	-1.59258
AC107067.3	0	0	0	0	-0.511145	-1.51504	-0.875118	0	0	0	0	0	0	0	0
AC107068.1	0	0	0	0	0	0	0	0	0	0	0	0	0.933402	1.09861	2.65535
AC107081.2	-0.953704	-1.13258	0.3058	-2.21871	-1.30514	1.01547	-0.0491476	-2.08209	1.49008	0	0	0	-1.67428	-0.500158	-4.15843
AC107214.1	0	0	0	0	0.791622	1.57242	1.5172	0	0	0	0	0	0.562759	1.84562	-3.35588
AC107220.1	-0.852016	-0.165006	-0.734381	0.588643	-0.0247747	0.710616	-0.223588	0.409999	0.950503	0	0	0	0.440362	0.517764	-0.750061
AC107241.1	0	0	0	0	-1.36083	-1.4006	-2.64138	-6.55835	0.122863	0	0	0	0	0	0
AC107294.2	-0.2112	1.06381	2.37678	-2.37071	-1.3231	5.1594	3.41028	-0.542933	-0.964377	0	0	0	0	0	0
AC107302.2	0	0	0	0	-1.17656	-0.288059	-0.00475353	0	0	0	0	0	0.295972	-1.2508	-0.479808
AC107391.1	0.855914	1.00492	-5.74669	-0.974786	0	0	0	-0.418114	0.468494	0	0	0	-0.904847	-1.61034	-1.45686
AC107463.1	-1.20645	0.488128	-0.875205	-1.31182	-0.302559	0.890815	0.476172	1.43191	-0.451295	0	0	0	-1.58597	-2.15223	-0.530515
AC107871.2	-2.68925	-0.550897	-0.304742	-1.79725	-2.22465	2.72382	0.410284	-2.52021	0.676893	0	0	0	0	0	0
AC107884.1	0.631375	-1.22152	0.589694	1.70122	1.48369	-1.80513	0.344634	-0.130873	0.0963904	-1.60633	-1.32481	-0.312987	0.546934	-0.000654566	1.57575
AC107993.1	5.38706	2.74188	0.983323	3.57199	0	0	0	0	0	5.97168	-0.432959	-0.973992	0	0	0
AC108050.1	0	0	0	0	0	0	0	0	0	0	0	0	3.02087	1.60718	0.791673
AC108075.1	0	0	0	0	1.31377	2.62597	2.41028	0	0	0	0	0	0	0	0
AC108142.1	-0.270907	-1.1161	0.290281	-0.33068	-1.45569	2.92083	0.877789	0.337769	-0.472732	0	0	0	-0.667908	-2.71422	-0.557642
AC108156.1	-1.62804	0.239384	-1.73897	-3.24256	0	0	0	0.80931	-1.69302	0	0	0	-2.36428	-3.51156	-0.239466
AC108451.1	0	0	0	0	-0.602903	-1.20692	-0.496607	-1.61975	0.888397	0	0	0	0	0	0
AC108477.2	6.79255	-0.587423	-4.32933	1.33308	-1.03538	1.49442	0.052732	1.72603	1.37493	1.72014	3.21501	-0.695884	-0.0537165	2.72505	-1.21071
AC108488.3	0	0	0	0	2.7522	-2.04586	3.53012	-0.619748	-2.156	-0.471263	-1.03562	1.38136	2.95308	1.46778	-1.38904
AC108515.1	0	0	0	0	-2.08833	-1.29712	-0.63411	0.942494	-1.14477	0	0	0	1.90539	-2.25984	-0.192645
AC108676.1	0	0	0	0	-1.68623	-0.643986	-1.04915	0	0	0	0	0	0	0	0
AC108681.1	0	0	0	0	0	0	0	0	0	0	0	0	-0.0665977	-0.982309	-2.92961
AC108690.1	0	0	0	0	-1.09836	0.19067	-2.02712	-0.697751	-0.552521	0	0	0	0.622895	-2.63488	-0.48566
AC108718.1	0.663269	-0.676617	-1.43994	-3.26602	0	0	0	-0.560854	4.45133	0	0	0	-3.56201	-3.2508	-1.66233
AC108721.2	2.00659	-2.06876	-0.324411	0.828754	2.09405	-1.8355	1.42222	0.0328531	-2.10779	-1.25103	-0.615245	-3.33953	2.17942	-0.586036	2.30388
AC108727.2	0	0	0	0	0	0	0	0	0	0	0	0	-1.32294	-1.52288	-3.78759
AC108863.2	0	0	0	0	0.799195	0.837472	2.41028	0	0	0	0	0	0	0	0
AC109129.1	-0.894343	-1.78559	0.292013	-1.07736	-0.148682	3.74888	0.184571	1.59834	-0.770804	0	0	0	-3.41237	-2.45023	-2.12048
AC109131.1	0	0	0	0	-1.00816	-2.13477	-1.87512	0	0	0	0	0	0	0	0
AC109361.1	0	0	0	0	0	0	0	2.27911	0.647389	0	0	0	-2.28899	-1.80086	4.97728
AC109441.1	1.04034	0.256458	1.03991	1.63571	-0.697231	0.127497	0.694077	1.71729	-3.60141	0	0	0	0	0	0
AC109454.3	0	0	0	0	-0.693086	0.151075	-2.8935	0	0	0	0	0	-2.0289	-2.06514	-2.85388
AC109462.1	0.153796	-3.82149	-1.91118	-2.14201	-1.56861	-1.71123	-1.91164	-0.210153	0.802009	-0.739367	2.49005	-1.4801	-0.593051	-4.39992	1.26445
AC109492.1	-0.187741	1.57569	-0.499646	-3.95568	-3.15007	0.111711	-2.62864	1.35065	-0.427812	0	0	0	-3.5333	-1.23158	-1.32307
AC109517.1	0	0	0	0	0	0	0	-5.03479	-2.41903	0	0	0	0	0	0
AC109635.7	0	0	0	0	0	0	0	0	0	0	0	0	-2.0052	-2.04644	-0.105933
AC109642.1	-1.26011	1.30893	1.14611	-1.54448	0	0	0	0	0	0	0	0	0.781399	1.25473	3.39232
AC109927.1	-0.223198	-0.612898	0.0642545	-0.701185	0.191373	-0.296002	-0.177984	-0.743854	-0.642836	-4.36609	-3.16993	0.376793	-2.68497	-1.00164	0.425442
AC109992.2	-0.310736	-1.1161	-1.5557	0.103217	1.12112	1.94028	0.732212	0	0	0	0	0	2.53629	1.91008	-0.256775
AC110023.1	-1.08425	0.328034	0.658094	-1.33829	-0.0735624	-0.151139	0.169276	0.461051	-0.686638	0	0	0	-1.81806	-1.58858	-0.188777
AC110048.2	-3.91164	-0.615667	-1.9012	-0.311821	0.799195	0.341515	-0.911644	0	0	0	0	0	0	0	0
AC110285.3	0	0	0	0	-2.59312	-0.808373	-2.04915	0	0	0	0	0	0	0	0
AC110491.2	-1.98059	0.298941	-0.0898616	-2.70414	-2.77773	-1.32871	-2.30396	-1.17527	0.863903	0	0	0	0	0	0
AC110491.3	0	0	0	0	-0.541842	0.435526	-1.94727	-0.693749	-0.929082	0	0	0	0	0	0
AC110772.2	1.83389	-0.299757	-0.101138	0.0622239	1.32193	-1.67359	1.15039	-1.93497	1.55386	-0.712113	-0.336142	-0.689591	1.85969	-0.174085	5.10299
AC110790.1	3.54369	-0.958555	-0.895963	-3.52127	-3.67589	-0.58677	-2.3446	-3.4133	2.02888	-6.72202	1.32193	3.51886	0	0	0
AC110813.1	0	0	0	0	0.58507	4.0952	2.53581	0	0	0	0	0	0	0	0
AC111194.1	-0.948166	-3.1161	-1.55873	-3.03974	0	0	0	0	0	0	0	0	0	0	0
AC111194.2	1.17966	0.53677	1.64387	4.122	2.28935	-1.36972	1.82092	-0.388894	1.11702	-1.07709	1.71312	-0.961179	-0.275184	1.94919	-0.799975
AC112211.1	0	0	0	0	0	0	0	-4.35671	-0.068534	0	0	0	0	0	0
AC112229.2	3.87626	0.0969797	-1.97001	1.99751	2.33367	-0.65637	2.52239	0	0	0	0	0	0.740454	2.20118	1.30069
AC112236.1	3.59042	0.784113	-0.508883	2.65165	0.898731	0.513555	1.75821	0	0	2.90314	1.87714	-1.0386	0	0	0
AC112242.1	0	0	0	0	0	0	0	-1.61975	-1.4455	0	0	0	0	0	0
AC112253.2	-0.817696	-3.54616	1.09223	-3.02148	0.356251	0.0692877	-0.772938	1.13514	1.09193	0	0	0	0	0	0
AC112482.3	-1.32162	0.978924	-0.598757	1.06845	-0.227733	0.50957	0.329364	-1.3107	-1.3892	0	0	0	1.19453	0.886643	-0.210133
AC112484.1	0	0	0	0	-0.490312	-0.119459	-0.911644	0	0	0	0	0	2.30582	-0.545246	0.301715
AC112493.1	0.423515	-1.82356	-0.386827	-4.4411	0	0	0	0.430557	-0.140506	0	0	0	-3.85667	-1.41284	-0.0985638
AC112719.2	-1.13905	-1.16501	-0.597524	-1.78575	0.385918	1.24876	-1.13404	-0.429065	4.61879	-0.966359	-0.0703893	1.81432	2.81186	1.76092	-2.30373
AC112722.1	0.818547	-0.188853	-1.0532	-2.63375	-1.02862	0.0595929	-2.69824	-1.70037	-1.26618	0	0	0	0	0	0
AC113143.2	0	0	0	0	-2.55601	-0.77924	-1.1545	0	0	0	0	0	0.579765	-1.84481	0.799087
AC113167.1	-0.481176	-0.653417	-0.567083	-1.61763	-2.03293	0.0699181	-0.668667	0.823195	-0.992675	0	0	0	0	0	0
AC113346.1	0	0	0	0	0	0	0	-5.35671	-2.57103	0	0	0	0	0	0
AC113355.1	0	0	0	0	-2.05679	-0.339924	-3.04915	-0.968696	1.15479	0	0	0	0	0	0
AC113370.1	0.011192	0.100779	0.0622741	-3.83538	0	0	0	0	0	0	0	0	-2.90042	-2.55263	-1.5541
AC113391.2	0	0	0	0	-0.381377	-0.993928	-1.04915	0	0	0	0	0	0	0	0
AC113618.2	0	0	0	0	0	0	0	-1.34513	-1.57103	0	0	0	0	0	0
AC114277.1	0	0	0	0	0	0	0	1.66565	3.28695	0	0	0	0	0	0
AC114284.1	0	0	0	0	0	0	0	0.488776	2.3898	0	0	0	0	0	0
AC114291.2	0	0	0	0	1.59756	0.489686	0.552303	0	0	0	0	0	0	0	0
AC114296.1	0	0	0	0	0	0	0	-0.532285	-0.192523	0	0	0	-2.04642	-2.6928	0.0703893
AC114311.1	-0.961222	0.97635	-0.714114	-0.25042	-1.46784	0.205295	-0.85275	2.71628	2.34953	0	0	0	-4.46273	-2.51786	0.244887
AC114321.1	-2.59639	-0.958555	-0.591623	-4.24256	0	0	0	1.32277	-0.679183	0	0	0	0	0	0
AC114401.1	0	0	0	0	0	0	0	-0.382709	-1.57103	0	0	0	0	0	0
AC114498.1	0.985197	-4.2239	0.584227	-1.17689	0	0	0	-4.61975	-2.37839	0	0	0	-1.0666	0.748796	-0.104697
AC114550.1	0	0	0	0	-0.141911	-0.8261	-2.17468	2.61729	-2.68651	0	0	0	0	0	0
AC114763.1	-2.18473	0.320421	-1.01524	-3.2891	0	0	0	-0.0758908	0.500519	0	0	0	-4.16533	-3.02006	-3.88897
AC114776.1	-3.52999	-0.588761	-0.70045	3.37849	1.2824	0.761896	2.27088	0	0	-0.757461	1.88897	6.14689	1.84851	2.68769	-1.23773
AC114781.2	0.958725	-0.980581	-3.1139	-0.633749	0	0	0	1.51541	0.157664	0	0	0	0	0	0
AC114810.1	4.49977	-0.508659	-0.098583	1.97908	2.76123	-4.19511	1.67989	0	0	2.36061	0.757143	-0.0504776	4.98375	0.995253	8.2353
AC114812.2	-3.18083	0.00491916	-1.78256	-2.01226	0	0	0	0.192625	-2.50963	0	0	0	-0.787444	-0.037451	-0.0418202
AC114947.2	4.33655	0.578437	3.18887	2.33228	4.1698	-0.769173	1.95754	0	0	1.83381	1.85746	-0.0210783	0	0	0
AC114956.1	0.988108	-0.631574	0.361834	-0.320184	1.32172	0.771704	0.907784	1.72421	-0.523729	-0.0922846	0.514573	0.518863	1.9293	1.77668	-0.718107
AC114964.2	-1.11264	0.067285	-0.282507	-1.49945	-1.48176	1.39266	-0.622138	-0.126943	-0.552175	-5.1935	0.0740006	3.17491	-1.50153	0.546125	1.83885
AC114977.2	-2.03063	0.0160597	-3.05963	0.688179	-3.20979	-1.00898	-1.67718	0	0	0	0	0	0	0	0
AC115284.1	1.09365	1.11895	-1.94136	2.5113	1.13927	0.637427	0.687818	-2.61975	0.1945	-0.883073	-1.70044	0.878859	2.73612	2.22474	-0.456359
AC115284.2	0	0	0	0	3.0901	-4.99119	1.62601	0	0	0.944083	-0.468149	-0.717422	3.4018	0.51209	11.0011
AC115284.4	1.63619	-1.27918	-0.731275	4.04501	1.26767	-1.75946	0.410284	0	0	3.21618	1.57319	0.0281802	0	0	0
AC115837.2	0	0	0	0	0	0	0	-0.471849	0.651358	0	0	0	-0.356104	-2.25623	-2.95198
AC116003.1	0	0	0	0	0	0	0	0	0	0	0	0	-0.540529	-1.88043	-4.01707
AC116158.3	0	0	0	0	0	0	0	-0.0713115	-1.89296	0	0	0	0	0	0
AC116317.2	-0.729049	0.893888	0.250413	-3.63375	0	0	0	1.11496	3.92082	0	0	0	-1.1446	-3.02272	2.17473
AC116407.4	0	0	0	0	0	0	0	1.77257	1.01393	0	0	0	0	0	0
AC116535.2	-1.31074	-1.84308	0.999264	0.309667	-0.821391	-0.412926	0.456088	0.0526772	0.942035	0	0	0	-0.866299	-0.522878	0.0347654
AC116563.1	0	0	0	0	0.313768	-2.12892	-1.75964	1.8232	-5.37839	0	0	0	-0.754654	-1.61034	-0.971431
AC116616.1	-2.84246	-1.91019	-1.12797	0.688179	-1.66262	1.06808	0.35139	0.457067	-0.240389	0	0	0	-1.2186	-1.43715	-0.479808
AC116666.1	-2.02043	0.526872	-0.538001	-3.06671	0	0	0	0.0405025	-0.610205	0	0	0	-2.73965	-2.36837	-1.86821
AC116667.2	0	0	0	0	0	0	0	0	0	0	0	0	-1.86015	-2.88043	-0.883807
AC117373.1	-3.2112	1.61635	-0.458345	0.425145	-1.28827	-0.834113	-0.290156	0.322766	-1.62762	0	0	0	0	0	0
AC117383.1	-1.15446	-1.20408	-0.485447	1.94005	-1.17758	-0.332196	-3.00193	0.552146	-1.19089	-4.80037	1.23447	2.05943	0.379202	-1.34617	-0.389042
AC117460.1	1.03841	0.685301	-1.05862	-0.190515	-0.664372	0.994712	0.425391	0.540527	-0.863215	0	0	0	-1.96814	-2.02006	-1.22917
AC117480.1	0	0	0	0	-0.503368	0.612506	-0.677179	0.589705	1.75089	0	0	0	0	0	0
AC117500.6	0	0	0	0	6.51344	-2.49232	0.124882	0	0	0	0	0	2.39283	4.32147	6.35579
AC117503.5	-1.29866	1.41996	-1.65702	-3.39928	-1.25739	0.193957	-1.00475	-3.84214	-2.9925	0	0	0	-1.29584	-0.692803	2.13452
AC117569.1	0	0	0	0	-4.0488	2.45777	-0.0491476	1.26638	0.374926	0	0	0	0	0	0
AC117569.2	0	0	0	0	-2.22228	1.09016	0.512164	-0.238319	1.10357	0	0	0	-3.32294	-3.86273	-2.8365
AC118754.2	0	0	0	0	0	0	0	2.21314	0.349531	0	0	0	-1.2186	-1.33023	1.76227
AC118755.2	1.76023	-1.02718	1.17787	2.71007	1.80966	-1.77425	2.75257	-1.80923	2.58277	-0.467943	-1.88753	0.556107	2.91581	0.501605	6.13217
AC118757.1	0	0	0	0	0	0	0	0	0	0	0	0	-2.20045	-3.07747	-1.80408
AC119396.2	0	0	0	0	2.90962	2.00253	1.92486	0	0	0	0	0	0.745775	6.07616	-0.666576
AC119674.1	-0.903721	-0.430926	-1.51497	-2.41336	-1.13156	0.113454	-2.49661	0.980576	-0.48457	-2.74775	-1.17574	0.245382	1.33074	-1.09193	-0.407508
AC120045.2	0.758426	-3.1161	-0.0532031	-0.814321	-0.443662	0.358675	0.35139	0	0	0	0	0	2.0527	0.695762	1.77083
AC120114.3	0	0	0	0	1.76914	-0.142792	1.32936	-2.25718	2.11702	1.61471	-0.312278	0.293103	3.73314	3.15895	3.16437
AC120498.4	0	0	0	0	4.12112	0.824556	0.644749	0	0	0	0	0	0	0	0
AC120498.6	0	0	0	0	0.749154	-7.81178	0.151197	0	0	-3.06449	-3.853	-0.10284	0	0	0
AC121247.2	0	0	0	0	0	0	0	0	0	3.08864	2.078	-0.685755	2.03294	2.41823	2.19967
AC121342.1	-1.65177	1.18549	2.16919	1.68818	0	0	0	0.772569	0.598891	0	0	0	-2.62459	-1.80828	2.15785
AC121764.1	0	0	0	0	0	0	0	0	0	0	0	0	-2.37241	-2.65216	-1.486
AC122707.1	0.051834	0.58142	-1.71617	-2.06671	0	0	0	1.51881	0.844003	0	0	0	0	0	0
AC123023.1	-1.79616	-0.32701	-1.64873	0.246175	-0.387172	-0.18102	-1.47585	0.2652	-1.25909	0	0	0	-0.709171	1.48045	-1.31353
AC123768.1	-1.76445	0.974058	1.0208	-2.63375	2.81712	2.31558	3.45838	-2.44982	1.01393	0	0	0	-1.74216	0.0539108	0.642968
AC123777.1	-0.568752	-0.180947	-0.200318	-0.94813	0.217092	-0.912179	0.503393	0.775111	-0.146536	0	0	0	3.65866	-0.47041	-2.09169
AC123788.1	0	0	0	0	3.41063	-0.121933	3.07251	0	0	1.92847	1.12179	0.40527	0	0	0
AC124248.1	0	0	0	0	0	0	0	-0.29782	-2.4455	0	0	0	0	0	0
AC124861.3	2.47686	0.741885	3.4493	2.23567	0	0	0	0	0	0	0	0	0	0	0
AC124861.4	0.346795	2.86742	0.887903	7.16391	0	0	0	0	0	3.44003	2.88897	-0.713158	5.91068	5.20806	-0.882961
AC124862.1	2.76353	-0.671017	0.624869	2.20123	4.74338	-4.80277	2.09647	0	0	2.68597	-1.11346	-0.00954105	4.34451	1.81529	3.76259
AC124893.1	5.26723	0.187612	0.602149	-0.684864	3.27161	-5.69946	-0.570751	0	0	0.0393544	-0.400538	2.24196	4.97697	0.616749	10.0591
AC124947.1	-1.60352	-0.698688	-0.389667	-1.36885	-0.0581322	0.513948	-0.366697	1.07769	-0.0339003	-3.32199	-2.65535	2.60196	-1.42694	-1.19083	0.0354555
AC125421.2	0	0	0	0	0	0	0	0.854183	1.05346	0	0	0	0	0	0
AC125611.4	1.29976	-1.06547	0.562261	2.56265	0.221947	0.286933	0.836549	-0.0406147	1.10274	0	0	0	-0.183554	1.46345	-1.15702
AC125618.2	-1.20604	0.870618	-3.14596	-1.08943	-2.92108	-0.0496603	-1.06545	0.334448	-1.99634	0	0	0	-0.586988	1.58096	2.03086
AC126121.2	0	0	0	0	-0.195822	-0.298783	-1.8565	0	0	0	0	0	0	0	0
AC126323.2	-2.78222	-2.34102	0.442005	-3.75476	-3.35222	0.51599	-2.61946	1.20952	-0.158651	-6.52761	-4.80514e-16	2.03671	-3.61435	-1.86771	-2.974
AC126544.2	0	0	0	0	1.25863	2.88054	5.41028	0	0	0	0	0	0	0	0
AC126614.1	0	0	0	0	0	0	0	0	0	-0.424249	-1.28293	-1.84746	0.965824	1.34706	-0.581687
AC126773.4	0	0	0	0	0	0	0	0	0	3.45605	0.260152	4.14689	0	0	0
AC127029.2	0	0	0	0	0.0868532	0.24559	-0.252681	1.60381	1.06123	-0.688478	2.12029	-0.962937	0.215802	-0.0754188	3.87774
AC127496.2	0	0	0	0	0	0	0	0	0	3.31614	-2.45465	-2.95135	4.0611	4.52697	3.91448
AC127526.2	-1.61628	-0.332662	0.0921862	-0.435203	-0.307167	1.11329	-0.0780025	-0.91492	-1.0256	-4.07394	-1.1375	3.26215	-0.700343	0.856359	-0.641535
AC127540.1	0	0	0	0	3.79097	1.19518	5.24679	0	0	0.0548054	-0.925999	-1.97619	0.893874	3.36164	-0.122256
AC127540.2	1.96937	-0.0604346	3.13072	5.23431	5.31752	-0.963365	4.52193	0	0	-0.0664551	-1.8679	0.015037	1.83922	2.11455	2.51096
AC128687.2	-6.01533	0.191688	4.82127	-0.481746	0.204508	0.624955	1.13566	0	0	0	0	0	0	0	0
AC128709.2	0	0	0	0	1.57093	-0.694472	-1.67718	0	0	0	0	0	-0.372406	-3.10784	-2.4179
AC128709.3	0	0	0	0	0.871145	0.654372	1.61887	0	0	0	0	0	-1.46653	1.19701	1.25096
AC129510.1	0	0	0	0	5.37266	-1.64749	-0.837644	0	0	3.1458	-3.84298	-0.384558	7.71148	4.21483	3.57435
AC129510.2	4.09055	0.412514	0.361834	3.16735	4.3036	-5.91773	0.399917	0	0	0	0	0	0	0	0
AC130307.1	-1.54288	0.493957	-1.32696	-4.81962	0	0	0	-0.354404	-1.68968	0	0	0	0	0	0
AC130324.2	1.22707	-1.41462	-0.589667	1.47668	-1.11622	1.66157	0.102855	0.122083	6.0264	0	0	0	-0.597112	3.8027	0.115477
AC130448.1	0	0	0	0	0	0	0	0	0	0	0	0	2.68829	2.01769	0.885965
AC130456.2	-1.22092	0.322932	-0.0734755	-3.24256	-1.00691	-0.0292133	-2.65041	-0.512287	0.290582	0	0	0	-1.81828	0.10442	0.207471
AC130456.3	-0.944008	2.91365	3.10259	0.910572	-1.48374	2.58157	1.43628	-6.28271	4.56852	0	0	0	4.10333	4.50722	3.38841
AC130686.1	0	0	0	0	3.94425	0.629579	3.24679	0	0	0	0	0	0	0	0
AC130814.1	-1.23977	-0.308741	-3.18249	-0.399284	0	0	0	0	0	0	0	0	0	0	0
AC130888.1	0	0	0	0	1.845	-0.407516	0.879769	0	0	0.781189	-1.51096	-0.156298	3.04888	3.25335	6.31832
AC130895.1	0	0	0	0	-2.43347	-0.407221	-1.3446	0	0	0	0	0	0	0	0
AC131009.2	0	0	0	0	0	0	0	0	0	0	0	0	-2.9301	-2.42977	-0.251539
AC131094.1	-0.488041	0.654422	2.25492	-3.48175	0.101224	-0.487731	-0.46746	0	0	0	0	0	-3.27171	-3.6314	-0.429182
AC131180.1	0	0	0	0	-2.08833	0.996018	-0.174679	-0.326966	-2.90034	0	0	0	0	0	0
AC131210.1	0	0	0	0	1.19512	3.28493	5.41028	0	0	0	0	0	0	0	0
AC131212.3	0	0	0	0	1.29105	0.530044	2.41028	0	0	1.32782	2.32193	-2.4	0	0	0
AC131274.1	0	0	0	0	0	0	0	0	0	0	0	0	-0.341458	-1.58897	-0.80408
AC131280.1	0	0	0	0	0	0	0	-0.812393	-1.79343	0	0	0	0	0	0
AC131568.1	-2.28159	0.263837	-1.33861	1.27314	0	0	0	-0.864861	-0.834069	0	0	0	0	0	0
AC131649.2	0	0	0	0	2.70609	-0.858999	-1.04915	0	0	0	0	0	0.737678	3.23201	3.15785
AC131944.1	-1.317	-1.64331	0.586541	-3.06671	-0.417297	-0.44255	-1.3645	0.739211	-0.541888	0	0	0	0	0	0
AC131953.3	0	0	0	0	-1.07527	2.96771	1.32282	-2.1417	1.26186	0	0	0	4.68829	4.4091	2.97417
AC131956.1	0	0	0	0	0	0	0	-1.54936	-0.834069	0	0	0	0	0	0
AC132938.2	0	0	0	0	2.55553	3.17159	2.89571	0	0	0	0	0	0	0	0
AC132938.4	-0.207096	1.41383	1.04989	2.46077	2.33871	1.84893	1.55467	0	0	-0.168602	-0.0119726	0.141893	0	0	0
AC132938.5	0	0	0	0	4.58679	-1.92313	1.88672	0	0	2.35757	1.36773	1.8854	0	0	0
AC133065.3	3.24823	3.32685	2.53176	0.247607	0	0	0	0	0	0.813251	-4.80514e-16	0.737503	0	0	0
AC133485.5	0	0	0	0	0	0	0	-0.186789	-0.986072	0	0	0	0	0	0
AC133485.7	0	0	0	0	0	0	0	1.31571	-0.155997	0	0	0	-1.65156	-1.84481	-0.666576
AC133530.1	0	0	0	0	-2.45379	-1.70517	-2.40989	0	0	0	0	0	0	0	0
AC133637.1	1.10798	1.15692	-0.338605	2.90786	1.76749	-1.37357	2.98648	0	0	-0.688001	-1.7137	-0.439375	2.96884	-0.282927	7.5216
AC133961.1	0	0	0	0	0.0913757	3.65106	5.73221	0	0	0	0	0	0	0	0
AC134043.2	-0.666102	0.56711	-1.8352	-0.633749	-1.82307	1.0443	-3.11328	0	0	0	0	0	-2.97562	-4.79434	-1.48286
AC134312.1	-2.68598	0.626408	-0.112097	-0.74478	1.16693	-0.0316038	0.256479	-2.44982	2.01393	0	0	0	-0.633638	-2.16673	-0.724791
AC134312.4	0	0	0	0	0	0	0	-0.712858	-1.57103	0	0	0	0	0	0
AC134980.2	0.940803	1.46926	-1.64235	2.10322	0.317896	-0.488225	1.49381	-7.01207	0.00098915	-1.56554	-1.1375	-0.312538	-2.45892	0.45229	-1.1123
AC135012.3	0	0	0	0	0	0	0	0	0	0	0	0	-0.919041	-1.52288	-1.59258
AC135050.4	3.28725	1.39041	-0.479904	7.29139	2.32971	-0.778079	0.584313	0	0	2.93049	-1.74177	-3.32551	3.76629	4.25937	7.15785
AC135050.5	0.713698	1.59504	1.8125	4.42514	4.02159	-5.55033	0.699144	0	0	0	0	0	0	0	0
AC135166.1	-1.34306	-1.17565	0.30622	0.103217	1.11544	1.67749	1.58716	-1.59772	0.24188	0	0	0	-4.31558	0.0866627	-0.281912
AC135586.2	0	0	0	0	-1.20081	-0.8988	-1.98203	-0.127895	1.01393	0	0	0	0	0	0
AC135782.1	-0.72745	1.00492	-0.72223	3.60911	2.978	-1.75289	1.46839	0	0	-0.121979	-2.65535	-2.69546	0	0	0
AC135782.2	-1.65414	3.74188	-2.28202	3.5863	-1.27119	4.17308	3.41028	0	0	0	0	0	5.19079	1.27549	1.01027
AC135895.1	-0.298663	1.70441	-0.658065	-3.59722	-1.16797	0.809019	-2.08157	0.346036	2.3305	0	0	0	-1.09831	-2.34306	0.227115
AC136285.3	0	0	0	0	0	0	0	-0.864861	-0.786763	0	0	0	0	0	0
AC136431.1	-1.32486	0.156922	-0.252123	-2.74181	-1.35384	0.212303	-2.01598	0.0738379	-0.220058	0	0	0	-4.53148	-1.88545	-1.57603
AC136469.2	0.0913623	-0.216808	5.55166	0.486545	7.9349	3.98384	2.82532	0	0	0	0	0	0	0	0
AC136475.3	0	0	0	0	3.80797	1.26185	1.92486	0	0	4.36125	-4.80993	0.915041	0	0	0
AC136489.1	3.46969	-0.447886	1.17655	2.58386	1.43041	-0.248692	1.32044	-1.28572	0.248277	-0.713748	0.171868	-0.187784	0.746489	2.43066	3.613
AC136777.1	0.373762	0.326847	0.584227	-1.85614	-2.2452	-1.44255	-2.77954	-0.492892	0.907013	0	0	0	0	0	0
AC136944.1	0	0	0	0	0	0	0	-1.44982	-0.111603	0	0	0	0	0	0
AC136944.2	0	0	0	0	0	0	0	1.77257	0.428966	0	0	0	0	0	0
AC136944.4	0	0	0	0	0	0	0	-2.03479	-0.571034	0	0	0	0	0	0
AC137579.1	-1.08793	1.17591	-0.239904	-0.570555	0.0480939	0.914341	-1.24077	-0.300445	-2.81011	0	0	0	-0.922541	0.366091	-0.305987
AC137590.1	0	0	0	0	0	0	0	0	0	0	0	0	0.103327	2.06208	0.0703893
AC137630.4	1.53318	0.538504	0.897257	2.08598	3.11599	-1.80471	2.37352	0	0	-1.74232	-0.407935	0.702004	1.42861	-0.0410598	5.93356
AC137735.1	-2.14012	0.803285	-0.669193	1.68818	0	0	0	2.8721	0.558249	0	0	0	0	0	0
AC137735.2	0.503397	0.772258	-0.266197	-2.83538	0	0	0	0.84492	-0.477925	0	0	0	-1.95557	-3.39324	-3.17754
AC137810.1	-0.176798	-0.845937	-1.16197	-1.40083	-0.525111	0.444924	-0.218439	-1.00308	0.631545	0	0	0	-0.821067	0.905432	-0.0769524
AC138035.2	-1.9978	2.54924	0.224331	-1.89678	0	0	0	1.16909	2.09193	0	0	0	0	0	0
AC138057.1	0	0	0	0	-0.300341	-1.60547	-3.4477	0	0	0	0	0	0	0	0
AC138123.2	2.31426	2.35828	-0.288899	4.45719	1.96761	-0.824776	3.1234	-1.09892	1.3597	2.79464	0.643856	-0.754923	6.63432	3.70219	4.75332
AC138207.9	0	0	0	0	0	0	0	0.720102	2.75089	0	0	0	0	0	0
AC138356.3	-0.937025	-2.93054	-1.09068	0.768349	-0.372615	0.734526	0.950852	1.22222	0.129405	0	0	0	0	0	0
AC138420.1	0	0	0	0	0.182524	1.88054	3.99525	0	0	0	0	0	0	0	0
AC138470.1	1.27423	3.56786	0.0843004	5.14761	0.823443	-1.77082	-0.677179	0	0	4.28202	-1.33151	-0.0948971	0	0	0
AC138646.1	-1.79085	-0.20063	0.427423	-0.659744	-1.51593	1.26331	-0.338654	-0.0839986	-1.69077	-5.23372	3.32193	4.30736	-1.22966	1.39988	-1.37941
AC138649.1	0	0	0	0	0	0	0	-1.52021	-3.156	0	0	0	0	0	0
AC138904.1	1.66327	0.893888	2.16919	-1.89678	0	0	0	0	0	0	0	0	-1.85087	-2.27777	-2.28325
AC138904.3	0.923101	2.27622	1.16919	0.543789	0.796925	1.67907	-0.525176	0.488776	-1.75745	-1.86216	0.792107	2.9339	4.08352	2.07502	-0.299367
AC138907.2	-2.32668	-2.71755	-1.46824	0.103217	0	0	0	2.48878	1.16593	0	0	0	0	0	0
AC138907.3	0	0	0	0	0	0	0	0.550177	0.651358	0	0	0	0	0	0
AC138907.7	0	0	0	0	-1.0488	-1.69235	-1.39707	1.98758	-2.98607	0	0	0	0	0	0
AC138932.3	3.75843	2.10445	0.724404	4.8581	0	0	0	0	0	0.590858	-1.40599	-3.73498	0	0	0
AC138932.6	0	0	0	0	2.12112	2.15063	2.73221	0	0	0	0	0	0	0	0
AC138951.2	0	0	0	0	0	0	0	-3.78967	-4.87684	0	0	0	0	0	0
AC138956.1	0	0	0	0	-0.686232	-1.57889	-2.04915	0	0	0	0	0	0	0	0
AC139256.3	0	0	0	0	-0.451767	-1.63393	-2.92362	3.3015	-0.0997286	0	0	0	0	0	0
AC139426.2	0	0	0	0	0.799195	0.25251	-0.174679	-2.77175	-2.4455	0	0	0	0	0	0
AC139491.2	-1.64416	1.92744	-0.864758	-1.9802	0	0	0	0.432573	-0.908069	0	0	0	-5.67803	-3.18394	-0.0215332
AC139493.2	0	0	0	0	0	0	0	-2.18911	-1.38661	0	0	0	0	0	0
AC139720.2	0	0	0	0	-4.18266	0.25251	-0.397071	0	0	0	0	0	2.84029	1.86707	0.485427
AC139887.1	0	0	0	0	0	0	0	0	0	0	0	0	0.447975	1.18762	2.07039
AC140121.1	0	0	0	0	0	0	0	-2.03479	-0.413493	0	0	0	0	0	0
AC140125.1	0	0	0	0	0	0	0	-0.334346	-1.234	0	0	0	0	0	0
AC140125.2	1.53376	0.405601	1.00895	1.68818	1.18767	1.05842	-0.705193	-1.25935	0.372382	-0.103892	1.46063	-2.78067	-1.70403	2.97537	-1.1676
AC140134.1	0	0	0	0	1.78155	-4.59924	1.60293	0	0	2.66965	0.514573	0.7516	0	0	0
AC140658.1	-1.91646	-2.34558	0.477312	0.366251	0	0	0	-0.449823	1.5305	0	0	0	-1.0666	-2.47707	-1.09954
AC140847.1	0	0	0	0	0	0	0	0.287142	0.821283	0	0	0	0	0	0
AC144548.1	-1.74917	-0.760616	0.524036	-1.45478	-1.33831	0.667983	-2.23837	-1.47988	0.0384379	0	0	0	-1.62299	-1.86741	-1.47477
AC145285.6	2.30161	0.576299	5.75415	5.15605	5.64308	-1.40783	2.15875	0	0	4.96828	-0.640004	-0.947624	0	0	0
AC145343.1	0	0	0	0	0	0	0	0	0	0	0	0	-3.27171	-1.38086	-2.8365
AC147067.1	0	0	0	0	3.00083	0.0561123	2.99525	0	0	0	0	0	0	0	0
AC148477.10	0	0	0	0	1.33058	2.28493	5.28475	0	0	0	0	0	0	0	0
AC188617.1	-2.73476	-1.84308	-2.41953	-2.39928	-2.38138	0.0639318	0.471685	0	0	0	0	0	0	0	0
AC215217.1	0	0	0	0	0	0	0	-3.03479	-2.57103	0	0	0	0	0	0
AC231981.1	0	0	0	0	2.81446	0.138853	2.99525	0	0	0	0	0	1.54874	0.389659	-3.8365
AC232271.2	0	0	0	0	0.384157	5.13293	4.99525	0	0	0	0	0	0	0	0
AC233296.1	2.08539	0.360872	-0.00185623	2.16158	0.657363	-0.171052	1.39911	-0.175906	0.4553	-0.121111	-0.163322	0.158681	3.5087	1.63782	0.638297
AC234582.2	0	0	0	0	-0.253916	-0.0300443	-1.11328	0	0	3.7684	-1.96347	0.769924	0	0	0
AC234782.4	-0.0093554	0.245053	-0.207844	0.471192	-1.89304	-0.4317	-1.5418	0.631707	-0.00831643	0	0	0	0.221972	-1.02841	-0.550514
AC236668.3	0	0	0	0	-2.20081	-0.511777	-1.98203	-2.29782	0.598891	0	0	0	0	0	0
AC239799.1	0	0	0	0	4.12112	2.49352	3.41028	0	0	0	0	0	0	0	0
AC240565.4	0	0	0	0	0	0	0	-2.98232	0.0139282	0	0	0	1.55079	2.98473	0.392317
AC242022.1	0	0	0	0	0	0	0	-1.84214	-2.57103	0	0	0	0	0	0
AC243312.1	0	0	0	0	4.63014	2.49352	3.41028	0	0	0	0	0	0	0	0
AC243571.2	0.386701	-1.67845	-0.00631673	1.34026	-1.57426	-0.303598	0.392362	-1.34089	1.13556	0	0	0	0.196437	0.251702	0.295809
AC243772.2	0	0	0	0	0	0	0	-0.397356	-1.24911	0	0	0	-1.45126	0.126625	-1.86821
AC243829.1	0	0	0	0	0	0	0	0	0	0	0	0	-4.55488	-2.73233	-0.489038
AC243829.2	-0.645383	0.139849	-1.71617	-4.07559	-3.57793	-0.762685	-4.66118	0.0606947	-0.347287	0	0	0	-3.08979	-2.99861	0.321928
AC243960.1	0	0	0	0	-1.11154	-0.287092	-0.799169	-0.318579	1.30343	0	0	0	-2.43583	0.229195	-1.86821
AC243965.2	2.5234	-1.61175	1.55298	4.20972	2.93853	0.0154703	-0.174679	-1.81239	1.16593	4.32259	-0.511685	-1.43724	3.37251	6.03442	0.840092
AC244093.3	-0.0957232	-1.06547	0.127369	1.10322	1.42068	0.25367	0.175068	0.693135	-3.94955	0	0	0	-1.5691	-0.770805	0.418313
AC244100.3	0	0	0	0	0	0	0	0	0	0	0	0	-2.96276	-2.10784	-2.25154
AC244153.1	0	0	0	0	5.12112	0.451289	3.58021	0	0	0	0	0	0	0	0
AC244502.3	0	0	0	0	2.82414	-0.954535	1.78225	0	0	0	0	0	3.71476	3.22337	2.16154
AC244517.8	0	0	0	0	2.92848	-3.13417	1.70205	0	0	1.71335	-1.32604	0.228786	3.04311	3.19267	6.44977
AC245033.4	1.78571	1.91181	-3.9012	3.30709	0	0	0	0	0	1.13079	-0.0356239	-1.38467	5.77008	4.37834	3.65535
AC245060.6	0	0	0	0	-2.73686	0.31664	-1.17468	-4.35671	-0.401109	0	0	0	0	0	0
AC245123.1	-1.68369	-0.0377252	0.116722	-3.1698	0.373222	-0.212997	-1.48453	-0.668003	0.0834691	0	0	0	-2.37564	-3.31078	-1.4206
AC245187.2	-0.118091	0.769899	-1.51263	-2.19446	-1.2925	0.0639318	-1.11328	1.94249	0.714368	0	0	0	0	0	0
AC245427.1	-1.93367	0.710858	-1.01668	5.99196	2.91167	0.802538	3.06925	1.50127	-0.800516	0	0	0	0	0	0
AC245519.1	0	0	0	0	0.393203	-1.66378	-2.719	1.17467	-0.348642	0	0	0	-2.59711	-2.38086	-1.76755
ACBD3-AS1	0	0	0	0	-2.72437	0.613257	-0.589716	2.60907	0.676893	0	0	0	0	0	0
ACSL6-AS1	-2.15371	1.57465	1.36183	0.13359	4.28972	6.58749	8.19164	0	0	0	0	0	-0.461457	0.317924	2.02975
ACTA2-AS1	0	0	0	0	0	0	0	-4.03479	-0.734533	0	0	0	0	0	0
AD000864.1	0	0	0	0	3.76684	-1.79188	1.90332	0	0	3.84089	1.39593	0.459039	0	0	0
ADAMTS9-AS2	0.383596	-2.51567	-0.209686	-2.04945	-0.764678	-0.394026	0.00331977	0.112379	-0.541146	-5.87932	-3.39917	0.36471	-2.07453	-1.97239	-0.390121
ADAMTSL4-AS2	0	0	0	0	-0.115916	1.39482	1.48428	0	0	0	0	0	4.15778	4.38177	1.17891
ADGRL3-AS1	-0.748228	-0.673153	-1.61971	-3.83538	-1.75707	0.0120394	-3.30739	0.796851	-0.54616	0	0	0	0	0	0
ADNP-AS1	0	0	0	0	-1.61133	-0.175444	-2.67718	-0.0913691	5.75089	0	0	0	1.76384	1.04102	-1.44206
ADORA2A-AS1	-0.968897	0.297896	0.679424	-1.39481	-1.47401	1.58925	-0.451246	0.162251	-2.18401	0	0	0	-1.57474	-1.65395	-1.45317
AF001550.1	0	0	0	0	-0.809614	0.592165	-1.23357	-6.12225	-6.0946	0	0	0	0	0	0
AF064858.1	-1.19939	2.49715	-0.430474	-2.32677	-2.4173	4.13932	-0.606018	-3.1525	-0.870595	0	0	0	-4.03878	5.71793	5.29093
AF064866.1	0	0	0	0	-3.37073	-0.879347	-2.8471	0.135139	-0.0267138	0	0	0	2.91257	0.634663	-1.17062
AF107885.2	-1.27976	0.376235	-2.12425	-4.03974	0.828904	1.23849	-1.1443	0.667787	-1.53356	-4.69771	0.321928	1.98	-2.60193	-2.50016	-2.89684
AF111167.1	0	0	0	0	-0.982165	-0.0694186	-1.37108	0	0	0	0	0	0	0	0
AF111169.2	0	0	0	0	0	0	0	-3.61975	-3.89296	0	0	0	0	0	0
AF121898.1	-0.870164	0.367008	-0.940962	-2.94118	-1.83645	0.0936043	-2.65715	0.911219	-0.935871	0	0	0	-2.22127	-1.74527	-0.52337
AF127936.1	-1.16813	0.833807	-0.907032	-6.59722	-1.72291	0.713789	-3.13661	0.980165	-0.538613	0	0	0	-1.7143	-1.96913	-0.290947
AF131216.1	-2.03063	0.31562	0.135559	0.476675	1.73057	1.1845	3.65129	-0.397356	1.65136	0	0	0	-3.38853	1.0497	-0.470179
AF222685.1	0.920994	-2.85881	2.47731	-3.31182	-3.15267	-1.03497	-2.0455	-0.838388	1.44887	0	0	0	0.612079	-1.28841	-0.593743
AF241725.1	-1.30584	0.197564	1.82127	-2.55975	-0.782936	-0.778969	-3.70866	1.63575	-0.027892	0	0	0	0	0	0
AF241728.2	0.3653	-2.013	-2.10182	-3.4411	0	0	0	-5.03479	-2.156	0	0	0	0	0	0
AFDN-DT	0	0	0	0	0	0	0	1.8721	1.844	0	0	0	0	0	0
AGAP11	-0.417651	0.450653	0.892349	-0.704138	0	0	0	0.353485	0.211374	0	0	0	2.25784	-3.03067	-0.970638
AGBL1-AS1	1.31931	1.15692	0.276105	-1.31182	0	0	0	2.46771	0.0139282	0	0	0	0	0	0
AGBL4-AS1	0	0	0	0	1.12112	-2.47822	-2.719	1.33605	4.82128	0	0	0	0	0	0
AJ239322.1	0	0	0	0	0	0	0	0.850572	-1.89296	0	0	0	-2.0865	-0.682749	-1.73697
AL008628.1	1.01119	2.2724	3.36183	0.688179	-2.9874	1.40451	2.82532	0.965214	-3.89296	0	0	0	0.781399	0.510289	-1.41504
AL008638.2	-3.96609	0.922457	0.300434	-2.89678	0	0	0	0	0	0	0	0	-3.28899	-1.13169	-0.225067
AL008730.1	0	0	0	0	-2.0488	-1.24756	-0.174679	0	0	0	0	0	0	0	0
AL009178.3	-0.516055	1.63755	-2.60164	-5.31182	0	0	0	0.488776	0.113464	0	0	0	0	0	0
AL009181.2	2.82159	-0.661837	-1.30802	0.785876	0.578225	-2.45203	-0.0536631	0	0	0.32335	-1.39232	-0.518929	3.0392	0.676156	2.42089
AL020994.2	0.614983	-1.88926	-0.351284	-3.10363	0.160417	-1.39833	-2.96765	0.560044	1.28765	-2.2449	-2.7866	0.304235	-0.625127	0.628795	-0.305626
AL021308.1	0	0	0	0	1.1515	0.643934	-0.397071	0	0	0	0	0	-2.62459	-0.0589307	-2.92961
AL021328.1	-0.328014	-1.70106	0.809293	-2.31182	-1.41804	1.36261	3.1411	0.267777	1.04788	0	0	0	0	0	0
AL021408.1	0	0	0	0	0	0	0	0	0	0	0	0	-1.28899	-1.96582	-5.49947
AL021408.2	0	0	0	0	0.313768	3.1854	5.73221	0	0	0	0	0	0	0	0
AL021707.1	3.54813	-0.128055	2.27512	5.78771	2.35816	0.609771	1.70574	0	0	0.311398	-2.71149	-1.51607	1.56899	2.78198	-0.389042
AL021707.9	0	0	0	0	3.04477	2.22846	2.95085	0	0	0	0	0	0	0	0
AL021877.2	0	0	0	0	0	0	0	0	0	0	0	0	-1.48164	-2.47707	-0.670368
AL021918.3	0.0801017	-1.66939	-0.260725	1.49263	0.305548	2.32146	1.70984	-0.0607808	1.42897	-1.82015	1.32193	0.0383695	0.998991	1.41183	-0.576302
AL021920.1	1.88834	-0.106112	1.05417	2.09067	3.77991	-0.255362	3.01328	0	0	1.9241	-1.6389	-0.152821	7.57726	1.68027	8.25361
AL021937.3	0	0	0	0	0	0	0	1.21314	2.09193	0	0	0	-1.7211	-1.93227	0.281893
AL021978.1	0	0	0	0	0.420683	4.1854	4.99525	0	0	0	0	0	0.356093	0.849091	-1.41074
AL022069.3	0	0	0	0	0.536161	1.51554	0.0883559	0	0	0	0	0	0	0	0
AL022311.1	2.44892	-0.441813	1.60976	1.57688	2.13066	-2.57691	0.334031	-4.13788	0.428966	0.44883	-0.177918	1.1702	5.35846	1.77077	1.19705
AL022313.2	0	0	0	0	0	0	0	-1.54936	-0.793427	0	0	0	5.16222	-2.22332	-1.81714
AL022316.1	-1.8624	-0.919027	0.279372	2.52468	-1.28082	1.65658	2.28475	-0.678642	0.1945	-1.34224	3.64386	-0.466638	3.08024	1.36008	1.75489
AL022318.5	-2.60352	-0.278015	0.0321289	-1.93631	0	0	0	-0.382709	1.76287	-2.44106	4.90689	2.90073	-1.83078	-0.315436	-2.52003
AL022322.2	-1.40023	2.12521	0.169189	-1.31182	0	0	0	-1.09368	-3.77267	-2.64459	-0.485427	2.41698	4.04888	-0.610341	-0.929611
AL022324.4	0.682167	-1.46008	0.68001	1.42297	0.776142	-0.692837	0.332553	-1.51811	-1.81932	-1.61651	0.923379	-2.23543	-1.11151	-0.0049404	0.383806
AL022332.1	1.07057	-0.691075	0.967555	-0.244707	4.36905	2.51797	5.44981	0	0	0	0	0	0	0	0
AL022341.1	-2.24362	-2.1161	0.139442	-1.83538	-0.178639	3.43781	3.61382	0	0	0	0	0	0.951324	0.522926	4.15785
AL022476.1	0	0	0	0	0	0	0	1.80652	-0.260247	0	0	0	-3.2186	-0.166734	-0.138197
AL022724.3	0	0	0	0	3.8732	-1.33621	0.602929	0	0	0	0	0	1.91068	1.62049	0.0138058
AL023754.2	3.66074	-3.82493	-1.92993	-1.06737	0.762669	-4.80783	-2.29016	-0.656274	-0.949546	0	0	0	0.933402	0.574419	-0.0450879
AL031058.1	0	0	0	0	5.29105	3.45983	2.08836	0	0	0	0	0	0	0	0
AL031275.1	0	0	0	0	0	0	0	0	0	0	0	0	-1.55488	-1.56727	-5.23339
AL031282.2	2.38773	-0.0511718	0.824687	2.83617	4.07645	-0.420968	2.10947	-2.1349	0.727933	1.45778	-0.562217	-0.371597	3.14485	2.31602	5.40494
AL031283.1	1.98657	-0.166586	1.69688	3.38332	4.06001	-0.774228	2.02986	0	0	0.404205	-0.82727	0.460852	3.38824	1.03528	6.54747
AL031587.2	1.44991	1.24977	0.129661	-1.40775	-2.29391	-1.26263	-1.63411	0	0	2.17692	1.5645	-2.77197	4.54864	1.78951	-0.364548
AL031590.1	0.764552	1.77841	-3.06748	0.152126	0.52121	-0.82841	-2.99911	0.644814	-2.99553	0	0	0	-2.54875	-0.722187	-0.11458
AL031600.3	4.11073	1.98135	0.477312	4.38208	2.71513	-1.29131	-3.04915	0	0	0	0	0	0	0	0
AL031602.2	-2.18319	-2.66184	-1.18131	-1.33419	-1.16955	1.71274	0.503393	0	0	0	0	0	-2.21409	-1.55263	0.209792
AL031656.1	0	0	0	0	1.18252	2.64483	2.58021	0	0	0	0	0	0.0158644	-1.9152	2.13179
AL031666.2	2.1244	0.216766	1.57028	2.98391	4.0607	-0.794786	2.74442	-3.6537	3.51643	-0.992876	-1.82985	1.13853	0	0	0
AL031674.1	-1.71709	-0.239968	1.15701	-1.11918	-2.20081	1.13703	0.294807	-0.423828	1.25763	-3.7681	-0.925999	3.05943	-1.0666	-1.46774	-1.7602
AL031686.1	0.675143	0.296085	-0.471516	-0.119176	1.14809	0.786792	1.65226	0.276416	-0.650469	-0.836001	-1.32193	1.51009	0.811773	0.641616	-1.27454
AL031731.1	3.01119	0.796333	-1.56417	0.688179	-0.790133	1.16812	-1.17468	0.00474274	1.23632	0	0	0	3.64452	-1.2307	-1.00761
AL031768.1	0	0	0	0	-1.33831	-4.57616	-0.543912	0	0	0	0	0	0	0	0
AL031768.2	4.50762	-0.198737	-0.39181	1.5863	1.88472	0.428552	0.622692	-0.949056	1.13946	-1.79556	-0.137504	2.54056	-2.48164	1.04162	-0.329018
AL031963.3	2.27423	1.32685	1.58423	1.39867	2.19151	-1.25755	0.874231	0	0	1.99768	-0.201634	-2.69546	0	0	0
AL033379.1	0	0	0	0	0	0	0	0	0	0	0	0	-0.896673	-0.873375	-1.6845
AL033380.1	0	0	0	0	0	0	0	-0.257178	-0.938766	0	0	0	0	0	0
AL033381.1	-1.95843	0.239384	-2.32848	1.34026	0	0	0	0.296729	0.254936	0	0	0	0	0	0
AL033397.1	-2.8513	0.617557	0.712332	-3.91173	-2.72973	0.402872	-1.17468	1.69474	0.757437	0	0	0	-3.44742	-2.17495	0.146338
AL033504.1	-1.34428	0.0601865	-0.435404	-3.64432	-2.61023	0.391337	-1.53725	0.47658	-0.205499	-3.6991	-2.12102	3.39543	-0.840601	-2.26355	-0.512422
AL033528.3	0	0	0	0	2.50173	4.29292	6.58021	0	0	1.4805	-1.60007	4.15897	0	0	0
AL033539.2	0	0	0	0	0	0	0	-0.0347856	-0.123575	0	0	0	0	0	0
AL034428.1	0	0	0	0	0	0	0	0.398174	0.39244	0	0	0	0	0	0
AL034550.2	0	0	0	0	0	0	0	2.43915	0.861925	0	0	0	0	0	0
AL035078.2	3.97703	-2.72572	-0.653762	4.16623	0.193016	-1.25815	-0.431018	0	0	0	0	0	3.85107	2.23962	0.57289
AL035251.1	-0.299184	0.149309	2.05573	2.81165	3.45924	-1.31843	3.33062	0	0	0.69842	0.22039	1.71812	0	0	0
AL035252.3	0	0	0	0	0	0	0	2.77257	0.461387	0	0	0	0	0	0
AL035411.3	0.0969219	1.03407	-2.46129	0.491782	-0.0620988	-0.278261	0.747319	-7.35671	0.692	0	0	0	-1.03963	-0.575989	-1.04509
AL035415.1	0	0	0	0	3.06454	2.50457	1.08836	0	0	5.43216	-4.35755	-3.19809	0	0	0
AL035427.1	2.64882	-0.328505	0.726175	2.90019	1.6343	-1.5019	0.749657	-0.103498	1.32844	1.13593	-2.31615	-0.794795	2.25247	1.96058	2.07039
AL035443.1	0	0	0	0	4.39556	-2.20052	3.15875	0	0	0	0	0	3.2656	4.44396	1.69188
AL035446.2	-1.00601	0.003377	-0.472765	-2.43007	-1.68066	0.230204	-1.80767	0.576584	-0.259616	0	0	0	-2.31273	-2.67304	-1.57449
AL035530.1	-2.29771	0.251559	1.05063	-1.72686	-2.38138	0.582658	-2.04093	0.420666	-1.81896	0	0	0	-1.34223	-3.01473	-0.770913
AL035587.3	0	0	0	0	4.25102	-2.20692	2.15182	0	0	0.497991	-2.99548	-0.276651	4.88273	2.38733	7.43087
AL035661.2	6.77369	-0.678447	2.68376	2.88848	1.40123	-1.51504	0.294807	0	0	0	0	0	5.31278	2.52959	1.87062
AL035696.3	-0.341597	-0.490776	-0.638166	1.30116	-1.47382	0.148559	-0.677179	-3.12225	3.99375	0	0	0	-2.40447	-1.6928	-5.32193
AL049557.1	-0.230566	-2.03947	0.181262	-0.311821	0	0	0	2.50437	1.30343	0	0	0	2.48184	-0.160308	-2.73697
AL049569.1	-2.21431	1.39139	-0.179356	-2.01226	0	0	0	-0.830427	-0.0198601	0	0	0	0	0	0
AL049637.1	0	0	0	0	0	0	0	4.7201	1.8884	0	0	0	0	0	0
AL049646.1	3.14244	-0.731476	0.477611	1.55583	2.05899	-0.752926	0.910511	-0.967671	0.213237	1.61518	0.497139	-0.0252732	2.77069	2.05646	2.09642
AL049651.1	1.58235	-2.25812	-1.43171	-1.67439	0.0402031	0.298313	-1.54391	4.91941	0.544443	0	0	0	-2.04642	-1.42977	3.62059
AL049747.1	0	0	0	0	0	0	0	1.8721	-3.61543	0	0	0	2.12147	1.56354	3.24031
AL049749.1	0	0	0	0	-0.76152	0.335605	-0.69824	-2.32852	-2.308	0	0	0	0	0	0
AL049795.2	0	0	0	0	0.496305	4.521	5.61974	0	0	0	0	0	-0.659173	-1.66584	0.635452
AL049828.2	0	0	0	0	-2.38523	-0.545091	-2.14123	0.747109	-0.115465	0	0	0	-5.07907	-3.1595	0.237499
AL049830.3	-0.067465	1.17252	0.318766	-0.266017	-1.03152	-0.262878	0.471685	0.693135	1.39244	0	0	0	0	0	0
AL049836.2	0	0	0	0	3.86587	3.16464	4.41028	-1.2799	0.499355	0	0	0	-1.46821	0.393058	-1.25154
AL049839.3	0	0	0	0	0	0	0	3.74657	2.11547	0	0	0	0	0	0
AL049870.3	0	0	0	0	0	0	0	1.09907	1.67689	0	0	0	0	0	0
AL049874.3	0.243763	1.02946	-1.42795	2.16931	-0.231228	-0.51625	-0.837644	-0.87806	0.245658	0	0	0	0.745775	1.88185	-0.0260735
AL050338.1	0	0	0	0	0	0	0	0.492952	-0.2018	0	0	0	-2.61092	-2.42977	-1.73697
AL050343.2	0	0	0	0	0	0	0	0.579924	-2.24911	-3.45877	3.32193	-0.876439	0.559007	1.06208	4.24031
AL050344.1	2.9193	-0.0442016	-0.0324446	3.93342	1.20179	-0.370684	1.76478	0.293334	-0.0740965	0.804547	1.8625	-0.997673	3.20771	2.62754	1.5794
AL050402.1	3.76251	0.813438	3.90615	5.18803	3.36031	-2.70942	1.64475	0	0	4.05963	-2.1127	-2.26983	0	0	0
AL050403.1	-0.316995	-1.61567	2.30043	-2.21871	-1.20481	-0.392137	-1.96476	1.85503	-0.908069	0	0	0	0.476239	-2.2047	-1.25154
AL078581.3	0	0	0	0	0.661691	1.62958	0.602929	0	0	0	0	0	0	0	0
AL078581.4	0	0	0	0	0	0	0	0	0	0	0	0	-1.1406	-1.65216	-3.28011
AL078582.1	0	0	0	0	0	0	0	0	0	0	0	0	-3.77932	-1.99861	-2.78759
AL078599.3	0	0	0	0	-0.389839	2.5066	-0.252681	0	0	0	0	0	1.14397	3.80727	1.36995
AL078604.4	0.903116	-0.39332	-0.836105	1.89693	-0.475892	1.53463	0.591629	-0.136029	0.109788	-1.81255	-1.58496	-3.9787	-0.892682	1.87977	-0.722724
AL079303.1	-2.79616	0.156922	-3.22313	-2.01226	-1.33831	0.948356	-0.0491476	-1.54936	-4.156	0	0	0	0	0	0
AL080276.2	0	0	0	0	0	0	0	1.38668	0.516429	0	0	0	0	0	0
AL096869.2	0	0	0	0	1.46216	0.00343777	-0.0159808	0.424646	1.34544	0	0	0	0.0699043	1.84485	-1.56704
AL096870.10	4.24823	0.156922	-1.52081	-2.59722	0	0	0	-0.854213	-0.772668	0	0	0	0	0	0
AL109615.2	1.49929	-0.778372	-0.830811	0.465787	0	0	0	-1.69598	0.261856	0	0	0	-0.646694	-3.004	-3.2044
AL109615.3	-0.227054	0.143247	-2.70528	0.854829	-0.559362	0.0661961	-1.55261	0.131224	2.46952	0.0387696	-0.350497	3.45371	1.83504	-0.386515	-0.708975
AL109659.1	0	0	0	0	0	0	0	-1.35671	-1.72304	0	0	0	0	0	0
AL109761.1	0	0	0	0	0	0	0	2.13514	4.83836	0	0	0	0	0	0
AL109837.3	0	0	0	0	-0.944966	1.94958	1.82532	-0.877244	0.372382	0	0	0	-0.704028	-3.34306	-3.28716
AL109936.8	1.37376	-1.42804	5.21982	6.61892	2.02856	2.32557	4.81238	0	0	0	0	0	0	0	0
AL109954.2	-0.152307	0.812968	2.77687	-2.34157	0	0	0	-0.24891	0.236321	0	0	0	-1.97349	-1.40202	-1.77972
AL109955.1	-2.75552	-0.843078	-1.1121	-1.26602	0	0	0	0	0	0	0	0	0	0	0
AL109955.2	-0.238167	1.21832	-0.0532031	-3.31182	0	0	0	0	0	0	0	0	-1.83527	-1.58897	-2.03395
AL117190.2	-0.542406	-1.84308	1.51384	-3.09318	-1.08833	-0.103634	-2.58972	0.9372	-1.81896	0	0	0	-3.0666	-1.49807	0.426533
AL117339.3	0	0	0	0	-2.0488	2.20812	1.24036	-4.49422	-1.57103	0	0	0	1.40289	-1.50473	-0.251539
AL117372.1	-2.2112	-1.61567	-1.57677	-2.54064	-0.648264	0.235596	-0.290156	0	0	0	0	0	0	0	0
AL117378.1	-3.11809	-1.71755	-0.98394	-3.1698	0	0	0	0	0	0	0	0	-1.87395	-1.46148	1.29278
AL118505.1	0	0	0	0	0	0	0	-3.61975	-3.156	0	0	0	0	0	0
AL118508.1	0	0	0	0	0	0	0	1.85274	3.04368	0	0	0	0	0	0
AL118511.1	0	0	0	0	0.527599	1.5189	0.709844	0	0	0	0	0	0.210242	-0.330233	1.91839
AL118511.4	3.40122	-2.81867	0.85077	0.0464618	1.53871	-2.64461	0.58768	-0.90195	-1.57103	0.883928	0.705939	-1.29015	2.16456	-1.49187	4.92621
AL121574.1	0	0	0	0	0.195124	2.88054	3.41028	0	0	0	0	0	0	0	0
AL121757.1	-2.46243	0.0744601	0.536921	-3.42035	-2.08345	0.451289	-2.17468	-0.508717	0.068376	0	0	0	-2.56438	-2.73233	-0.933613
AL121759.1	3.58466	-0.410118	1.05215	3.0216	-0.0909274	2.05897	0.0179665	-0.449823	-7.78049	0	0	0	4.03621	1.11957	-0.444184
AL121790.1	0	0	0	0	0	0	0	0	0	0	0	0	-3.0052	-0.000925101	-2.40534
AL121790.2	0	0	0	0	-2.29391	-0.506482	-1.75964	0	0	0	0	0	0	0	0
AL121821.2	-0.903078	1.20132	0.00569058	-1.70414	0	0	0	-0.56766	-0.327109	0	0	0	0	0	0
AL121830.1	0	0	0	0	0	0	0	-5.35671	-0.512141	-2.57907	3.32193	2.86679	0	0	0
AL121885.1	0	0	0	0	-1.6068	-1.27105	-1.11328	0	0	0	0	0	0	0	0
AL121885.2	0.267262	-0.42804	-0.327465	-0.499448	-0.345195	0.853002	-0.0751429	0.421279	1.78859	0	0	0	-2.76292	-0.686624	0.315502
AL121888.1	0.418431	1.13922	0.584227	-1.54448	0	0	0	-1.41751	-1.40754	0	0	0	0.169755	-2.02841	-1.21649
AL121899.1	-1.2112	-0.02365	-1.84462	-1.11918	0.536161	-0.0717625	-1.39707	0	0	0	0	0	0	0	0
AL121899.3	0	0	0	0	0.0913757	4.66344	3.41028	0	0	0	0	0	0	0	0
AL121929.4	0	0	0	0	0.00564586	2.56567	1.41028	0	0	0	0	0	-1.98414	-1.61034	0.546827
AL121932.2	0	0	0	0	0	0	0	0.287142	2.18385	0	0	0	0	0	0
AL121956.6	-2.03717	-1.58004	-0.571051	1.68818	0.500027	0.584491	1.23341	1.20225	-0.834069	0	0	0	0	0	0
AL121970.1	0	0	0	0	-1.68623	-0.89572	-0.759641	0	0	0	0	0	0	0	0
AL121977.2	0	0	0	0	0.649817	-0.73517	-2.31764	-5.49422	4.59889	0	0	0	3.71804	0.444701	1.07039
AL121985.1	0.323576	1.63879	0.458933	2.26191	4.76041	-0.31814	1.65772	1.83734	-1.57103	0	0	0	-2.13508	0.506035	-3.06711
AL121988.1	-0.433593	0.156922	0.183782	-0.471019	-0.946401	0.867201	-0.541461	-0.345126	0.540249	0	0	0	-0.896673	-0.719275	-1.96803
AL121992.1	2.10752	0.654422	-0.638166	3.21174	2.20359	0.535803	-1.81853	0	0	0.495551	1.99387	-7.39178	0.6174	1.5156	0.485427
AL122008.4	4.73522	1.76358	1.19191	5.77564	4.30045	-2.31228	-1.1545	0	0	8.15225	-0.807355	-0.755013	0	0	0
AL132633.1	1.21874	-3.09792	0.33565	-0.5256	-0.768567	-0.67197	-1.52578	0.440829	-0.864327	-3.5666	1.23447	-0.37518	-2.30106	1.34482	0.371443
AL132655.1	0	0	0	0	6.38686	-0.441981	4.13	0	0	0.905394	0.749677	1.22272	0	0	0
AL132656.2	-0.796163	3.82935	-2.80809	-5.01226	0	0	0	1.95011	0.230887	0	0	0	0	0	0
AL132657.2	3.14315	-0.438687	-0.201245	3.90911	2.96474	-7.49232	3.16197	0	0	0.715306	-0.519374	1.34344	6.52773	0.745528	8.75338
AL132708.1	-2.08834	0.667884	0.666689	-3.31182	0	0	0	0.486047	-3.06289	0	0	0	-3.26008	-2.96028	-3.72403
AL132712.1	-0.680686	-2.46757	-3.22313	-1.86202	0	0	0	0	0	0	0	0	0	0	0
AL132718.1	0.0254998	-2.55335	-2.02749	-3.48175	-1.39874	0.190413	-2.2692	1.24532	-0.420475	0	0	0	-1.83527	-2.71928	-0.679632
AL132775.1	0	0	0	0	-2.18266	0.164334	-1.11328	1.02107	2.51643	0	0	0	0	0	0
AL132801.2	0	0	0	0	0	0	0	-1.03479	-1.57103	0	0	0	0	0	0
AL132981.1	0	0	0	0	1.06223	0.39064	1.48428	0	0	0	0	0	7.59874	2.06208	-1.49033
AL133153.2	0	0	0	0	-0.555338	-6.74608	-2.12887	0	0	-0.416337	2.12928	-1.52775	0	0	0
AL133167.1	0	0	0	0	0.414729	-0.131078	-1.04915	1.01273	-3.40111	-1.60989	-0.189034	-1.94421	-0.973488	1.46754	2.70782
AL133268.3	0	0	0	0	0	0	0	2.46164	2.51643	0	0	0	0	0	0
AL133268.4	3.10377	-0.0756372	1.46591	2.72283	1.68055	-0.388656	0.0591892	0.66785	-0.721859	2.10603	-0.10679	0.606516	1.0321	4.26152	2.52589
AL133279.1	0	0	0	0	-3.63376	-1.70942	-0.677179	0	0	0	0	0	0	0	0
AL133279.2	2.88553	-0.446924	3.6146	1.68118	2.92707	0.87895	2.20175	0	0	0.819742	0.510898	-0.686898	0	0	0
AL133284.1	0	0	0	0	-1.29842	0.533835	-2.42261	1.66565	1.39244	0	0	0	0	0	0
AL133329.1	0	0	0	0	2.70079	3.20247	3.91278	0	0	0	0	0	1.10333	0.477122	-0.573467
AL133334.1	-1.43077	0.23342	-1.14772	-2.56732	-1.31914	0.317205	-3.38413	-0.335111	0.112492	0	0	0	-1.66987	-1.35907	-0.498719
AL133342.1	-2.14297	0.419957	2.86857	-1.50822	-2.03116	1.11713	-1.09222	-0.842141	-0.689455	0	0	0	-0.754654	-0.606942	0.0936967
AL133343.2	0	0	0	0	0	0	0	0.0335515	-0.53356	-6.11512	0.415037	3.86679	-2.95196	-2.93792	-1.68731
AL133370.1	2.61622	0.991863	0.724404	2.13564	0.517782	-0.161118	2.15653	0	0	0	0	0	0	0	0
AL133373.2	0	0	0	0	2.6789	3.78403	4.41028	0	0	1.55022	-2.1375	0.741949	0	0	0
AL133383.3	-1.47423	-1.98604	-2.18996	-0.534213	0	0	0	0	0	0	0	0	0	0	0
AL133395.1	-1.7069	-1.50604	4.85369	-2.39928	-1.72437	-0.421427	-1.83764	2.16815	-0.0376021	0	0	0	-1.77932	-4.09273	0.662305
AL133405.1	-1.48582	0.562561	-1.41577	-3.48175	-2.46384	1.31896	-1.3446	-1.07326	0.834958	0	0	0	-2.80356	-0.593267	-1.14684
AL133405.2	0.536412	-0.490776	1.18496	-1.41616	-1.43166	0.932276	-3.4477	0.609071	-1.37839	0	0	0	-2.93742	-0.721658	-1.18238
AL133410.1	0.254463	-0.958555	1.71939	2.10322	2.40769	1.79463	1.45919	-0.833152	0.558249	0	0	0	1.86047	2.00258	-0.647211
AL133419.1	0	0	0	0	-1.23643	-1.01523	-3.15957	0	0	0	0	0	-2.48164	-0.897917	0.163499
AL133444.1	0	0	0	0	3.27313	-0.52885	4.46687	0	0	4.28016	2.32193	3.7964	0	0	0
AL133465.1	0	0	0	0	1.67366	0.208115	0.825321	0	0	0	0	0	0	0	0
AL133467.2	1.64335	-1.47183	-0.411395	0.346026	0.316838	1.92045	0.0832126	-0.165256	1.63968	0	0	0	0.257498	-0.451884	2.90576
AL133467.3	0.0219987	0.282453	-0.316238	-2.83538	0	0	0	0.24725	-1.94955	0	0	0	-4.01907	-2.58465	-0.364239
AL133475.1	0	0	0	0	0	0	0	1.62818	-1.1705	0	0	0	-2.2186	-1.42977	-1.73697
AL133481.1	0	0	0	0	0	0	0	1.14275	-0.965313	0	0	0	-1.80356	-3.52288	-1.12955
AL133482.1	0	0	0	0	0	0	0	0	0	0	0	0	-1.59711	-3.06204	-0.209719
AL135784.1	0	0	0	0	0	0	0	-2.03479	-1.43187	0	0	0	0	0	0
AL135785.1	0	0	0	0	-4.32596	0.401124	-1.54391	0.353485	1.75089	0	0	0	0	0	0
AL135787.1	2.79407	1.92753	4.07659	6.24094	7.56388	-4.79188	4.77785	0	0	2.38287	-2.90689	0.304842	0	0	0
AL135818.1	0	0	0	0	0.0167864	5.9829	4.41028	0	0	0	0	0	0	0	0
AL135910.1	0	0	0	0	0	0	0	0	0	0	0	0	-0.31171	-3.13759	-1.75969
AL135923.1	0	0	0	0	0.536161	4.25251	3.41028	0	0	0	0	0	0	0	0
AL135926.1	0.22359	-3.64283	-0.301966	-3.18717	2.00139	-4.28038	-1.10897	-0.50064	0.0370508	-3.28418	-0.582671	-0.800147	-5.97561	-2.94624	3.09734
AL135937.1	0	0	0	0	-0.843378	-0.909656	-1.47236	0	0	0	0	0	0	0	0
AL135999.2	4.1227	-0.404957	2.38737	1.58126	2.85809	-0.566818	2.35295	0	0	0	0	0	2.93549	2.01927	1.96347
AL136040.2	0	0	0	0	-1.00816	-1.46068	-1.54391	0	0	0	0	0	0	0	0
AL136084.2	1.45176	-1.78737	-1.52081	-1.18629	-1.72437	0.762704	-2.3446	0.395202	-0.701095	0	0	0	-3.46653	-2.78966	-2.04182
AL136102.1	0	0	0	0	-2.1268	0.468073	-1.04915	0	0	0	0	0	-2.40447	-3.34306	-3.92961
AL136131.2	-1.58971	0.741885	1.63817	-0.856141	-1.37713	-0.00814223	-1.63411	-7.73523	0.718472	0	0	0	0	0	0
AL136140.1	0	0	0	0	0	0	0	0.439146	1.00051	0	0	0	0	0	0
AL136162.1	0	0	0	0	0	0	0	0	0	0.453355	3.64386	3.86679	0	0	0
AL136171.2	-0.426929	-0.996392	0.17929	-0.311821	0.896516	0.229177	0.293675	0.745283	-0.146895	0	0	0	-3.62969	0.34651	-0.620428
AL136320.1	0	0	0	0	-0.402439	0.939919	0.602929	-5.61975	-0.401109	0	0	0	0	0	0
AL136366.1	-0.733551	-0.348718	1.8306	-0.617629	-0.383008	0.154344	0.467769	0.801716	1.52412	0	0	0	3.17968	-1.29295	0.177305
AL136501.1	0	0	0	0	-2.04378	-1.29757	-2.06776	-0.304393	0.40297	0	0	0	0	0	0
AL136528.1	0	0	0	0	0	0	0	0	0	0	0	0	-0.218601	-1.45362	-0.453173
AL136528.2	0.995122	-1.10603	1.21499	1.69789	3.34333	-0.885066	1.68468	-3.88984	2.78652	-0.891248	-0.725478	-0.0937341	0	0	0
AL136982.1	-1.08763	-0.52115	-0.348659	-0.704138	0	0	0	1.70938	-0.627618	0	0	0	2.41145	-1.9152	0.287981
AL136982.6	-1.08429	-0.843078	1.49934	-1.31182	0	0	0	0.446341	3.07282	-3.32649	0.415037	-0.838207	0.880935	-3.73233	1.74846
AL137026.3	0	0	0	0	0	0	0	0	0	0	0	0	-2.80356	-4.33023	-4.52456
AL137027.1	0	0	0	0	0	0	0	0	0	0	0	0	4.99085	3.95105	6.35579
AL137139.3	0	0	0	0	3.51967	-0.0806583	-0.362306	0.313138	-3.37839	0	0	0	-5.06158	-0.0774667	-0.473931
AL137186.1	0	0	0	0	0	0	0	3.05268	0.145173	0	0	0	0	0	0
AL137186.2	8.20946	-0.837603	-0.732381	3.17361	0.448069	-2.27058	0.0462304	-0.302481	-0.516587	0	0	0	0	0	0
AL137224.1	-0.496603	1.51949	0.854874	-2.89678	-1.73233	0.358141	-1.19458	1.95919	0.400397	0	0	0	3.40004	1.44778	-1.34915
AL137230.2	1.23946	1.45238	-0.401725	2.11702	-0.32891	-1.46472	-0.563721	-0.619748	1.71847	-1.97335	0.514573	-0.677535	1.36636	-0.638355	-1.36872
AL137779.2	0	0	0	0	-3.39851	-0.264255	-1.8565	0	0	0	0	0	-0.425926	0.792624	-0.671543
AL137786.3	0	0	0	0	-2.25392	-0.157453	-1.43102	-2.56085	0.259041	0	0	0	0	0	0
AL137800.1	0	0	0	0	1.46401	0.115006	1.08836	0	0	-0.0872136	1.73697	-1.61042	-1.65156	1.07113	3.82528
AL138716.1	0.525765	-2.59797	-0.486163	-1.21871	0.464011	5.24429	2.41028	0	0	-6.0858	1.32193	1.05943	-1.59711	-0.770805	1.39232
AL138731.1	0	0	0	0	0	0	0	0.724206	1.54444	0	0	0	0	0	0
AL138740.1	0	0	0	0	0	0	0	0.187607	0.539997	0	0	0	5.42526	5.98983	-0.396737
AL138756.1	0	0	0	0	0	0	0	1.26289	1.18385	0	0	0	0	0	0
AL138773.1	0	0	0	0	-0.856157	2.85197	1.24036	0.891214	1.41082	0	0	0	0	0	0
AL138830.1	-1.55515	-0.196715	-1.36479	-0.896783	0	0	0	0.26067	-4.082	0	0	0	0	0	0
AL138831.3	0	0	0	0	0	0	0	0	0	5.00025	1.32193	-1.67753	4.10333	6.00068	6.74281
AL138889.1	1.48512	-0.775964	0.453757	-1.58484	-1.79944	-0.609681	-2.46008	0.392636	-0.599049	0	0	0	-1.4902	-1.64941	1.19134
AL138957.1	0	0	0	0	0	0	0	-2.03479	-4.37839	0	0	0	0	0	0
AL138962.1	0	0	0	0	2.11363	0.773764	2.80989	0	0	0	0	0	-2.24245	1.69951	1.04439
AL139002.1	-0.864876	0.0898081	-2.79699	-1.89678	0	0	0	-1.35029	-2.22815	0	0	0	0	0	0
AL139021.2	-1.76579	1.74188	-1.19511	-1.48175	-1.65147	0.600433	-2.37108	2.06675	0.448865	0	0	0	0	0	0
AL139035.1	-0.0591974	-0.258115	1.62487	4.57082	2.38416	0.863467	1.08836	0	0	0	0	0	6.10333	2.02966	-2.45317
AL139035.2	0	0	0	0	0	0	0	0	0	0	0	0	2.25533	1.09861	0.847997
AL139243.1	0	0	0	0	0.429245	0.516868	-1.63411	-2.03479	1.28695	0	0	0	0.577258	2.95629	0.655352
AL139260.1	1.35068	-0.029699	0.855868	0.228748	2.48104	2.10391	2.12945	-0.581515	1.05795	-1.37153	1.74336	-2.89617	-1.04478	1.64901	2.42485
AL139275.1	0	0	0	0	-0.736858	-0.424514	-2.23357	1.39817	-2.156	0	0	0	0	0	0
AL139300.2	0.7888	2.18934	-3.27043	-0.896783	0	0	0	0.069551	1.21324	-3.33039	1.32193	0.644394	0	0	0
AL139317.5	-1.61156	-0.560006	0.114161	-1.37957	-1.17526	0.418437	-0.99533	0.646731	-0.323745	0	0	0	-1.76972	-0.758256	-0.702696
AL139351.2	0	0	0	0	0.663396	-1.01179	-0.447697	-0.754678	-6.89296	0	0	0	-0.61288	-0.573504	1.35418
AL139384.2	0	0	0	0	0.912763	1.44843	3.31717	0	0	-2.42042	1.2824	-1.62175	0	0	0
AL139385.1	0	0	0	0	0	0	0	0	0	-1.61078	-1.26303	-3.41187	0	0	0
AL139423.1	1.44485	-0.196715	-0.445521	2.68818	0	0	0	-3.09137	-0.958057	0	0	0	-2.40447	0.629125	-0.790208
AL139424.2	0	0	0	0	4.3519	-1.44041	2.5523	0	0	1.96583	0.836501	-0.199656	5.27654	1.74153	4.12102
AL139819.1	0.940803	-3.09101	2.47731	-1.21871	1.2824	1.20427	2.44066	-0.0622664	0.359703	-1.42554	6.49185	2.05943	0	0	0
AL157371.2	2.98096	1.52118	1.73216	-0.103304	1.43851	-1.178	-1.09365	-1.88408	1.16593	2.59346	-0.19634	-0.903818	5.51882	2.05712	3.901
AL157378.1	0	0	0	0	-0.756194	-0.336983	-2.4477	0.85274	-0.249106	0	0	0	0	0	0
AL157388.1	-0.44622	0.472875	-0.883849	-3.02056	-1.91604	-0.054696	-3.2269	0.848219	-1.03615	0	0	0	-0.52721	0.0769747	-1.09851
AL157392.2	-1.23517	-2.8449	-1.08017	-2.4671	0.0711349	-0.734434	-0.478685	-0.490465	0.912999	-3.95963	2.09954	-1.2625	0.540224	-1.86075	-1.26181
AL157395.1	0	0	0	0	0	0	0	-0.449823	-1.68651	0	0	0	0	0	0
AL157400.4	2.01119	-0.42804	-3.0976	-1.63375	0.835721	3.60043	2.41028	0	0	0	0	0	0	0	0
AL157413.1	0	0	0	0	0	0	0	-3.84214	-0.966963	0	0	0	0	0	0
AL157414.1	0	0	0	0	-1.96634	-1.68336	-2.91164	0	0	0	0	0	0	0	0
AL157756.1	0	0	0	0	0.195124	0.26832	-2.63411	0	0	1.5836	-0.161888	-0.779288	5.59226	4.90711	5.5345
AL157827.2	-1.88927	2.2724	4.49112	2.01011	0	0	0	-2.11725	-6.47792	0	0	0	-1.28899	0.204104	2.27202
AL157832.2	0	0	0	0	-2.1735	-0.646834	-1.87512	3.74657	-0.86649	0	0	0	0	0	0
AL157895.2	6.42301	-1.06547	-0.0927315	-1.08943	-0.86377	-0.663182	-2.73946	0.709375	-1.53885	1.44506	-0.847997	-3.02803	4.73804	2.29464	-3.16483
AL157912.1	0.816634	-0.592241	0.0740321	2.54784	2.40798	-0.125128	1.37786	-3.27579	0.643979	-0.255813	-0.671617	0.863403	1.12229	0.66786	2.55746
AL158038.1	0	0	0	0	0	0	0	1.47618	-0.376387	0	0	0	-2.55488	-4.58897	-0.104108
AL158058.1	-0.883626	0.493957	0.332391	-0.23782	-1.08051	0.702204	-3.01598	0.70218	-0.6058	0	0	0	-2.51138	-4.52288	-0.543428
AL158151.1	-0.985197	-2.89715	1.61615	-2.72121	-0.468738	0.155054	-0.14297	-1.1405	-1.12257	0	0	0	-0.102577	0.544236	1.48543
AL158151.2	1.55998	0.867794	4.28467	2.79072	2.71796	-0.453963	1.73505	-1.54936	1.23632	-0.837308	1.25697	1.41041	0	0	0
AL158154.3	-1.27298	-0.736163	0.334867	-2.4411	-2.93054	-1.08335	-4.11719	0.174668	-1.18601	0	0	0	-2.94833	-2.70775	1.01594
AL158166.2	0	0	0	0	-1.46384	-1.24645	-1.79917	0	0	0	0	0	0	0	0
AL158168.1	0	0	0	0	0	0	0	1.60907	1.59889	0	0	0	0	0	0
AL158210.1	-0.906462	0.511935	-1.04236	-2.10114	-1.68352	0.195879	-1.44553	-0.437157	-0.558478	0	0	0	2.50267	-1.79278	-1.44858
AL158211.5	0	0	0	0	5.10718	-2.10174	1.10043	0	0	2.396	1.6495	-2.24932	3.44436	2.53023	1.18587
AL158212.5	-1.28286	-1.45013	-0.528541	-2.63375	0.779204	-0.33125	-0.772938	0.863335	-1.00072	0	0	0	-3.04388	-1.07204	2.52982
AL158214.2	0	0	0	0	0	0	0	-2.1417	-2.41057	0	0	0	-0.259243	0.307197	-0.695145
AL158216.1	0.734352	1.41996	2.58423	-1.48175	0	0	0	0.639814	-3.308	0	0	0	0.518365	1.56285	0.693826
AL158817.1	-0.226307	0.318673	-3.89421	-3.68686	0	0	0	1.86522	-0.817317	0	0	0	-5.36292	-1.78124	-3.9386
AL158828.1	0.517498	-0.81883	-0.529231	-4.01226	-1.6221	-0.992522	-3.28221	0.418672	-0.372184	0	0	0	0.690491	-1.18361	0.360979
AL158829.1	0	0	0	0	1.09334	2.66475	0.592661	-2.18679	1.04368	0	0	0	0	0	0
AL158835.1	0.877925	-1.44134	0.193437	0.380057	-1.59877	0.360023	-3.1443	-1.668	-0.0349814	0	0	0	-1.34513	0.226896	-0.18595
AL159156.1	-1.18812	0.583932	-0.0214943	-1.06671	-0.793955	0.692002	-2.42007	-0.419449	-0.110223	0	0	0	0.34844	-0.65569	0.155721
AL160236.2	-0.618785	-0.692399	0.43667	1.37084	2.69934	1.50708	2.27674	-1.80923	1.55903	0	0	0	-3.06221	-0.478331	0.0658454
AL160262.1	0	0	0	0	0	0	0	1.90381	0.821283	0	0	0	0	0	0
AL160270.1	0	0	0	0	1.42068	1.43693	2.92486	0	0	4.51765	-2.33628	1.9245	0	0	0
AL160313.3	0	0	0	0	0	0	0	0	0	0	0	0	1.60083	7.28448	4.34755
AL160411.2	0	0	0	0	0	0	0	0	0	0	0	0	3.56132	4.09278	1.82087
AL160412.1	0	0	0	0	4.02801	-2.15034	-1.23357	0	0	0	0	0	-1.2186	-0.223318	-0.929611
AL161443.1	-1.10811	-0.0189276	1.60976	-0.835383	0.0336602	-0.787546	-2.96476	1.52786	-1.34362	0	0	0	-0.839187	-3.86273	-2.91146
AL161665.1	0	0	0	0	0	0	0	0	0	0	0	0	-0.298771	-0.429768	-3.21501
AL161669.1	3.65009	2.46435	0.691983	3.85333	1.92359	-1.83919	0.889047	0	0	1.97849	-0.423499	-0.701186	0	0	0
AL161756.1	0	0	0	0	0	0	0	0	0	0	0	0	-2.28899	-0.210934	-1.34465
AL161757.2	0	0	0	0	0	0	0	1.16685	-1.89296	0	0	0	-2.65156	-2.89792	-2.74268
AL161757.5	-1.1627	0.624427	-1.58025	-5.132	-1.93261	-0.382494	-4.63411	1.24155	-0.632435	-5.16111	-1.926	3.13472	-1.67803	-2.83394	0.442358
AL161781.2	0	0	0	0	5.43703	1.62597	4.91278	0	0	0	0	0	0	0	0
AL161785.1	0.0783062	4.40485	-0.889704	-1.81432	0.111494	0.483974	-0.718999	1.46347	0.0139282	0	0	0	0.210242	-1.98958	-0.0871519
AL161893.1	0.69569	-0.843078	-0.223128	-3.11918	-0.151895	-0.693853	-2.17468	-5.03479	4.73275	0	0	0	0	0	0
AL161935.3	0	0	0	0	0	0	0	0	0	-0.639009	1.67807	-4.29398	3.31483	1.00068	2.6009
AL161937.1	0	0	0	0	0	0	0	-4.49422	-1.68066	0	0	0	0	0	0
AL161941.1	-0.502432	-0.677068	-1.04863	-2.26602	-1.24345	0.167342	-1.56241	0.380252	-0.910123	0	0	0	2.69596	-2.68778	-1.71425
AL162231.2	2.64364	-1.10513	0.549986	1.89546	1.31202	1.19831	0.957537	-2.09619	2.28695	-0.574351	-1.47249	0.0353083	3.23044	-0.556198	2.53329
AL162258.1	0	0	0	0	-0.291475	1.46469	2.41028	0	0	0.792693	-3.47032	1.24303	1.73804	1.58165	2.46791
AL162384.1	-2.92015	-0.51685	-0.53863	1.68818	0	0	0	1.09907	0.955825	0	0	0	0	0	0
AL162385.1	0	0	0	0	0.366236	-0.407835	-2.23357	-4.35671	-1.1116	0	0	0	0	0	0
AL162386.2	0	0	0	0	-2.83307	-1.30422	-2.11328	0	0	0	0	0	0	0	0
AL162391.2	0	0	0	0	0	0	0	0	0	0	0	0	-2.89667	-1.61034	-1.77207
AL162457.2	-1.34585	-0.60389	-0.781124	0.465787	0.163684	-0.853285	-2.3446	-0.712858	0.615666	0	0	0	-0.302665	-0.185843	-2.37587
AL162464.1	3.64124	0.2971	0.584227	-1.31182	-0.511145	0.083404	-1.32668	1.00961	3.89929	0	0	0	-0.111686	0.965622	-0.412003
AL162464.2	0	0	0	0	-1.87134	-1.55206	-2.1443	0	0	0	0	0	2.6179	1.32902	-0.573467
AL162511.1	-1.31074	-1.50604	1.90832	0.688179	-1.00816	1.93485	-1.11328	0	0	0	0	0	-2.38853	-1.5408	-0.44268
AL162586.2	0	0	0	0	0	0	0	0	0	0	0	0	-0.896673	-2.52288	-0.794681
AL162595.1	0	0	0	0	0	0	0	0.709375	4.65778	0	0	0	0	0	0
AL162713.2	0.403775	1.42839	2.31179	1.06927	-2.20979	0.945438	0.0740006	1.63197	-1.63815	0	0	0	0.586752	-0.91741	1.92125
AL162727.2	-0.503381	-0.0840858	-0.0817723	-1.77125	0	0	0	1.70668	-0.522671	0	0	0	-2.82741	-0.555299	1.89351
AL162731.1	0	0	0	0	0	0	0	2.5198	1.23632	0	0	0	0	0	0
AL163872.1	-1.69147	1.45238	-0.830811	6.25803	2.89694	0.726936	2.56501	2.7378	-0.32412	0	0	0	0	0	0
AL163973.3	0	0	0	0	2.64469	4.60043	4.41028	0	0	0	0	0	0	0	0
AL352984.1	3.26495	0.220348	-0.760156	2.16391	-1.30711	4.79308	5.58021	1.48878	4.60887	-3.28904	-3.71149	2.99017	0	0	0
AL353135.2	-0.26011	-0.874787	2.65729	1.04182	-1.43347	1.30987	-0.0271213	0.10657	-0.789675	0	0	0	1.35042	1.6173	0.619728
AL353572.4	0	0	0	0	0	0	0	2.48878	-1.57103	0	0	0	-1.18207	-1.98231	-4.34746
AL353576.1	-1.1498	1.07892	2.03991	0.688179	-1.25739	0.732957	-2.20443	-1.73933	-1.24911	0	0	0	0	0	0
AL353586.1	1.58329	-1.74068	-0.7107	-0.66097	-0.177954	-0.462383	-2.1425	0.771064	-0.656426	0	0	0	0.619665	-2.15529	-0.358454
AL353593.2	1.25606	1.23287	-0.170276	4.22698	3.07814	0.203454	3.14539	-4.01461	3.63842	1.61203	-2.31228	-1.65617	0	0	0
AL353612.1	0	0	0	0	0	0	0	-3.35671	-3.4455	0	0	0	0	0	0
AL353615.1	0	0	0	0	0	0	0	-2.03479	-0.111603	0	0	0	0	0	0
AL353648.1	-1.07627	1.15692	-2.43072	-2.92653	-2.33831	0.37804	0.294807	0	0	0	0	0	-2.54772	-3.6314	-3.31504
AL353689.3	0	0	0	0	0	0	0	-0.850361	2.18385	0	0	0	1.17044	1.15519	0.0703893
AL353708.2	0	0	0	0	-0.338309	3.69778	1.95085	0	0	-2.23442	2.64386	-1.12005	0.0444336	1.69163	0.414344
AL353740.1	0	0	0	0	0.151497	-0.143596	-1.87512	-1.84214	-2.97313	0	0	0	-0.559638	-2.56727	0.0703893
AL353743.2	-0.0591974	0.533071	0.979587	-0.481746	-1.2216	3.88172	1.69979	0.0411632	0.904051	-1.80582	3.05889	0.540964	-0.82323	2.10576	-0.572184
AL353752.2	0	0	0	0	-0.381377	-0.404368	-2.01598	0	0	0	0	0	0	0	0
AL353770.4	-4.01856	-2.54352	-0.638166	5.54616	-0.463839	0.164334	-1.11328	1.55018	0.516429	0	0	0	0	0	0
AL353801.2	-0.2112	2.74188	-0.782556	3.16211	0.306155	0.502029	-1.29016	0.755291	1.12941	0	0	0	1.16473	1.83327	-0.490326
AL353807.5	0	0	0	0	-2.1394	1.07024	-1.17468	-0.257178	-0.922507	0	0	0	0.421503	-0.643893	-0.298844
AL353811.1	-1.21799	-0.279177	-2.69562	-3.6156	-1.46771	0.206995	-0.920633	1.18438	-0.184011	0	0	0	0	0	0
AL354714.1	0	0	0	0	0	0	0	-1.03479	-1.34864	0	0	0	4.10333	-2.78966	-1.26259
AL354743.2	0	0	0	0	-1.23643	-1.35502	-0.362306	0	0	0	0	0	0	0	0
AL354821.1	-1.14707	-0.620685	-0.830811	-4.2891	0	0	0	-0.476295	0.667753	0	0	0	0	0	0
AL354824.2	0	0	0	0	0	0	0	1.43652	0.570322	0	0	0	0	0	0
AL354833.2	0.463481	1.38574	-1.80809	0.59507	0.100464	-0.466681	0.758207	1.79303	0.0557484	-0.214873	3.14136	-2.76712	0.502935	2.67352	-0.136062
AL354864.1	0	0	0	0	0	0	0	-0.672216	-0.401109	0	0	0	0	0	0
AL354897.1	0	0	0	0	-3.39063	0.997649	-1.58972	1.13514	-0.0989659	0	0	0	-4.52603	-1.94073	-3.4842
AL354916.2	0	0	0	0	0	0	0	0	0	0	0	0	-0.528941	-1.77081	-1.66141
AL354950.3	0	0	0	0	0	0	0	-0.776051	-1.3195	0	0	0	0	0	0
AL354984.2	0	0	0	0	0	0	0	-1.33964	-4.32106	0	0	0	0	0	0
AL354993.1	5.13457	-3.65043	0.86707	-1.89678	-0.0488019	1.43431	0.950852	-0.429065	2.51643	0	0	0	0.0651921	0.500581	5.95303
AL355075.6	0	0	0	0	3.63014	-1.70169	3.21098	0	0	0	0	0	3.10333	0.919127	1.36995
AL355472.2	-0.555155	1.95339	-3.00074	-2.63375	0	0	0	0.70218	1.24914	0	0	0	3.51836	-0.277765	0.152851
AL355481.1	0	0	0	0	0	0	0	2.40631	1.06528	0	0	0	0	0	0
AL355490.3	-1.98881	-0.212312	-0.602096	-1.39928	-4.12205	0.106367	-0.84845	-0.227431	0.0139282	0	0	0	0	0	0
AL355613.1	0	0	0	0	0	0	0	2.7201	1.01393	0	0	0	0	0	0
AL355672.1	-0.729394	-0.686959	-0.163007	-3.39321	-1.82949	0.273142	-4.17843	0.618657	-0.611409	0	0	0	-3.47662	-3.24534	0.198713
AL355674.1	-1.86831	-0.664108	0.575959	2.23567	0.214232	2.00607	1.12078	-1.4271	2.12941	0	0	0	2.77318	1.2041	-2.9957
AL355834.1	0	0	0	0	0	0	0	-1.03479	-0.571034	0	0	0	0	0	0
AL355870.1	0	0	0	0	0	0	0	-0.117248	-0.232232	0	0	0	0	0	0
AL355870.2	0	0	0	0	-2.4373	-1.75441	0.53159	0	0	0.62521	2.24793	-0.118107	4.75015	2.62297	5.37417
AL355881.2	0	0	0	0	0	0	0	0.720102	1.8884	0	0	0	0	0	0
AL355981.1	0	0	0	0	0	0	0	-0.0651593	-3.156	0	0	0	0	0	0
AL356056.1	-1.58971	-0.0466111	0.754152	-2.48175	0	0	0	-1.13912	-0.96837	0	0	0	-1.20653	0.547512	1.92837
AL356056.2	-1.40914	0.376235	4.53176	-1.63375	0	0	0	-0.145817	1.75889	0	0	0	-0.850869	-0.0464398	-1.44689
AL356094.2	-1.9005	-3.21231	0.111856	-1.89678	0	0	0	0.999484	-1.87269	0	0	0	-1.1446	-2.5563	-1.99672
AL356157.3	2.66074	0.308232	-0.0472783	3.00764	3.04005	-1.59687	2.64962	-3.43333	1.33586	1.07019	-1.10434	0.955242	3.82992	0.335766	2.43812
AL356275.1	0	0	0	0	0	0	0	0	0	0	0	0	-2.75465	-0.461477	-1.97692
AL356309.1	0	0	0	0	0.831616	0.0518122	0.602929	0	0	0	0	0	0	0	0
AL356310.1	0	0	0	0	0.15083	2.11252	1.80023	0	0	0	0	0	-0.938984	1.6666	3.07039
AL356387.1	0	0	0	0	0	0	0	0	0	0	0	0	-1.45126	-2.61034	-0.360245
AL356481.1	1.32153	-3.58313	2.00569	-0.820285	0.0670464	-0.357864	0.381333	-2.06227	-0.0620206	0	0	0	-3.16613	-1.41389	0.204931
AL356488.3	0	0	0	0	4.02426	-0.958142	2.04307	0	0	1.54832	1.17709	0.727011	0	0	0
AL356489.3	0	0	0	0	-2.63376	-2.47994	-1.4477	0	0	0	0	0	0	0	0
AL356737.2	0	0	0	0	-1.58812	0.912817	-1.18324	1.50711	0.478769	0	0	0	-0.800354	-1.20406	0.135095
AL356747.1	-1.47423	-1.84308	0.246357	-2.83538	0	0	0	0.483063	2.01393	0	0	0	0	0	0
AL356753.1	0	0	0	0	0	0	0	0	0	0	0	0	-1.67803	-1.22332	-1.19265
AL357054.2	-0.37532	0.718801	-0.137126	0.143294	-0.363634	1.13593	0.143497	0.81024	0.303435	-1.5919	-2.16993	0.904261	-0.197068	0.193329	0.0801703
AL357054.4	0	0	0	0	0	0	0	0	0	0	0	0	2.42526	0.82001	4.24031
AL357093.2	3.59615	1.97635	-1.20376	2.68818	-4.02862	0.351809	-1.79917	1.95768	2.59889	0	0	0	0	0	0
AL357139.2	0	0	0	0	-3.96103	0.767083	-0.982033	0	0	0	0	0	-1.28899	-2.65216	-1.57347
AL357140.2	2.78828	-3.79409	-1.78868	-0.685407	0.299881	-2.72887	-0.330982	-1.71402	-6.32592	-2.02709	1.73697	-1.1773	0	0	0
AL357509.1	-0.287149	-0.633982	0.361834	-0.0487865	-1.62034	-0.110197	-1.68775	-1.80449	0.0663956	0	0	0	0.326999	1.42925	-0.526852
AL357833.1	0	0	0	0	0	0	0	0.116156	3.23632	0	0	0	0.611474	-1.08766	1.62498
AL358075.2	0	0	0	0	1.22804	0.191627	1.95085	0	0	0	0	0	0	0	0
AL358117.1	0	0	0	0	0	0	0	-0.371821	-1.2954	0	0	0	0	0	0
AL358154.1	0	0	0	0	-1.83581	-1.0171	-3.17468	0	0	0	0	0	0	0	0
AL358216.1	0	0	0	0	0	0	0	-0.0347856	-6.89296	0	0	0	0	0	0
AL358334.2	0	0	0	0	0.799195	2.00253	1.41028	0	0	0	0	0	0	0	0
AL358394.1	0.460745	1.1157	-0.609596	2.78771	-0.0140365	2.65903	1.88833	0.758118	0.479592	-1.77783	4.54432	-0.114598	1.6294	1.22919	-2.67377
AL358452.1	0	0	0	0	0	0	0	-1.94168	-2.57103	0	0	0	0	0	0
AL358472.2	0	0	0	0	5.62147	0.200253	3.47168	0	0	4.69706	-0.748461	-0.998732	0	0	0
AL358472.3	0	0	0	0	0	0	0	0	0	0	0	0	1.51836	3.58404	1.1773
AL358472.5	-2.28691	0.156922	2.58423	0.0101072	0.665241	2.46824	2.62601	-2.06227	0.0139282	0	0	0	-2.76292	1.3962	-0.0995357
AL358613.3	0	0	0	0	0	0	0	-0.591179	-1.07146	0	0	0	0	0	0
AL358777.3	0.172128	1.29443	-0.372184	2.20008	0.82966	1.60267	1.58716	0.788337	-0.909357	-1.26247	3.88583	0.889506	2.8599	1.25937	-0.146422
AL359076.1	0	0	0	0	3.67554	0.745249	4.26176	0	0	0	0	0	0	0	0
AL359081.1	-1.8957	-2.95855	0.0139111	-0.311821	-1.96634	0.425346	-0.786113	1.32006	0.18261	0	0	0	0	0	0
AL359183.1	0	0	0	0	0	0	0	0	0	3.19032	2.974	-0.735749	4.47637	4.00572	0.900464
AL359198.1	0	0	0	0	2.64719	-2.06107	0.943158	0	0	0	0	0	2.15677	2.11907	1.42653
AL359313.1	-0.465751	-0.970313	-0.939546	0.00686156	0.69259	0.313812	0.343789	0.189921	-0.350946	0	0	0	-0.116721	0.185766	-0.0558744
AL359508.1	0	0	0	0	0	0	0	0	0	0	0	0	-1.94107	-3.29106	-0.140507
AL359538.1	-1.05142	2.35194	-0.993261	-1.31182	-1.1519	0.325006	-1.88434	0.424646	0.236321	0	0	0	2.26683	-2.20938	0.0259952
AL359538.3	0	0	0	0	-0.987401	3.92236	3.41028	-0.947323	-3.156	0	0	0	0	0	0
AL359546.1	0.379564	-1.67978	-1.1719	0.89463	0.598333	0.221348	0.68862	1.0105	-0.864765	0	0	0	-0.65117	0.551761	0.229351
AL359682.1	4.93176	1.47885	-0.0136747	7.19597	2.68881	-1.23315	1.34379	-2.44982	1.7982	0	0	0	1.04032	0.208633	2.47249
AL359715.1	-1.31972	2.22731	0.361834	-0.896783	0	0	0	-4.49422	-1.75161	0	0	0	0	0	0
AL359745.1	0	0	0	0	0	0	0	0	0	0	0	0	-0.111686	-2.65216	-0.122256
AL359813.1	1.5271	0.646537	-0.0440597	3.60133	1.63304	0.621285	1.11566	-0.231116	0.502547	0.537331	0.54195	-1.33065	3.42274	2.58171	-0.0198891
AL359915.1	-0.318841	2.16067	-0.53672	3.673	2.42215	-0.505038	3.13761	-0.358362	-0.16594	-1.31123	0.172702	0.242295	2.62214	0.27657	-0.0956206
AL359921.1	0	0	0	0	0	0	0	0.673034	2.12941	0	0	0	0	0	0
AL359924.1	-0.767017	0.347025	-1.13427	-3.49173	-1.73271	0.217218	-3.8935	0.548458	-0.389705	0	0	0	-4.41434	-1.49557	-1.17007
AL359962.3	0	0	0	0	5.81342	-3.66212	2.56314	0	0	1.3972	0.893085	0.0468311	0	0	0
AL359979.1	2.01119	2.15692	-1.59236	0.228748	0	0	0	0	0	0	0	0	2.40999	3.97066	3.89239
AL360091.3	0	0	0	0	0	0	0	1.85171	-1.07014	0	0	0	-0.0963451	-0.185843	-0.0861152
AL360175.1	-1.38113	1.36337	1.7244	0.103217	0	0	0	1.18761	1.40625	0	0	0	0	0	0
AL360178.1	2.14171	-1.42292	1.47036	2.12183	0.384157	-0.231889	2.46578	0.439146	-0.155997	0	0	0	0.494518	0.172788	0.384205
AL360178.2	0	0	0	0	0	0	0	0	0	0	0	0	2.32572	2.91769	1.25096
AL360268.1	7.17538	-1.60051	0.0988	4.63304	-0.0364182	1.43693	1.41028	0	0	-0.218144	-1.70044	-2.60873	0	0	0
AL360270.2	0	0	0	0	1.75855	-2.30821	0.697566	0	0	1.75569	0.321928	1.81432	0	0	0
AL365204.1	0	0	0	0	0	0	0	-1.75915	1.1945	0	0	0	-0.265907	-1.6928	-1.6401
AL365256.1	-1.46552	-0.53424	-1.72158	-1.34157	-0.416842	0.302406	1.26344	0.579924	-0.117316	0	0	0	-1.28325	-0.901389	1.30485
AL365273.1	1.47592	-0.079778	1.26114	-0.168003	0.262851	-0.85336	-0.601803	-2.03479	0.16127	0	0	0	1.97094	0.859414	0.347076
AL365295.2	0	0	0	0	0	0	0	-0.0148861	0.790153	0	0	0	-3.3561	-0.766803	-0.486004
AL365361.1	0	0	0	0	4.58303	1.02574	4.81628	0	0	3.65629	-0.613532	-2.37551	0	0	0
AL365434.1	0	0	0	0	-1.80961	2.01031	1.08836	-4.35671	-3.01161	0	0	0	0	0	0
AL390066.2	-0.954861	2.15692	3.9468	3.10322	0.328219	-1.66299	1.39674	0	0	0	0	0	1.85056	1.37982	2.16555
AL390066.3	0	0	0	0	0.0727601	-1.85381	1.18789	0	0	0	0	0	1.72224	1.2939	1.60742
AL390254.1	0	0	0	0	3.09075	-1.56949	1.24036	0	0	0	0	0	-2.40763	-0.804913	-0.787592
AL390726.2	5.56139	1.01253	-4.86056	-0.449324	1.03497	-0.0914449	-0.911644	0.0135774	0.0988171	0	0	0	0.678306	0.457223	-0.00761318
AL390763.1	0	0	0	0	0	0	0	0	0	0	0	0	0.273252	1.06208	1.2568
AL390816.1	0	0	0	0	0	0	0	1.63764	0.724422	0	0	0	0	0	0
AL390839.1	0	0	0	0	0	0	0	-0.745279	-2.41903	0	0	0	0	0	0
AL390839.2	0	0	0	0	-0.686232	-0.439096	-2.38413	0.380252	-4.81896	0	0	0	-4.0052	-2.52288	0.0703893
AL391095.3	-0.28159	0.626408	-1.56417	0.688179	0	0	0	0	0	4.02826	6.64386	-0.262497	3.38344	1.83327	2.07039
AL391097.1	-0.403846	4.66788	5.0988	1.68818	-0.105946	1.94283	-0.589716	0	0	0.165552	-1.26303	0.474469	3.51836	2.95203	2.51785
AL391097.3	0	0	0	0	-2.02281	2.66984	-2.23357	-2.14441	-3.156	0	0	0	-3.68458	-1.34488	3.33342
AL391152.1	-1.15462	-1.88017	-0.748913	-0.835383	-0.820178	0.158362	-3.05732	1.93703	-0.338374	0	0	0	-1.46956	-1.41527	0.161537
AL391244.1	2.80147	0.880082	-0.442023	0.363279	1.17312	2.81676	-0.0336346	0	0	0.766596	-6.56986	-1.13564	1.41243	1.78258	10.0419
AL391477.1	-2.02443	0.91181	-1.6056	-2.01226	0	0	0	1.29636	0.119281	0	0	0	0	0	0
AL391538.1	-1.81853	-2.63894	0.0139111	-1.11918	-1.37713	0.38586	-3.11328	0.195512	-0.93121	0	0	0	-2.1728	-2.2508	-2.09954
AL391557.1	-2.25559	-0.120612	-1.43725	-3.21871	0	0	0	0.395202	-4.04497	0	0	0	0	0	0
AL391560.1	1.84046	-1.68438	-0.0603986	1.68818	0.770626	4.97441	2.92486	0.932048	-2.89296	-0.0456345	1.56704	-0.371203	2.56276	1.23232	-3.16227
AL391560.2	0	0	0	0	0	0	0	2.05973	-3.43353	0	0	0	1.6439	1.13423	0.0457273
AL391645.1	0	0	0	0	0	0	0	-1.81239	3.5958	0	0	0	-1.42023	-1.12774	-1.87447
AL391834.2	0	0	0	0	4.21357	-4.64749	1.11655	0	0	-0.388383	0.463947	0.341574	4.52863	0.0441628	5.57592
AL391839.3	-0.526074	-0.534955	-4.18249	-1.77125	-0.930539	0.0249307	-2.83764	1.58865	-1.06853	0	0	0	-0.921057	0.0108042	-1.21187
AL391840.1	-0.116736	-0.028457	0.302128	1.54942	-0.313961	0.0215705	-1.11481	-0.324703	0.30671	-3.40845	-0.0703893	-0.641009	1.05326	0.791708	-0.541415
AL391869.1	-0.988808	-0.373592	0.444297	-2.63375	0	0	0	0.709375	1.01393	0	0	0	0	0	0
AL391987.3	0	0	0	0	0	0	0	0.43234	-0.393496	0	0	0	-2.23652	-3.20938	-0.00761318
AL392046.1	-1.17536	-1.51711	0.385421	-0.13964	1.32211	2.15595	2.89727	-0.828881	0.624886	0	0	0	-0.954807	0.307197	2.56938
AL392086.2	-0.240113	0.229591	-0.208116	-2.47025	-2.06558	0.61858	-1.51499	-0.447169	-0.154671	0	0	0	1.77925	-2.82483	-0.869416
AL392086.3	0.124618	1.36661	-0.201502	1.08294	0.939932	-0.226967	-0.303034	0.719408	0.543901	-2.07951	1.75002	2.72105	0.0440502	1.10373	-0.17736
AL441943.2	0	0	0	0	0	0	0	1.07213	3.78652	0	0	0	0	0	0
AL442067.3	0.0325656	0.614773	-0.297825	-0.591929	0.695553	0.82305	-0.301211	0.434401	-0.706386	0	0	0	-2.98902	-1.51858	-3.09223
AL442071.2	0	0	0	0	-0.896799	-0.506482	-1.91164	0	0	0	0	0	0	0	0
AL442163.1	-1.65457	-0.354578	-1.41822	-3.23918	-0.453757	3.60148	-2.21268	-0.0264221	0.0340167	-5.53341	-3.45943	3.01535	-4.22591	1.68539	1.89174
AL445205.1	0	0	0	0	0.469046	1.75655	2.41028	3.78539	-0.249106	0	0	0	0	0	0
AL445207.1	-1.47076	0.0949945	-0.223128	-1.95568	-1.07527	0.224794	-3.01598	-0.00925053	-0.571034	0	0	0	0	0	0
AL445218.1	2.11073	-2.20565	1.27937	-5.52127	0	0	0	0.0356037	-0.943003	0	0	0	-5.33338	-2.10031	-1.97324
AL445253.1	0	0	0	0	0.507591	3.33581	3.03177	0	0	0	0	0	-2.86246	-0.648409	0.229087
AL445471.1	0	0	0	0	1.12112	0.115006	3.41028	0	0	0	0	0	0	0	0
AL445490.1	-0.946526	-1.26503	-0.297129	3.67003	-1.42351	2.59844	2.08836	0.730749	0.88129	0	0	0	2.73463	-0.0273504	0.100763
AL445493.2	0	0	0	0	3.12112	2.06085	2.96971	0	0	0	0	0	0	0	0
AL445588.1	0	0	0	0	-1.47183	-1.62196	-1.65581	-0.615409	2.22038	0	0	0	-1.02596	-3.5285	0.539875
AL445623.2	-0.886618	0.308925	-0.735562	-3.69553	-1.52769	0.0811346	-3.08956	0.52491	-0.485727	0	0	0	-1.39266	-2.13759	-0.440171
AL445928.2	-0.713701	1.10962	-0.433346	-2.14471	-1.28033	2.39398	-1.08157	-0.524591	-0.146013	0	0	0	-1.98414	-1.80828	0.418313
AL445989.2	0	0	0	0	0	0	0	0.157859	0.0663956	0	0	0	0	0	0
AL449363.2	-1.00261	-0.42804	-1.1139	-0.281447	-1.80171	0.0127559	-1.10068	-0.659746	0.00121715	0	0	0	-0.0525909	-1.00475	0.113458
AL449403.3	0.866802	0.519492	0.344556	-2.1698	0	0	0	0	0	0	0	0	-4.22759	-2.77081	-2.2404
AL450307.1	-1.18848	-3.03947	-0.223128	-2.39928	0	0	0	0	0	0	0	0	1.51836	-1.14737	-2.152
AL450326.3	1.90428	0.834994	-0.190707	3.27314	0	0	0	4.32277	3.04368	0	0	0	0	0	0
AL450345.2	-2.25364	-1.71755	2.30043	-3.77125	-1.32734	-1.58879	-3.47541	1.4377	-1.33185	0	0	0	0	0	0
AL450352.1	-1.11809	-0.407862	0.417329	0.851678	-2.38301	0.561752	0.355836	0.424646	-0.192523	0	0	0	-2.01769	-2.7517	-2.38131
AL450423.1	0	0	0	0	-1.29069	-0.501253	-2.86894	1.10099	-0.449804	-5.9331	-1	4.96632	0	0	0
AL450442.1	-1.38629	-0.506043	-1.49162	-3.28702	-0.651466	1.32172	-2.35569	0.451545	-0.364583	0	0	0	-3.13614	1.87168	1.74089
AL450992.3	0.692124	0.313041	-0.269778	1.81371	3.57178	-0.111163	2.67646	0	0	0	0	0	3.05947	0.0620847	2.64328
AL450998.2	-0.183186	-4.21231	-0.297129	0.408071	1.23131	0.658148	1.4774	0.950107	-2.13807	0	0	0	1.21256	-1.58897	-0.358454
AL451042.2	-2.35416	-1.42804	-0.0755709	-1.4273	0	0	0	0	0	0	0	0	0.210242	-0.710505	0.407424
AL451065.1	0	0	0	0	0	0	0	4.32277	1.59889	0	0	0	0	0	0
AL451070.1	0	0	0	0	0	0	0	-2.8262	-2.96958	0	0	0	0	0	0
AL451123.1	2.22937	-0.234656	-0.851761	1.25522	2.43831	-1.00814	-2.04915	-2.39736	-0.455557	0	0	0	3.34434	0.470458	-0.920088
AL451127.2	-1.50888	0.556018	-1.07113	-1.46157	-2.17743	-0.236582	-1.69405	0	0	0	0	0	-3.53088	-2.2102	0.587789
AL451140.1	0	0	0	0	-1.8253	-0.498385	-1.94727	0	0	0	0	0	-2.45126	-1.16673	3.24031
AL512306.3	-0.925446	-0.325229	0.153248	1.79509	1.51396	0.704541	0.602929	-0.411855	1.07282	0	0	0	-0.372406	0.991695	-3.32193
AL512329.2	0	0	0	0	-0.0488019	-6.37685	-0.257141	0	0	0	0	0	0	0	0
AL512356.5	0	0	0	0	4.42957	0.0468345	6.77324	0	0	0	0	0	0	0	0
AL512358.1	0	0	0	0	-2.64971	-0.555508	-1.63411	-0.15564	2.14321	0	0	0	0	0	0
AL512380.1	0	0	0	0	0	0	0	0	0	0	0	0	1.25533	2.47712	3.39232
AL512590.3	0	0	0	0	0.13927	0.195176	0.339895	0.772569	-0.834069	0	0	0	0	0	0
AL512603.1	0	0	0	0	0	0	0	0.278372	0.716542	0	0	0	0	0	0
AL512603.2	-2.18462	1.05335	-0.994731	-3.47601	-1.68735	0.290044	-2.9906	1.95287	-0.0600724	0	0	0	-2.26823	-4.60769	-1.94185
AL512604.3	0	0	0	0	-1.41804	-0.0694186	-1.08157	0	0	0	0	0	0.62528	-2.73233	-0.251539
AL512649.2	0	0	0	0	0.121123	-2.30646	-1.49661	-2.84214	0.598891	0	0	0	1.12842	0.760915	2.65535
AL512658.1	0	0	0	0	-3.56538	3.68182	3.41028	1.65451	0.614832	0	0	0	0	0	0
AL512662.2	-1.88927	-0.497581	-2.11498	-2.95568	0	0	0	-0.665552	1.12013	0	0	0	-6.08402	-2.72582	0.854661
AL512791.1	0	0	0	0	2.82156	-0.516026	1.4774	0	0	1.30288	3.01707	1.39317	0	0	0
AL513128.3	-1.98649	0.0538288	0.174464	-2.78755	-1.43784	0.192485	-3.03266	0.620566	-1.03047	0	0	0	-3.25422	-3.94914	-2.43211
AL513188.1	-0.92656	-1.47816	0.351639	1.10322	-0.155902	0.987139	0.0807827	2.14615	0.758089	-1.97757	2.77761	0.322465	0.675334	-0.298982	-1.06206
AL513220.1	0	0	0	0	0	0	0	0	0	0	0	0	-3.48164	-1.27011	-0.0871519
AL513317.1	0	0	0	0	0	0	0	0.473009	0.827515	0	0	0	-1.73965	-3.6314	0.485427
AL513321.2	0	0	0	0	0	0	0	-0.619748	1.03383	0	0	0	-2.2186	-1.28841	-1.51457
AL513497.1	0	0	0	0	-1.16428	-1.39957	-0.589716	0	0	0	0	0	0	0	0
AL513523.6	0	0	0	0	0.384157	-1.93484	-0.317636	0	0	0	0	0	3.7952	0.711587	1.91839
AL513548.1	2.8087	-1.1512	2.36183	3.42514	3.65718	-1.91742	1.82532	0	0	0	0	0	6.30496	3.53371	4.14568
AL513550.1	0	0	0	0	0	0	0	2.91941	2.49505	0	0	0	0	0	0
AL583785.1	1.09234	-0.21269	-0.562146	0.236989	-1.23186	-0.355494	0.0197688	0.693179	0.360114	-2.27656	0.00965017	3.05129	1.21859	-2.37932	-0.438869
AL583810.2	0	0	0	0	0.366236	2.41005	0.294807	0	0	0	0	0	-0.984136	0.776682	0.932886
AL583825.1	0	0	0	0	0	0	0	-2.03479	-2.156	0	0	0	0	0	0
AL583829.1	2.81049	7.0026	1.86433	-2.34744	-1.48091	-0.581771	-0.150431	-1.39324	1.75089	0	0	0	0.0735799	0.379825	-0.818579
AL583852.1	0	0	0	0	0	0	0	-0.0347856	-3.74096	0	0	0	0	0	0
AL589182.1	-1.75552	0.251559	-1.84931	-1.86202	-4.3926	-0.363264	-3.1211	1.3239	-0.489734	0	0	0	2.01256	0.252749	-0.642897
AL589678.1	-1.48804	-0.159337	-0.574035	-4.01226	0	0	0	-0.929989	1.80309	0	0	0	0	0	0
AL589684.1	0	0	0	0	1.53616	0.278505	3.67332	0	0	0	0	0	0	0	0
AL589745.1	0	0	0	0	0	0	0	1.68768	-1.57103	0	0	0	-3.30606	-2.7127	-2.36923
AL589765.1	0	0	0	0	0	0	0	-1.1768	-3.96958	0	0	0	0.402888	0.962549	-1.88381
AL589787.2	4.01056	2.18295	2.93991	4.82802	4.83752	-2.79188	2.44681	0	0	0.888826	-2.92125	0.986817	0	0	0
AL589863.2	0.832999	-0.55851	-3.07426	0.143859	0.810336	1.59983	0.602929	-1.01542	2.95253	0	0	0	-0.252548	1.73007	1.04654
AL590093.1	4.58466	-0.373592	-2.80809	2.68818	0	0	0	3.21314	-0.130462	5.91279	4.1964	-2.44083	1.56276	3.02212	1.80735
AL590235.1	0	0	0	0	0	0	0	-3.03479	-2.79343	0	0	0	0	0	0
AL590302.2	1.18112	1.04674	-0.535804	-2.4273	-4.0538	0.21093	-1.58972	0	0	0	0	0	-0.984136	-2.67262	-1.90689
AL590385.1	1.49112	1.88189	-7.41295	2.80847	1.67046	-2.65171	-1.92879	0	0	1.3638	1.95628	0.45798	0	0	0
AL590440.1	0	0	0	0	-1.01501	-0.452035	-1.91164	0	0	0	0	0	0	0	0
AL590483.1	-3.44526	-1.58004	1.07079	-3.39928	-2.26689	-1.65245	-3.67187	0	0	0	0	0	0	0	0
AL590560.5	0	0	0	0	1.12112	2.92962	0.907784	0	0	0	0	0	0	0	0
AL590648.2	0	0	0	0	3.68055	2.0661	4.88422	0	0	0	0	0	0	0	0
AL590666.2	2.23946	-0.312563	1.1583	1.80366	-1.16428	1.99203	0.37466	0.140656	1.1887	0	0	0	0.880935	-2.12491	-0.710124
AL590666.3	0	0	0	0	0	0	0	0	0	0	0	0	2.8554	0.0365496	1.39232
AL591043.2	-0.0522109	-0.187162	0.217824	0.920625	-0.666569	0.023618	-2.01697	0.775306	-0.830374	-1.70622	-0.271027	-0.179057	0.767519	1.07585	-0.727244
AL591074.2	0	0	0	0	0	0	0	0.48179	-2.29482	0	0	0	-4.40447	-3.98231	-0.974005
AL591115.1	0	0	0	0	-1.02924	0.429387	-1.69824	0.46506	-0.930577	0	0	0	-3.26881	-1.68707	-1.04647
AL591135.2	0	0	0	0	0	0	0	0.75371	0.350963	0	0	0	0	0	0
AL591368.1	-0.243622	0.967177	0.913795	-2.53421	-2.34648	0.304918	-2.89806	-0.29424	0.72052	-3.23357	2.73697	3.83704	-2.45126	-2.57187	-0.617422
AL591428.1	-1.86328	1.56131	-1.77567	-2.04879	-3.99262	-0.0189324	-2.18963	-1.11725	0.575807	0	0	0	0	0	0
AL591686.1	0	0	0	0	0	0	0	1.7201	2.42897	0	0	0	0	0	0
AL591742.2	0	0	0	0	0.481119	4.42932	5.06925	0	0	0	0	0	3.52255	1.66234	-0.624756
AL591888.1	-2.16813	0.239384	-1.07426	0.688179	-0.160912	0.0111702	-0.759641	-1.42906	-0.912071	0	0	0	0	0	0
AL591895.1	-0.28159	0.54924	0.487365	-1.63375	0.121123	1.55684	1.82532	0	0	0	0	0	0	0	0
AL592114.3	0	0	0	0	0	0	0	0	0	-0.546645	1.29639	0.644394	0.263792	5.59552	0.718917
AL592295.5	0.7888	-0.19	0.936949	-1.54064	3.46757	-2.43399	0.424223	0	0	-0.437711	-1.20163	-0.844991	0	0	0
AL592424.1	0	0	0	0	0	0	0	0	0	0	0	0	3.68829	1.89216	2.39232
AL592435.1	-0.480301	0.492971	-0.909193	0.666153	-0.0743165	-0.159012	0.522009	0.427434	-0.490114	0	0	0	2.18194	2.09666	0.220415
AL592463.1	0	0	0	0	-0.579317	2.71908	0.0883559	0	0	0	0	0	4.72224	4.11653	5.00113
AL592466.1	-2.56053	-0.913467	0.604195	-3.40985	-0.649194	0.105462	-0.512548	0.0603716	-0.751607	0	0	0	-1.18207	-4.05035	-0.336035
AL592494.1	-2.84863	-1.1512	1.34046	-0.633749	-0.981024	0.228293	-1.1545	-0.248189	-2.67057	0	0	0	0	0	0
AL596247.1	-0.938182	2.05383	-2.48616	-1.31182	0	0	0	0	0	0	0	0	-3.80356	-2.23254	-2.60768
AL603839.3	3.20384	0.109617	5.9468	-2.31182	0	0	0	2.84786	1.32298	0	0	0	0	0	0
AL606468.1	2.74226	-0.285273	1.38265	0.986391	2.87938	-1.77954	2.02747	-2.3176	1.53749	-1.31999	1.43084	-0.661218	2.63017	1.96694	4.83269
AL606516.1	-1.17467	0.764605	-1.14967	-1.31182	-1.56204	0.0752211	-2.97054	1.07057	-0.868016	0	0	0	-2.65156	-1.5563	-1.11321
AL606534.2	0	0	0	0	0	0	0	0	0	2.64975	3.44746	0.170462	0	0	0
AL606970.2	0	0	0	0	-0.551302	-0.327216	-0.233572	0	0	0	0	0	0	0	0
AL606970.3	3.05426	-1.46757	-1.6132	0.198524	-0.640227	0.282883	-0.822377	0	0	0	0	0	0.198905	1.07484	1.63838
AL611929.1	2.13119	-0.287863	0.348659	0.93434	-0.134638	0.831997	-1.58972	0.422563	-2.18771	0	0	0	0.086519	1.27636	1.53467
AL627171.3	0	0	0	0	2.70609	-2.29807	1.1175	0	0	-0.178529	-1.58496	-1.53475	0	0	0
AL627309.5	0.0936541	-3.62006	0.207506	-2.29671	0.341249	1.13324	-1.70242	0.0444411	-1.05839	-1.68128	-0.552541	-1.52553	-1.83684	0.871175	0.173894
AL627422.2	0	0	0	0	0	0	0	1.20783	-3.4455	0	0	0	-3.3561	-2.65216	-0.155679
AL627443.1	-0.480661	0.0538288	-0.429579	-3.73809	-0.427314	3.30314	1.60293	-1.44982	-0.529214	0	0	0	0	0	0
AL645507.1	0	0	0	0	0.0431206	0.343275	0.602929	2.8107	-2.64904	0	0	0	0	0	0
AL645728.1	3.17784	-0.601523	4.49112	2.30326	3.02998	1.20264	2.30449	0	0	1.97037	1.73697	-0.646838	0	0	0
AL662884.3	1.48924	-0.443982	1.73107	6.79371	1.40721	1.72152	2.04105	0	0	-0.295409	2.57777	-0.84746	0	0	0
AL663058.2	-1.75036	1.18549	-0.768869	-2.48175	0	0	0	-0.581068	2.03777	0	0	0	-0.0954526	-0.330233	-0.336786
AL669830.2	3.33508	3.76522	-1.41577	2.18122	0	0	0	-3.22382	1.75089	4.19699	-0.495695	-0.916722	6.1837	4.82248	5.55459
AL669831.7	-1.16389	2.14043	2.2363	2.17361	1.30399	-0.153973	0.253779	0	0	0	0	0	1.71101	0.513648	0.641546
AL669970.1	0	0	0	0	-0.971047	0.738858	0.286902	-7.39234	-3.39416	0	0	0	1.40433	1.62522	-0.216773
AL691447.2	-2.20645	2.15692	1.89949	-0.16597	-1.50893	1.37514	-0.964755	1.97578	0.782603	-2.18753	1.73697	0.433827	2.29597	1.93084	-0.631387
AL691515.1	-2.24868	1.99342	-1.70855	-2.89678	0	0	0	-4.29782	5.58884	0	0	0	-2.59711	-1.34885	-0.152003
AL691515.2	-3.57752	-2.58004	0.0592716	-3.24256	-1.46929	0.389866	-1.92957	-1.71286	-0.2954	0	0	0	-1.40447	-2.02113	0.748461
AL691520.1	0	0	0	0	-1.55836	0.0885338	-2.04915	-1.35671	0.00499508	0	0	0	-2.80356	-1.57816	-1.50077
AL713852.1	2.23823	-0.646011	-0.389436	1.18214	0.505808	-1.16733	0.484185	-2.23065	0.296693	-1.37679	-1.33518	1.44331	3.45147	2.27147	3.61544
AL731532.2	0	0	0	0	2.50299	5.66344	5.58021	0	0	0	0	0	2.6179	2.54751	-2.16227
AL731563.3	0	0	0	0	2.06223	1.99102	3.13018	0	0	0	0	0	0	0	0
AL731567.1	2.37376	3.32685	-0.418384	2.01011	-0.975738	1.89261	1.92486	0	0	0	0	0	1.46287	1.07857	2.99639
AL732509.1	-0.377412	-1.75571	1.10622	-0.408036	-1.02286	1.1848	1.26523	-1.39624	-0.344168	0	0	0	0.0295493	-0.487925	0.402158
AL805961.1	0	0	0	0	-1.32182	-1.37504	-1.23357	0	0	0	0	0	0	0	0
AL844175.1	0	0	0	0	-0.402439	-2.39455	-1.94727	0	0	-0.933136	0.736966	-2.4163	1.83203	-0.5027	2.48543
AL845472.1	0	0	0	0	0	0	0	0.589705	0.487859	0	0	0	0	0	0
AL845472.2	0	0	0	0	0	0	0	2.21314	0.821283	0	0	0	0	0	0
AL929236.1	-0.0377176	-1.53719	0.0278335	-1.23782	-0.917186	2.41876	-1.21177	-7.37464	-0.375483	0	0	0	-0.0828628	-2.41943	0.335979
AL929288.1	0	0	0	0	-0.0847812	1.02574	-2.08157	1.20225	0.606159	0	0	0	0	0	0
AL929601.1	-0.506656	0.326847	-1.22313	-1.11918	0	0	0	0	0	0	0	0	2.07476	3.69214	1.07039
[truncated: 1,109 more rows]
